# Supplementary material for: The crystal structure of ((cyclo­hexyl­amino){(Z)-2-[(E)-5-meth­oxy-3-nitro-2-oxido­benzyl­idene-κO]hydrazin-1-yl­idene-κN 2}methane­thiol­ato-κS)(dimethyl sulfoxide-κS)platinum(II): a supra­molecular two-dimensional network
Source: Acta Crystallogr E Crystallogr Commun. 2019 Sep 12;75(Pt 10):1486–9. doi: 10.1107/S2056989019012623 (PMC6775752; doi:10.1107/S2056989019012623)
Supplement: Supplementary file 1 [file e-75-01486-sup1.cif]

##############################################################################
#                                                                            #
# This CIF contains the data in a paper accepted for publication in          #
# Acta Crystallographica Section E. It conforms to the requirements of       #
# Notes for Authors for Acta Crystallographica Section E, and has been       #
# peer reviewed under the auspices of the IUCr Commission on Journals.       #
#                                                                            #
# Full details of the Crystallographic Information File format               #
# are given in the paper "The Crystallographic Information File (CIF):       #
# a New Standard Archive File for Crystallography" by S. R. Hall, F. H.      #
# Allen and I. D. Brown [Acta Cryst. (1991), A47, 655-685].                  #
#                                                                            #
# The current version of the core CIF dictionary is obtainable from          #
# ftp://ftp.iucr.org/pub/cif_core.dic.                                       #
#                                                                            #
# Software is freely available for graphical display of the structure(s)     #
# in this CIF. For information consult the CIF software page                 #
# http://www.iucr.org/resources/cif/software.                                #
#                                                                            #
# This file may be used for bona fide research purposes within the           #
# scientific community so long as proper attribution is given to the journal # 
# article from which it was obtained.                                        #
#                                                                            #
##############################################################################
data_I
_audit_creation_method     'SHELXL-2014/7'
_chemical_name_systematic
;\
((Cyclohexylamino){(<i>Z</i>)-2-[(<i>E</i>)-5-methoxy-3-nitro-2-\
oxidobenzylidene-\k<i>O</i>]hydrazin-1-ylidene-\k<i>N</i>^2^}methanethiolato-\
\k<i>S</i>)(dimethyl sulfoxide-\k<i>S</i>)platinum(II)
;
_chemical_name_common     ?
_chemical_formula_moiety     'C17 H24 N4 O5 Pt S2'
_chemical_formula_sum     'C17 H24 N4 O5 Pt S2'
_chemical_formula_iupac     
'[Pt (C15 H18 N4 O4 S) (C2 H6 O S)]' 
_chemical_formula_weight     623.61
_chemical_melting_point     ?
_space_group_crystal_system     triclinic
_space_group_name_H-M_alt     'P -1'
_space_group_name_Hall     '-P 1'
loop_
    _space_group_symop_operation_xyz
    'x, y, z'
    '-x, -y, -z'
_cell_length_a     6.5264(3)
_cell_length_b     8.9024(3)
_cell_length_c     18.9261(7)
_cell_angle_alpha     82.2280(10)
_cell_angle_beta     87.0740(10)
_cell_angle_gamma     74.7390(10)
_cell_volume     1050.96(7)
_cell_formula_units_Z     2
_cell_measurement_reflns_used     9889
_cell_measurement_theta_min     2.39
_cell_measurement_theta_max     30.22
_cell_measurement_temperature     296
_exptl_crystal_description     'Block'
_exptl_crystal_colour     'orange'
_exptl_crystal_size_max     0.485
_exptl_crystal_size_mid     0.205
_exptl_crystal_size_min     0.145
_exptl_crystal_density_diffrn     1.971
_exptl_crystal_density_meas     ?
_exptl_crystal_density_method     ?
_exptl_crystal_F_000     608
_exptl_absorpt_coefficient_mu     6.911
_exptl_absorpt_correction_type     multi-scan
_exptl_absorpt_process_details
;
(SADABS; Bruker, 2012)
;
_exptl_absorpt_correction_T_min     0.0393
_exptl_absorpt_correction_T_max     0.0923
_exptl_special_details
;
 The following wavelength and cell were deduced by SADABS from the
 direction cosines etc. They are given here for emergency use only:
 CELL 0.71080    6.582    8.984   19.105   82.236   87.079   74.752
;
_diffrn_ambient_temperature     296
_diffrn_radiation_type     MoK\a
_diffrn_radiation_wavelength     0.71073
_diffrn_radiation_source     'fine-focus sealed tube'
_diffrn_radiation_monochromator     graphite
_diffrn_measurement_device_type     'Bruker APEX Duo CCD area detector'
_diffrn_measurement_method     '\f and \w scans'
_diffrn_detector_area_resol_mean     ?
_diffrn_reflns_number     41144
_diffrn_reflns_av_R_equivalents     0.0302
_diffrn_reflns_av_unetI/netI     0.0196
_diffrn_reflns_theta_min     2.172
_diffrn_reflns_theta_max     30.348
_diffrn_reflns_theta_full     25.242
_diffrn_measured_fraction_theta_max     0.991
_diffrn_measured_fraction_theta_full     1.000
_diffrn_reflns_limit_h_min     -9
_diffrn_reflns_limit_h_max     9
_diffrn_reflns_limit_k_min     -12
_diffrn_reflns_limit_k_max     12
_diffrn_reflns_limit_l_min     -26
_diffrn_reflns_limit_l_max     26
_refine_special_details     ?
_reflns_number_total     6285
_reflns_number_gt     5899
_reflns_threshold_expression     'I > 2\s(I)'
_refine_ls_structure_factor_coef     Fsqd
_refine_ls_matrix_type     full
_refine_ls_R_factor_all     0.0214
_refine_ls_R_factor_gt     0.0186
_refine_ls_wR_factor_gt     0.0410
_refine_ls_wR_factor_ref     0.0420
_refine_ls_goodness_of_fit_ref     1.085
_refine_ls_restrained_S_all     1.085
_refine_ls_number_reflns     6285
_refine_ls_number_parameters     269
_refine_ls_number_restraints     0
_refine_ls_hydrogen_treatment     mixed
_refine_ls_weighting_scheme     calc
_refine_ls_weighting_details
              'w=1/[\s^2^(Fo^2^)+(0.0179P)^2^+0.4664P] where P=(Fo^2^+2Fc^2^)/3'
_atom_sites_solution_hydrogens     mixed
_atom_sites_solution_primary     direct
_atom_sites_solution_secondary     difmap
_refine_ls_shift/su_max     0.001
_refine_ls_shift/su_mean     0.000
_refine_diff_density_max     0.979
_refine_diff_density_min     -0.801
_refine_ls_extinction_method     none
_refine_ls_extinction_coef     .
loop_
    _atom_type_symbol
    _atom_type_description
    _atom_type_scat_dispersion_real
    _atom_type_scat_dispersion_imag
    _atom_type_scat_source
    'C' 'C' 0.0033 0.0016
                         'International Tables Vol C Tables 4.2.6.8 and 6.1.1.4'
    'H' 'H' 0.0000 0.0000
                         'International Tables Vol C Tables 4.2.6.8 and 6.1.1.4'
    'N' 'N' 0.0061 0.0033
                         'International Tables Vol C Tables 4.2.6.8 and 6.1.1.4'
    'O' 'O' 0.0106 0.0060
                         'International Tables Vol C Tables 4.2.6.8 and 6.1.1.4'
    'S' 'S' 0.1246 0.1234
                         'International Tables Vol C Tables 4.2.6.8 and 6.1.1.4'
    'Pt' 'Pt' -1.7033 8.3905
                         'International Tables Vol C Tables 4.2.6.8 and 6.1.1.4'
_computing_data_collection
;
APEX2 (Bruker, 2012)
;
_computing_cell_refinement
;
SAINT (Bruker, 2012)
;
_computing_data_reduction
;
SAINT (Bruker, 2012)
;
_computing_structure_solution
;
SHELXS97 (Sheldrick, 2008)
;
_computing_structure_refinement
;
SHELXL2013 (Sheldrick, 2015)
;
_computing_molecular_graphics
;
Mercury (Macrae <i>et al.</i>, 2008)
;
_computing_publication_material
;
SHELXL2013 (Sheldrick, 2015) and PLATON (Spek, 2009)
;
loop_
    _atom_site_type_symbol
    _atom_site_label
    _atom_site_fract_x
    _atom_site_fract_y
    _atom_site_fract_z
    _atom_site_U_iso_or_equiv
    _atom_site_adp_type
    _atom_site_calc_flag
    _atom_site_occupancy
    _atom_site_disorder_assembly
    _atom_site_disorder_group
    Pt Pt1 0.43753(2) 0.56002(2) 0.24360(2) 0.02894(3) Uani d 1 . .
    S S1 0.16102(9) 0.50827(6) 0.30850(3) 0.03473(12) Uani d 1 . .
    S S2 0.37664(9) 0.80884(6) 0.26345(3) 0.03468(12) Uani d 1 . .
    O O1 0.6871(3) 0.60194(19) 0.18405(10) 0.0390(4) Uani d 1 . .
    O O2 0.9041(4) 0.8000(3) 0.14108(15) 0.0723(7) Uani d 1 . .
    O O3 1.1660(4) 0.7358(3) 0.07156(15) 0.0768(8) Uani d 1 . .
    O O4 1.2756(3) 0.1801(2) 0.04000(12) 0.0554(5) Uani d 1 . .
    O O5 0.1906(3) 0.8775(2) 0.30664(12) 0.0536(5) Uani d 1 . .
    N N1 1.0219(3) 0.7032(3) 0.10813(12) 0.0431(5) Uani d 1 . .
    N N2 0.4993(3) 0.3368(2) 0.22554(9) 0.0269(3) Uani d 1 . .
    N N3 0.3775(3) 0.2401(2) 0.25670(11) 0.0328(4) Uani d 1 . .
    N N4 0.0985(3) 0.2204(2) 0.33019(12) 0.0383(4) Uani d 1 . .
    C C1 0.8250(3) 0.5008(3) 0.15095(12) 0.0313(4) Uani d 1 . .
    C C2 0.9964(4) 0.5447(3) 0.11207(12) 0.0343(5) Uani d 1 . .
    C C3 1.1483(4) 0.4417(3) 0.07519(13) 0.0394(5) Uani d 1 . .
    H H3A 1.2590 0.4754 0.0510 0.047 Uiso calc 1 . .
    C C4 1.1352(4) 0.2910(3) 0.07449(13) 0.0393(5) Uani d 1 . .
    C C5 0.9686(4) 0.2432(3) 0.11050(13) 0.0374(5) Uani d 1 . .
    H H5A 0.9582 0.1415 0.1088 0.045 Uiso calc 1 . .
    C C6 0.8158(3) 0.3422(3) 0.14924(12) 0.0315(4) Uani d 1 . .
    C C7 1.4562(4) 0.2214(4) 0.00674(16) 0.0520(7) Uani d 1 . .
    H H7A 1.5477 0.1318 -0.0120 0.078 Uiso calc 1 . .
    H H7B 1.5316 0.2554 0.0411 0.078 Uiso calc 1 . .
    H H7C 1.4115 0.3049 -0.0314 0.078 Uiso calc 1 . .
    C C8 0.6590(4) 0.2725(3) 0.18624(12) 0.0328(4) Uani d 1 . .
    H H8A 0.6737 0.1675 0.1814 0.039 Uiso calc 1 . .
    C C9 0.2195(3) 0.3102(2) 0.29690(12) 0.0299(4) Uani d 1 . .
    C C10 -0.0798(3) 0.2704(3) 0.37886(12) 0.0328(4) Uani d 1 . .
    H H10A -0.1680 0.3725 0.3583 0.039 Uiso calc 1 . .
    C C11 -0.2114(4) 0.1513(3) 0.38496(14) 0.0409(5) Uani d 1 . .
    H H11A -0.2592 0.1448 0.3380 0.049 Uiso calc 1 . .
    H H11B -0.1240 0.0486 0.4033 0.049 Uiso calc 1 . .
    C C12 -0.4028(4) 0.1967(4) 0.43416(17) 0.0567(8) Uani d 1 . .
    H H12A -0.4989 0.2929 0.4127 0.068 Uiso calc 1 . .
    H H12B -0.4778 0.1151 0.4396 0.068 Uiso calc 1 . .
    C C13 -0.3399(5) 0.2203(4) 0.50658(17) 0.0617(8) Uani d 1 . .
    H H13A -0.2629 0.1201 0.5312 0.074 Uiso calc 1 . .
    H H13B -0.4669 0.2597 0.5345 0.074 Uiso calc 1 . .
    C C14 -0.2027(6) 0.3343(4) 0.50108(18) 0.0669(9) Uani d 1 . .
    H H14A -0.1554 0.3394 0.5482 0.080 Uiso calc 1 . .
    H H14B -0.2864 0.4382 0.4827 0.080 Uiso calc 1 . .
    C C15 -0.0102(4) 0.2858(4) 0.45248(15) 0.0479(6) Uani d 1 . .
    H H15A 0.0806 0.1863 0.4730 0.058 Uiso calc 1 . .
    H H15B 0.0708 0.3637 0.4484 0.058 Uiso calc 1 . .
    C C16 0.6081(5) 0.8331(3) 0.30079(16) 0.0496(6) Uani d 1 . .
    H H16A 0.7288 0.7960 0.2707 0.074 Uiso calc 1 . .
    H H16B 0.6294 0.7741 0.3474 0.074 Uiso calc 1 . .
    H H16C 0.5912 0.9422 0.3044 0.074 Uiso calc 1 . .
    C C17 0.3707(5) 0.9254(3) 0.17999(14) 0.0443(6) Uani d 1 . .
    H H17A 0.5041 0.8925 0.1554 0.066 Uiso calc 1 . .
    H H17B 0.3461 1.0336 0.1871 0.066 Uiso calc 1 . .
    H H17C 0.2585 0.9137 0.1520 0.066 Uiso calc 1 . .
    H H1N4 0.133(4) 0.127(3) 0.3226(15) 0.040(7) Uiso d 1 . .
loop_
    _atom_site_aniso_label
    _atom_site_aniso_U_11
    _atom_site_aniso_U_22
    _atom_site_aniso_U_33
    _atom_site_aniso_U_12
    _atom_site_aniso_U_13
    _atom_site_aniso_U_23
    Pt1 0.03200(4) 0.02243(4) 0.03352(5) -0.00897(3) 0.00631(3) -0.00618(3)
    S1 0.0360(3) 0.0249(2) 0.0439(3) -0.0090(2) 0.0134(2) -0.0097(2)
    S2 0.0416(3) 0.0244(2) 0.0400(3) -0.0110(2) 0.0086(2) -0.0094(2)
    O1 0.0397(8) 0.0291(8) 0.0510(10) -0.0137(7) 0.0176(7) -0.0124(7)
    O2 0.0736(15) 0.0459(12) 0.107(2) -0.0319(11) 0.0442(14) -0.0266(12)
    O3 0.0810(16) 0.0737(16) 0.0964(19) -0.0557(14) 0.0474(14) -0.0303(14)
    O4 0.0482(10) 0.0501(11) 0.0665(13) -0.0118(9) 0.0308(9) -0.0156(10)
    O5 0.0570(11) 0.0342(9) 0.0715(14) -0.0137(8) 0.0292(10) -0.0213(9)
    N1 0.0440(11) 0.0474(12) 0.0446(12) -0.0246(10) 0.0084(9) -0.0073(10)
    N2 0.0295(8) 0.0234(8) 0.0285(9) -0.0088(6) 0.0058(7) -0.0040(7)
    N3 0.0364(9) 0.0257(8) 0.0395(10) -0.0137(7) 0.0125(8) -0.0093(7)
    N4 0.0423(10) 0.0287(10) 0.0475(12) -0.0146(8) 0.0196(9) -0.0136(9)
    C1 0.0318(10) 0.0323(11) 0.0307(11) -0.0099(8) 0.0034(8) -0.0048(8)
    C2 0.0345(10) 0.0372(11) 0.0340(11) -0.0155(9) 0.0036(9) -0.0039(9)
    C3 0.0338(11) 0.0506(14) 0.0356(12) -0.0151(10) 0.0070(9) -0.0059(10)
    C4 0.0352(11) 0.0435(13) 0.0367(12) -0.0073(10) 0.0092(9) -0.0060(10)
    C5 0.0378(11) 0.0341(11) 0.0391(12) -0.0086(9) 0.0084(9) -0.0052(9)
    C6 0.0316(10) 0.0319(11) 0.0313(11) -0.0093(8) 0.0063(8) -0.0055(8)
    C7 0.0377(13) 0.0660(18) 0.0514(16) -0.0123(12) 0.0170(11) -0.0135(14)
    C8 0.0366(11) 0.0263(10) 0.0366(12) -0.0103(8) 0.0092(9) -0.0077(9)
    C9 0.0307(10) 0.0261(10) 0.0349(11) -0.0099(8) 0.0058(8) -0.0074(8)
    C10 0.0305(10) 0.0301(10) 0.0376(12) -0.0089(8) 0.0093(9) -0.0056(9)
    C11 0.0385(12) 0.0480(14) 0.0409(13) -0.0214(11) 0.0047(10) -0.0031(11)
    C12 0.0345(12) 0.073(2) 0.0617(19) -0.0205(13) 0.0095(12) 0.0031(15)
    C13 0.0555(17) 0.074(2) 0.0497(17) -0.0136(15) 0.0238(14) -0.0007(15)
    C14 0.082(2) 0.074(2) 0.0501(18) -0.0261(18) 0.0280(16) -0.0259(16)
    C15 0.0490(14) 0.0564(16) 0.0465(15) -0.0244(13) 0.0084(12) -0.0166(13)
    C16 0.0622(17) 0.0440(14) 0.0489(16) -0.0207(13) -0.0070(13) -0.0120(12)
    C17 0.0620(16) 0.0285(11) 0.0433(14) -0.0135(11) -0.0024(12) -0.0033(10)
_geom_special_details
;
 All esds (except the esd in the dihedral angle between two l.s. planes)
 are estimated using the full covariance matrix.  The cell esds are taken
 into account individually in the estimation of esds in distances, angles
 and torsion angles; correlations between esds in cell parameters are only
 used when they are defined by crystal symmetry.  An approximate (isotropic)
 treatment of cell esds is used for estimating esds involving l.s. planes.
;
loop_
    _geom_bond_atom_site_label_1
    _geom_bond_atom_site_label_2
    _geom_bond_site_symmetry_2
    _geom_bond_distance
    _geom_bond_publ_flag
    Pt1 N2 . 1.9936(17) y
    Pt1 O1 . 2.0201(15) y
    Pt1 S2 . 2.2254(5) y
    Pt1 S1 . 2.2441(5) y
    S1 C9 . 1.745(2) ?
    S2 O5 . 1.4694(18) ?
    S2 C17 . 1.765(3) ?
    S2 C16 . 1.774(3) ?
    O1 C1 . 1.297(3) ?
    O2 N1 . 1.212(3) ?
    O3 N1 . 1.213(3) ?
    O4 C4 . 1.370(3) ?
    O4 C7 . 1.418(3) ?
    N1 C2 . 1.456(3) ?
    N2 C8 . 1.300(3) ?
    N2 N3 . 1.377(2) ?
    N3 C9 . 1.320(3) ?
    N4 C9 . 1.343(3) ?
    N4 C10 . 1.460(3) ?
    N4 H1N4 . 0.83(3) ?
    C1 C2 . 1.419(3) ?
    C1 C6 . 1.434(3) ?
    C2 C3 . 1.391(3) ?
    C3 C4 . 1.369(4) ?
    C3 H3A . 0.9300 ?
    C4 C5 . 1.385(3) ?
    C5 C6 . 1.395(3) ?
    C5 H5A . 0.9300 ?
    C6 C8 . 1.438(3) ?
    C7 H7A . 0.9600 ?
    C7 H7B . 0.9600 ?
    C7 H7C . 0.9600 ?
    C8 H8A . 0.9300 ?
    C10 C11 . 1.521(3) ?
    C10 C15 . 1.522(4) ?
    C10 H10A . 0.9800 ?
    C11 C12 . 1.519(4) ?
    C11 H11A . 0.9700 ?
    C11 H11B . 0.9700 ?
    C12 C13 . 1.507(5) ?
    C12 H12A . 0.9700 ?
    C12 H12B . 0.9700 ?
    C13 C14 . 1.511(5) ?
    C13 H13A . 0.9700 ?
    C13 H13B . 0.9700 ?
    C14 C15 . 1.521(4) ?
    C14 H14A . 0.9700 ?
    C14 H14B . 0.9700 ?
    C15 H15A . 0.9700 ?
    C15 H15B . 0.9700 ?
    C16 H16A . 0.9600 ?
    C16 H16B . 0.9600 ?
    C16 H16C . 0.9600 ?
    C17 H17A . 0.9600 ?
    C17 H17B . 0.9600 ?
    C17 H17C . 0.9600 ?
loop_
    _geom_angle_atom_site_label_1
    _geom_angle_atom_site_label_2
    _geom_angle_atom_site_label_3
    _geom_angle_site_symmetry_1
    _geom_angle_site_symmetry_3
    _geom_angle
    _geom_angle_publ_flag
    N2 Pt1 O1 . . 93.95(6) y
    N2 Pt1 S2 . . 178.65(5) y
    O1 Pt1 S2 . . 84.87(5) y
    N2 Pt1 S1 . . 84.74(5) y
    O1 Pt1 S1 . . 178.63(5) y
    S2 Pt1 S1 . . 96.45(2) y
    C9 S1 Pt1 . . 96.02(7) ?
    O5 S2 C17 . . 109.52(13) ?
    O5 S2 C16 . . 109.00(14) ?
    C17 S2 C16 . . 101.25(14) ?
    O5 S2 Pt1 . . 119.46(8) ?
    C17 S2 Pt1 . . 107.80(9) ?
    C16 S2 Pt1 . . 108.28(10) ?
    C1 O1 Pt1 . . 126.00(14) ?
    C4 O4 C7 . . 117.3(2) ?
    O2 N1 O3 . . 120.7(2) ?
    O2 N1 C2 . . 121.1(2) ?
    O3 N1 C2 . . 118.2(2) ?
    C8 N2 N3 . . 116.09(17) ?
    C8 N2 Pt1 . . 122.71(14) ?
    N3 N2 Pt1 . . 121.16(13) ?
    C9 N3 N2 . . 113.79(17) ?
    C9 N4 C10 . . 126.23(19) ?
    C9 N4 H1N4 . . 115(2) ?
    C10 N4 H1N4 . . 118(2) ?
    O1 C1 C2 . . 120.4(2) ?
    O1 C1 C6 . . 124.07(19) ?
    C2 C1 C6 . . 115.6(2) ?
    C3 C2 C1 . . 123.0(2) ?
    C3 C2 N1 . . 115.8(2) ?
    C1 C2 N1 . . 121.2(2) ?
    C4 C3 C2 . . 120.1(2) ?
    C4 C3 H3A . . 119.9 ?
    C2 C3 H3A . . 119.9 ?
    C3 C4 O4 . . 125.0(2) ?
    C3 C4 C5 . . 119.2(2) ?
    O4 C4 C5 . . 115.8(2) ?
    C4 C5 C6 . . 122.3(2) ?
    C4 C5 H5A . . 118.9 ?
    C6 C5 H5A . . 118.9 ?
    C5 C6 C1 . . 119.9(2) ?
    C5 C6 C8 . . 115.4(2) ?
    C1 C6 C8 . . 124.71(19) ?
    O4 C7 H7A . . 109.5 ?
    O4 C7 H7B . . 109.5 ?
    H7A C7 H7B . . 109.5 ?
    O4 C7 H7C . . 109.5 ?
    H7A C7 H7C . . 109.5 ?
    H7B C7 H7C . . 109.5 ?
    N2 C8 C6 . . 128.5(2) ?
    N2 C8 H8A . . 115.8 ?
    C6 C8 H8A . . 115.8 ?
    N3 C9 N4 . . 116.41(19) ?
    N3 C9 S1 . . 124.17(16) ?
    N4 C9 S1 . . 119.42(16) ?
    N4 C10 C11 . . 107.99(19) ?
    N4 C10 C15 . . 113.0(2) ?
    C11 C10 C15 . . 109.9(2) ?
    N4 C10 H10A . . 108.6 ?
    C11 C10 H10A . . 108.6 ?
    C15 C10 H10A . . 108.6 ?
    C12 C11 C10 . . 111.1(2) ?
    C12 C11 H11A . . 109.4 ?
    C10 C11 H11A . . 109.4 ?
    C12 C11 H11B . . 109.4 ?
    C10 C11 H11B . . 109.4 ?
    H11A C11 H11B . . 108.0 ?
    C13 C12 C11 . . 112.0(2) ?
    C13 C12 H12A . . 109.2 ?
    C11 C12 H12A . . 109.2 ?
    C13 C12 H12B . . 109.2 ?
    C11 C12 H12B . . 109.2 ?
    H12A C12 H12B . . 107.9 ?
    C12 C13 C14 . . 111.7(3) ?
    C12 C13 H13A . . 109.3 ?
    C14 C13 H13A . . 109.3 ?
    C12 C13 H13B . . 109.3 ?
    C14 C13 H13B . . 109.3 ?
    H13A C13 H13B . . 107.9 ?
    C13 C14 C15 . . 111.6(3) ?
    C13 C14 H14A . . 109.3 ?
    C15 C14 H14A . . 109.3 ?
    C13 C14 H14B . . 109.3 ?
    C15 C14 H14B . . 109.3 ?
    H14A C14 H14B . . 108.0 ?
    C14 C15 C10 . . 110.4(2) ?
    C14 C15 H15A . . 109.6 ?
    C10 C15 H15A . . 109.6 ?
    C14 C15 H15B . . 109.6 ?
    C10 C15 H15B . . 109.6 ?
    H15A C15 H15B . . 108.1 ?
    S2 C16 H16A . . 109.5 ?
    S2 C16 H16B . . 109.5 ?
    H16A C16 H16B . . 109.5 ?
    S2 C16 H16C . . 109.5 ?
    H16A C16 H16C . . 109.5 ?
    H16B C16 H16C . . 109.5 ?
    S2 C17 H17A . . 109.5 ?
    S2 C17 H17B . . 109.5 ?
    H17A C17 H17B . . 109.5 ?
    S2 C17 H17C . . 109.5 ?
    H17A C17 H17C . . 109.5 ?
    H17B C17 H17C . . 109.5 ?
loop_
    _geom_torsion_atom_site_label_1
    _geom_torsion_atom_site_label_2
    _geom_torsion_atom_site_label_3
    _geom_torsion_atom_site_label_4
    _geom_torsion_site_symmetry_1
    _geom_torsion_site_symmetry_2
    _geom_torsion_site_symmetry_3
    _geom_torsion_site_symmetry_4
    _geom_torsion
    _geom_torsion_publ_flag
    C8 N2 N3 C9 . . . . 179.0(2) ?
    Pt1 N2 N3 C9 . . . . 1.3(3) ?
    Pt1 O1 C1 C2 . . . . -178.56(16) ?
    Pt1 O1 C1 C6 . . . . 2.7(3) ?
    O1 C1 C2 C3 . . . . -179.6(2) ?
    C6 C1 C2 C3 . . . . -0.8(3) ?
    O1 C1 C2 N1 . . . . -0.1(3) ?
    C6 C1 C2 N1 . . . . 178.7(2) ?
    O2 N1 C2 C3 . . . . -176.5(3) ?
    O3 N1 C2 C3 . . . . 2.7(4) ?
    O2 N1 C2 C1 . . . . 4.0(4) ?
    O3 N1 C2 C1 . . . . -176.8(3) ?
    C1 C2 C3 C4 . . . . 0.9(4) ?
    N1 C2 C3 C4 . . . . -178.6(2) ?
    C2 C3 C4 O4 . . . . 180.0(2) ?
    C2 C3 C4 C5 . . . . 0.4(4) ?
    C7 O4 C4 C3 . . . . 4.7(4) ?
    C7 O4 C4 C5 . . . . -175.7(2) ?
    C3 C4 C5 C6 . . . . -1.7(4) ?
    O4 C4 C5 C6 . . . . 178.7(2) ?
    C4 C5 C6 C1 . . . . 1.8(4) ?
    C4 C5 C6 C8 . . . . -177.2(2) ?
    O1 C1 C6 C5 . . . . 178.3(2) ?
    C2 C1 C6 C5 . . . . -0.5(3) ?
    O1 C1 C6 C8 . . . . -2.8(4) ?
    C2 C1 C6 C8 . . . . 178.4(2) ?
    N3 N2 C8 C6 . . . . -177.9(2) ?
    Pt1 N2 C8 C6 . . . . -0.2(3) ?
    C5 C6 C8 N2 . . . . -179.5(2) ?
    C1 C6 C8 N2 . . . . 1.5(4) ?
    N2 N3 C9 N4 . . . . -178.3(2) ?
    N2 N3 C9 S1 . . . . 1.8(3) ?
    C10 N4 C9 N3 . . . . 178.0(2) ?
    C10 N4 C9 S1 . . . . -2.2(3) ?
    Pt1 S1 C9 N3 . . . . -3.4(2) ?
    Pt1 S1 C9 N4 . . . . 176.77(19) ?
    C9 N4 C10 C11 . . . . 162.2(2) ?
    C9 N4 C10 C15 . . . . -76.0(3) ?
    N4 C10 C11 C12 . . . . -179.2(2) ?
    C15 C10 C11 C12 . . . . 57.2(3) ?
    C10 C11 C12 C13 . . . . -54.9(3) ?
    C11 C12 C13 C14 . . . . 53.0(4) ?
    C12 C13 C14 C15 . . . . -54.0(4) ?
    C13 C14 C15 C10 . . . . 56.7(4) ?
    N4 C10 C15 C14 . . . . -178.6(2) ?
    C11 C10 C15 C14 . . . . -57.9(3) ?
loop_
    _geom_hbond_atom_site_label_D
    _geom_hbond_atom_site_label_H
    _geom_hbond_atom_site_label_A
    _geom_hbond_site_symmetry_A
    _geom_hbond_distance_DH
    _geom_hbond_distance_HA
    _geom_hbond_distance_DA
    _geom_hbond_angle_DHA
    _geom_hbond_publ_flag
    C17 H17A O2 . 0.96 2.53 3.438(4) 157 yes
    N4 H1N4 O5 1_545 0.83(3) 2.21(3) 3.042(2) 174(2) yes
    C17 H17B N3 1_565 0.96 2.46 3.336(3) 152 yes
    C17 H17C O3 1_455 0.96 2.54 3.354(4) 143 yes
    C12 H12A Cg1 1_455 0.97 2.95 3.669(3) 131 yes
_shelx_space_group_comment
;
The symmetry employed for this shelxl refinement is uniquely defined
by the following loop, which should always be used as a source of
symmetry information in preference to the above space-group names.
They are only intended as comments.
;
_shelx_estimated_absorpt_T_min     0.134
_shelx_estimated_absorpt_T_max     0.434
_shelx_hkl_file
;
  -1   0   0 1212.69 38.6130   5
  -1   0   0 1130.30 38.7481   1
  -1   0   0 1240.13 38.8053   9
  -1   0   0 1181.34 38.7443   7
   1   0   0 1225.56 38.8168   6
   1   0   0 1253.17 38.7871   7
   1   0   0 1251.25 38.7104   3
   1   0   0 1215.68 38.8229   1
   1   0   0 1193.20 38.6885   2
   1   0   0 1221.58 38.7784   9
   1   0   0 1232.66 38.7436   4
   1   0   0 1225.66 38.5755   8
  -2   0   0 593.094 19.5311   5
  -2   0   0 578.086 19.7917   1
  -2   0   0 581.583 19.7689   7
  -2   0   0 621.262 19.9209   9
   2   0   0 608.820 19.9054   1
   2   0   0 591.650 19.6509   2
   2   0   0 605.633 19.5619   5
   2   0   0 603.282 19.8009   9
   2   0   0 601.529 19.9580   6
   2   0   0 577.019 19.6679   3
   2   0   0 594.622 19.4256   8
   2   0   0 581.700 19.7313   4
   2   0   0 601.337 19.8138   7
  -3   0   0 313.279 10.9544   5
  -3   0   0 316.819 11.4540   9
  -3   0   0 308.977 11.2820   1
  -3   0   0 299.930 11.2587   7
   3   0   0 310.040 11.0753   2
   3   0   0 303.139 11.1671   3
   3   0   0 309.886 11.5829   6
   3   0   0 300.521 11.2192   9
   3   0   0 303.647 11.2264   4
   3   0   0 323.383 11.0033   5
   3   0   0 319.044 11.3460   7
   3   0   0 305.330 10.7539   8
   3   0   0 314.568 11.3882   1
  -4   0   0 71.9539 3.99036   1
  -4   0   0 65.8517 3.52551   8
  -4   0   0 66.0473 3.98537   7
  -4   0   0 73.7505 3.70682   5
   4   0   0 79.0874 4.10422   3
   4   0   0 73.2798 3.78383   5
   4   0   0 72.4894 4.07314   7
   4   0   0 74.7289 4.46002   6
   4   0   0 68.9182 4.02025   1
   4   0   0 71.5634 3.81489   2
   4   0   0 69.4535 3.46908   8
   4   0   0 64.3999 3.94772   4
   4   0   0 68.5175 3.94943   9
  -5   0   0 221.849 9.58446   4
  -5   0   0 230.359 9.40630   1
  -5   0   0 228.500 8.73459   8
  -5   0   0 224.201 9.51707   7
  -5   0   0 211.729 8.94709   5
  -5   0   0 218.331 9.27942   9
   5   0   0 226.421 9.37367   9
   5   0   0 217.231 9.40663   4
   5   0   0 233.683 9.51059   3
   5   0   0 232.758 10.2303   6
   5   0   0 228.472 9.11401   2
   5   0   0 222.058 8.61110   8
   5   0   0 234.417 9.54580   7
  -6   0   0 37.8977 3.76637   1
  -6   0   0 35.0355 3.66007   9
  -6   0   0 45.0996 3.93229   7
  -6   0   0 40.5403 4.28253   4
  -6   0   0 38.7389 3.42485   5
   6   0   0 44.9602 3.48812   2
   6   0   0 44.8954 4.23134   3
   6   0   0 40.5939 3.56965   9
   6   0   0 40.9341 3.76405   7
   6   0   0 50.1800 5.21305   6
   6   0   0 40.3102 4.12408   4
  -7   0   0 128.696 7.48851   4
  -7   0   0 126.433 7.47403   7
  -7   0   0 130.094 7.11933   1
   7   0   0 140.435 8.69778   6
   7   0   0 128.380 7.25409   4
   7   0   0 127.717 7.30951   3
   7   0   0 141.005 7.32986   7
  -8   0   0 69.0959 6.11590   4
  -8   0   0 64.8253 5.52004   7
   8   0   0 57.4810 6.73074   6
   8   0   0 83.3971 6.14494   4
   8   0   0 68.9926 5.60420   3
   8  -1   0 67.0796 7.50510   6
   8  -1   0 78.0845 5.94581   4
   8  -1   0 68.9996 5.89702   3
  -8   1   0 64.1733 5.72530   7
  -8   1   0 75.3888 6.17088   4
   7  -1   0 248.571 12.4833   6
   7  -1   0 243.983 11.1157   4
   7  -1   0 239.364 11.2068   3
  -7   1   0 248.481 11.4214   4
  -7   1   0 237.219 11.0458   7
  -7   1   0 246.156 10.5625   1
   6  -1   0 21.2677 3.26267   4
   6  -1   0 17.7244 3.05867   3
   6  -1   0 17.7730 3.63542   6
  -6   1   0 21.4211 3.23892   7
  -6   1   0 18.0972 2.64901   1
  -6   1   0 22.3391 3.43022   4
   5  -1   0 139.890 7.98269   6
   5  -1   0 160.939 7.53143   7
   5  -1   0 159.899 7.56139   4
   5  -1   0 159.794 7.57838   3
   5  -1   0 166.180 7.25247   2
   5  -1   0 166.893 7.51803   9
  -5   1   0 171.888 7.83367   4
  -5   1   0 162.065 7.58971   7
  -5   1   0 162.036 6.93755   5
  -5   1   0 160.347 7.25495   1
   4  -1   0 120.280 5.49745   2
   4  -1   0 107.140 5.55558   4
   4  -1   0 119.160 5.69935   3
   4  -1   0 119.633 5.70161   7
   4  -1   0 114.820 4.62065   8
   4  -1   0 121.987 6.22047   6
   4  -1   0 111.979 5.62041   9
  -4   1   0 115.748 4.69743   8
  -4   1   0 116.872 5.73415   4
  -4   1   0 109.475 5.05139   5
  -4   1   0 121.549 5.50077   1
  -4   1   0 116.214 5.67794   7
   3  -1   0 60.3113 3.18745   2
   3  -1   0 52.7266 3.16262   3
   3  -1   0 55.2763 3.43581   6
   3  -1   0 57.4660 2.48722   8
   3  -1   0 56.7913 3.35643   9
   3  -1   0 53.6568 3.20867   7
   3  -1   0 54.1823 3.21136   4
  -3   1   0 54.8850 2.82250   5
  -3   1   0 54.2016 3.20030   7
  -3   1   0 54.6536 3.34135   9
  -3   1   0 51.0964 2.96715   1
   2  -1   0 135.941 5.44870   9
   2  -1   0 124.659 5.29429   6
   2  -1   0 119.464 5.09846   4
   2  -1   0 136.093 5.27753   2
   2  -1   0 127.547 4.44202   8
   2  -1   0 127.916 5.16775   7
   2  -1   0 124.941 5.10799   3
  -2   1   0 127.873 5.28517   9
  -2   1   0 123.721 4.96797   1
  -2   1   0 125.825 4.78095   5
  -2   1   0 122.998 5.12194   7
   1  -1   0 67.8703 2.84916   6
   1  -1   0 70.1425 2.26095   8
   1  -1   0 66.3991 2.74408   3
   1  -1   0 63.3485 2.74398   4
   1  -1   0 62.1298 2.94927   9
   1  -1   0 69.5084 2.93827   2
  -1   1   0 68.7994 2.86929   9
  -1   1   0 64.3800 2.50210   5
  -1   1   0 63.8276 2.75584   7
   0  -1   0 3232.52 99.8298   4
   0  -1   0 3064.35 100.067   2
   0  -1   0 3202.49 100.368   8
   0  -1   0 3003.16 100.396   9
   0  -1   0 3231.52 99.7107   3
   0  -1   0 3062.62 100.170   6
   0   1   0 3248.42 100.163   5
   0   1   0 2958.28 100.098   7
   0   1   0 3364.01 100.438   8
   0   1   0 3195.47 99.9790   4
   0   1   0 2982.24 99.4682   9
  -1  -1   0 1610.80 51.6456   2
  -1  -1   0 1583.77 51.7433   9
  -1  -1   0 1564.08 51.4205   3
  -1  -1   0 1566.23 51.6780   6
   1   1   0 1615.40 51.4401   3
   1   1   0 1679.38 51.7053   2
   1   1   0 1651.44 51.7619   8
   1   1   0 1637.63 51.7815   1
   1   1   0 1570.86 51.7521   9
   1   1   0 1641.12 51.7321   6
   1   1   0 1701.10 51.4713   4
   1   1   0 1660.58 51.7485   5
   1   1   0 1651.87 51.7572   7
  -2  -1   0 1617.05 50.8571   9
  -2  -1   0 1528.54 50.6945   9
   2   1   0 1595.82 50.7139   7
   2   1   0 1578.39 50.5901   2
   2   1   0 1580.84 50.4407   3
   2   1   0 1548.12 50.6010   8
   2   1   0 1619.88 50.6702   5
   2   1   0 1558.92 50.8797   1
   2   1   0 1645.90 50.7833   9
   2   1   0 1575.01 50.4943   4
   2   1   0 1519.94 50.8099   6
  -3  -1   0 1226.94 40.9472   9
  -3  -1   0 1273.52 40.8500   5
  -3  -1   0 1305.32 41.2338   9
   3   1   0 1313.61 40.9063   5
   3   1   0 1256.50 40.7213   3
   3   1   0 1250.25 41.2241   6
   3   1   0 1254.94 40.7390   8
   3   1   0 1228.77 40.9424   9
   3   1   0 1249.25 40.7616   2
   3   1   0 1263.47 40.8132   4
   3   1   0 1175.18 41.1714   1
   3   1   0 1252.64 40.9784   7
  -4  -1   0 217.275 8.72797   8
  -4  -1   0 219.553 8.98557   9
  -4  -1   0 226.552 8.84678   5
  -4  -1   0 219.749 9.20704   1
  -4  -1   0 225.083 9.06867   7
   4   1   0 235.779 9.38401   1
   4   1   0 231.850 8.75082   8
   4   1   0 228.517 9.04077   7
   4   1   0 228.357 8.92836   4
   4   1   0 235.830 8.89772   5
   4   1   0 231.506 8.86867   3
   4   1   0 218.408 8.92166   9
   4   1   0 226.792 9.41151   6
   4   1   0 234.275 8.82698   2
  -5  -1   0 9.76940 2.27026   7
  -5  -1   0 10.9135 2.06136   8
  -5  -1   0 11.5589 2.03665   5
  -5  -1   0 10.6832 2.11881   1
  -5  -1   0 11.2958 2.10153   9
   5   1   0 12.9688 2.06592   9
   5   1   0 12.3690 2.02559   2
   5   1   0 14.0259 2.14635   5
   5   1   0 12.9272 2.34530   1
   5   1   0 11.6968 1.97356   8
   5   1   0 13.5959 2.67153   6
   5   1   0 7.81044 2.06148   4
   5   1   0 13.6760 2.29808   7
   5   1   0 10.8105 2.04250   3
  -6  -1   0 59.7474 4.67794   4
  -6  -1   0 61.6697 3.98302   8
  -6  -1   0 56.3215 4.20290   9
  -6  -1   0 51.8953 4.20567   1
  -6  -1   0 57.9098 4.56099   7
  -6  -1   0 65.8772 4.32442   5
   6   1   0 57.8000 4.82573   6
   6   1   0 54.3032 4.15211   3
   6   1   0 61.4073 3.83496   8
   6   1   0 63.6287 4.54786   1
   6   1   0 60.4177 3.99484   2
   6   1   0 57.6657 4.30795   7
   6   1   0 58.2472 4.27333   4
   6   1   0 62.4495 4.27701   9
   6   1   0 52.0656 4.04344   5
  -7  -1   0 115.304 7.09617   4
  -7  -1   0 122.199 6.98208   1
  -7  -1   0 118.990 6.87287   7
   7   1   0 123.656 6.86648   4
   7   1   0 115.628 6.68889   7
   7   1   0 129.776 7.87763   6
   7   1   0 126.805 6.87062   3
  -8  -1   0 94.7890 6.91412   1
  -8  -1   0 102.136 7.00524   3
  -8  -1   0 103.368 6.76640   7
  -8  -1   0 111.319 7.30730   4
   8   1   0 110.895 6.92375   7
   8   1   0 110.420 6.77566   4
   8   1   0 128.577 7.36278   3
  -9  -1   0 50.7573 5.73262   4
  -9  -1   0 38.7894 4.90641   7
  -9  -1   0 40.1798 5.13548   3
   9   1   0 38.0244 4.74614   4
   9   1   0 40.5456 5.03960   3
   8  -2   0 45.0399 5.25531   4
   8  -2   0 42.0051 5.23714   3
   8  -2   0 47.9079 6.73873   6
  -8   2   0 56.1950 5.67597   7
  -8   2   0 54.5817 5.75164   4
   7  -2   0 180.058 10.6528   6
   7  -2   0 200.405 9.80879   3
   7  -2   0 183.998 9.45786   4
  -7   2   0 185.956 9.74479   4
  -7   2   0 194.121 9.51627   7
  -7   2   0 189.857 8.63016   1
   6  -2   0 180.861 9.78881   6
   6  -2   0 170.774 8.62971   4
   6  -2   0 192.130 8.97343   3
  -6   2   0 160.413 8.67569   4
  -6   2   0 173.756 8.62852   7
  -6   2   0 184.960 7.99919   1
   5  -2   0 387.283 16.1511   6
   5  -2   0 395.454 15.2864   4
   5  -2   0 413.778 15.4361   9
   5  -2   0 382.011 15.3034   3
   5  -2   0 421.897 15.1532   2
  -5   2   0 377.433 14.5223   1
  -5   2   0 395.411 15.4337   4
  -5   2   0 400.662 15.2821   7
   4  -2   0 215.304 9.12244   3
   4  -2   0 244.925 9.61682   9
   4  -2   0 214.634 9.06057   4
   4  -2   0 219.536 9.08464   2
   4  -2   0 211.243 9.57127   6
  -4   2   0 222.925 9.19766   4
  -4   2   0 209.393 8.50322   1
  -4   2   0 199.135 8.83672   7
  -4   2   0 207.812 8.16941   5
   3  -2   0 9.78696 1.88479   9
   3  -2   0 7.94477 1.64257   4
   3  -2   0 7.70921 0.71172   8
   3  -2   0 8.43019 1.70215   3
   3  -2   0 9.11823 1.76658   2
   3  -2   0 11.9097 2.00912   6
  -3   2   0 6.59312 1.24721   1
  -3   2   0 8.60013 1.61297   7
  -3   2   0 9.27864 1.21052   5
  -3   2   0 7.59715 1.62556   4
  -3   2   0 8.97594 1.57512   9
   2  -2   0 1.19359 0.27450   8
   2  -2   0 4.27526 1.33028   2
   2  -2   0 4.45587 1.36412   9
   2  -2   0 2.02655 0.88351   4
   2  -2   0 0.38984 0.82809   6
   2  -2   0 0.18434 0.77513   3
  -2   2   0 0.62815 0.64780   1
  -2   2   0 1.40544 0.53786   5
  -2   2   0 1.24817 0.85749   7
  -2   2   0 1.08466 0.81927   4
  -2   2   0 1.35934 0.79850   9
   1  -2   0 421.150 14.1200   6
   1  -2   0 403.035 13.9021   4
   1  -2   0 441.271 14.4307   9
   1  -2   0 417.646 13.4289   8
   1  -2   0 418.657 13.9138   3
  -1   2   0 420.617 14.0406   9
  -1   2   0 392.614 13.8580   4
  -1   2   0 398.069 13.9603   7
  -1   2   0 418.127 13.4536   5
  -1   2   0 394.700 13.7647   1
   0  -2   0 60.1398 2.73039   6
   0  -2   0 66.0889 2.89480   9
   0  -2   0 65.4575 2.58495   8
   0  -2   0 60.4491 2.72318   2
   0  -2   0 72.1410 2.53524   3
   0  -2   0 62.1017 2.45931   4
   0   2   0 67.0054 2.60509   5
   0   2   0 64.1434 2.58722   8
   0   2   0 61.8068 2.70740   7
   0   2   0 62.2277 2.83472   9
   0   2   0 63.3842 2.67615   1
  -1  -2   0 875.611 28.9631   8
  -1  -2   0 866.645 28.7702   6
  -1  -2   0 900.232 29.0646   9
  -1  -2   0 889.301 28.8915   2
  -1  -2   0 910.355 28.4483   3
   1   2   0 775.786 28.9634   9
   1   2   0 928.908 29.0223   8
   1   2   0 927.092 28.9930   1
   1   2   0 933.120 28.9970   5
   1   2   0 962.518 28.3484   4
   1   2   0 845.339 29.1461   7
  -2  -2   0 539.412 18.4374   9
  -2  -2   0 530.574 18.2122   2
  -2  -2   0 524.099 17.8082   3
  -2  -2   0 537.957 18.2591   6
  -2  -2   0 548.469 18.5687   9
  -2  -2   0 561.101 18.5192   8
   2   2   0 550.380 17.8501   3
   2   2   0 559.318 18.5107   8
   2   2   0 563.149 18.5742   1
   2   2   0 565.440 18.4573   7
   2   2   0 533.104 18.2692   2
   2   2   0 561.692 17.8854   4
   2   2   0 568.893 18.3718   6
   2   2   0 523.657 18.4627   9
   2   2   0 540.491 18.4038   5
  -3  -2   0 1954.69 62.1986   2
  -3  -2   0 1921.73 62.4108   8
  -3  -2   0 1923.76 62.4291   9
  -3  -2   0 1878.55 62.4061   6
  -3  -2   0 1947.51 62.7108   9
   3   2   0 1908.75 62.3551   8
   3   2   0 1914.32 62.4851   6
   3   2   0 1970.68 61.9996   4
   3   2   0 1951.26 62.4303   5
   3   2   0 1940.17 61.9012   3
   3   2   0 1954.10 62.4571   9
   3   2   0 1951.56 62.7733   1
   3   2   0 1978.83 62.4352   7
   3   2   0 1933.35 62.2315   2
   3   2   0 1875.34 62.5137   9
  -4  -2   0 434.573 15.8156   2
  -4  -2   0 444.028 16.3472   6
  -4  -2   0 427.473 16.0091   8
  -4  -2   0 442.113 16.1384   9
   4   2   0 460.313 16.6660   1
   4   2   0 453.104 15.7305   3
   4   2   0 452.292 15.8278   4
   4   2   0 466.862 16.1725   9
   4   2   0 448.364 16.3871   6
   4   2   0 464.745 15.9409   2
   4   2   0 440.216 15.9817   8
   4   2   0 467.201 16.1992   7
   4   2   0 460.561 16.1507   5
  -5  -2   0 131.770 6.41204   5
  -5  -2   0 139.775 6.24083   2
  -5  -2   0 135.584 6.91541   1
  -5  -2   0 122.792 6.68612   6
  -5  -2   0 129.734 6.45413   9
  -5  -2   0 144.379 6.55635   8
   5   2   0 131.412 6.31867   8
   5   2   0 141.330 6.30814   2
   5   2   0 137.697 6.96861   6
   5   2   0 129.587 6.36317   5
   5   2   0 144.613 6.37850   4
   5   2   0 135.732 6.93863   1
   5   2   0 143.973 6.33618   3
   5   2   0 138.721 6.50785   7
   5   2   0 145.233 6.51993   9
  -6  -2   0 26.2063 3.70300   6
  -6  -2   0 30.6148 3.78765   1
  -6  -2   0 33.3465 3.20197   9
  -6  -2   0 30.0106 3.45059   4
  -6  -2   0 36.1352 3.52591   2
  -6  -2   0 34.0228 3.71727   7
  -6  -2   0 32.7766 3.51123   5
  -6  -2   0 27.3675 3.36903   8
   6   2   0 35.5232 3.69888   5
   6   2   0 31.5025 3.35569   9
   6   2   0 33.6737 3.40328   8
   6   2   0 37.5326 3.67841   3
   6   2   0 33.6559 3.60988   7
   6   2   0 28.6133 3.82352   6
   6   2   0 28.1008 3.08059   2
   6   2   0 27.1440 3.21087   4
   6   2   0 32.9588 4.00787   1
  -7  -2   0 78.8957 5.28183   5
  -7  -2   0 83.2670 5.75834   4
  -7  -2   0 80.2863 4.99442   2
  -7  -2   0 88.2793 5.44249   3
  -7  -2   0 80.9123 5.50889   7
  -7  -2   0 76.8175 5.85499   6
  -7  -2   0 80.0257 5.91520   1
   7   2   0 86.0298 5.34464   5
   7   2   0 78.7449 6.06440   6
   7   2   0 75.4045 5.57835   1
   7   2   0 84.6479 5.36985   4
   7   2   0 82.1330 5.59786   7
   7   2   0 87.3669 5.38574   3
  -8  -2   0 86.9499 6.11860   7
  -8  -2   0 88.5279 5.98687   3
  -8  -2   0 93.5285 6.52338   4
  -8  -2   0 99.0128 6.67692   1
   8   2   0 88.0133 5.94312   7
   8   2   0 100.113 6.69587   1
   8   2   0 90.2384 5.97383   3
   8   2   0 89.4790 6.20346   4
  -9  -2   0 34.3546 4.75066   7
  -9  -2   0 45.8775 5.29554   4
  -9  -2   0 37.5842 7.10837   3
   9   2   0 38.9311 4.69639   7
   9   2   0 47.6458 5.24517   4
   8  -3   0 9.44704 4.49200   6
  -8   3   0 12.3558 3.52610   7
   7  -3   0 65.9737 7.28857   6
   7  -3   0 64.9546 5.44433   4
   7  -3   0 68.3843 5.72221   3
  -7   3   0 62.2924 5.63802   4
  -7   3   0 61.9424 5.43194   7
   6  -3   0 175.027 8.77598   3
   6  -3   0 170.270 8.90757   4
   6  -3   0 176.281 9.98614   6
  -6   3   0 184.845 9.28901   4
  -6   3   0 174.865 8.03120   1
  -6   3   0 175.367 8.73870   7
   5  -3   0 430.387 17.0357   4
   5  -3   0 469.560 21.1712   9
   5  -3   0 447.110 17.3122   3
   5  -3   0 443.273 18.0597   6
   5  -3   0 484.939 17.3673   2
  -5   3   0 455.534 17.1357   7
  -5   3   0 437.989 16.2845   1
  -5   3   0 444.720 17.2760   4
   4  -3   0 1009.39 33.7036   3
   4  -3   0 1012.12 34.0368   2
   4  -3   0 986.808 34.3479   6
   4  -3   0 975.131 33.4911   4
   4  -3   0 1008.80 34.3966   9
  -4   3   0 929.822 32.7181   1
  -4   3   0 996.174 33.5084   7
  -4   3   0 953.728 33.5106   4
   3  -3   0 264.635 11.8375   9
   3  -3   0 297.857 11.1143   3
   3  -3   0 268.177 11.5611   2
   3  -3   0 280.233 10.9714   4
   3  -3   0 295.495 11.5037   6
  -3   3   0 287.984 11.0322   4
  -3   3   0 282.861 10.4768   1
  -3   3   0 287.765 10.9951   7
  -3   3   0 287.833 9.75214   5
   2  -3   0 157.285 4.96457   8
   2  -3   0 149.691 6.28793   4
   2  -3   0 144.726 6.79685   2
   2  -3   0 154.868 6.34502   3
   2  -3   0 152.484 6.65254   6
   2  -3   0 136.455 6.90285   9
  -2   3   0 153.125 6.36658   7
  -2   3   0 142.079 5.94652   1
  -2   3   0 157.706 6.33697   9
  -2   3   0 144.847 6.28066   4
  -2   3   0 155.778 5.44744   5
   1  -3   0 6.72047 0.85055   8
   1  -3   0 7.77704 1.41200   6
   1  -3   0 8.28018 1.42958   2
   1  -3   0 7.62860 1.21331   3
   1  -3   0 13.1001 1.48664   4
   1  -3   0 7.56235 1.49241   9
  -1   3   0 12.6979 1.52507   7
  -1   3   0 8.59461 1.34560   9
  -1   3   0 11.9202 1.43063   4
  -1   3   0 14.4424 1.47069   1
  -1   3   0 12.6173 1.05821   5
   0  -3   0 1552.73 47.9986   3
   0  -3   0 1488.25 48.4339   2
   0  -3   0 1473.16 48.4220   6
   0  -3   0 1541.68 48.1465   8
   0  -3   0 1481.31 48.6404   9
   0   3   0 1443.71 48.5861   9
   0   3   0 1541.27 48.1567   8
   0   3   0 1481.74 47.9124   4
   0   3   0 1543.72 48.1711   5
   0   3   0 1488.70 48.3516   1
   0   3   0 1487.11 48.4018   7
  -1  -3   0 1110.32 36.3188   9
  -1  -3   0 1150.48 35.3352   3
  -1  -3   0 1119.06 36.0920   2
  -1  -3   0 1082.46 35.9251   6
  -1  -3   0 1096.83 36.0893   8
   1   3   0 1105.56 36.3811   7
   1   3   0 1028.16 35.4540   4
   1   3   0 1125.69 36.1440   8
   1   3   0 1147.18 36.1853   1
   1   3   0 1138.52 36.1284   5
  -2  -3   0 638.881 21.8926   3
  -2  -3   0 667.348 22.7697   9
  -2  -3   0 651.407 22.3503   6
  -2  -3   0 696.695 22.8759   8
  -2  -3   0 669.485 22.5603   2
   2   3   0 669.860 22.7976   1
   2   3   0 677.657 22.7551   5
   2   3   0 682.347 22.9832   7
   2   3   0 710.832 21.8060   4
   2   3   0 693.261 22.8302   8
  -3  -3   0 1113.71 36.3390   3
  -3  -3   0 1105.27 36.9039   6
  -3  -3   0 1108.64 37.2198   9
  -3  -3   0 1086.51 36.8942   2
  -3  -3   0 1093.44 37.2350   8
   3   3   0 1138.27 37.0291   2
   3   3   0 1159.12 37.2416   7
   3   3   0 1142.67 36.4074   4
   3   3   0 1168.85 37.5562   1
   3   3   0 1154.24 36.3947   3
   3   3   0 1139.60 37.2890   5
   3   3   0 1101.20 37.1948   8
  -4  -3   0 455.705 16.6655   2
  -4  -3   0 460.685 17.0132   9
  -4  -3   0 465.158 16.8924   6
  -4  -3   0 453.282 17.0252   8
  -4  -3   0 466.620 16.2906   3
   4   3   0 474.405 16.9667   6
   4   3   0 499.849 17.1843   5
   4   3   0 480.768 17.0718   8
   4   3   0 476.000 16.7764   2
   4   3   0 491.473 17.0503   7
   4   3   0 500.861 17.6366   1
   4   3   0 467.779 16.3728   4
   4   3   0 483.436 16.3165   3
  -5  -3   0 181.044 8.03911   8
  -5  -3   0 178.986 7.46760   3
  -5  -3   0 186.768 8.14629   6
  -5  -3   0 169.495 7.56531   2
  -5  -3   0 176.539 8.04392   5
  -5  -3   0 184.002 8.06880   9
   5   3   0 180.981 7.68734   2
   5   3   0 178.558 7.51672   4
   5   3   0 169.630 7.82846   8
   5   3   0 185.038 7.96477   7
   5   3   0 180.157 8.09336   6
   5   3   0 182.156 7.45309   3
   5   3   0 184.276 8.61444   1
   5   3   0 182.678 8.06286   5
  -6  -3   0 56.4767 4.19809   8
  -6  -3   0 51.9681 4.17889   6
  -6  -3   0 54.0198 4.60855   1
  -6  -3   0 58.7382 4.17252   4
  -6  -3   0 53.0723 4.03635   9
  -6  -3   0 51.9183 3.72765   3
  -6  -3   0 53.5331 3.80447   2
  -6  -3   0 53.5235 4.18544   5
   6   3   0 50.4347 3.75372   2
   6   3   0 56.0786 4.37358   5
   6   3   0 66.5520 4.50997   6
   6   3   0 52.0915 4.56458   1
   6   3   0 59.5196 4.26319   8
   6   3   0 54.2776 4.04650   7
   6   3   0 55.4615 3.91808   4
   6   3   0 48.7936 3.75980   3
  -7  -3   0 9.15195 2.89512   1
  -7  -3   0 12.9166 2.86416   7
  -7  -3   0 12.8248 2.89111   9
  -7  -3   0 20.3784 3.35949   6
  -7  -3   0 15.5739 2.98754   5
  -7  -3   0 13.7930 2.81360   4
  -7  -3   0 11.6176 2.63485   3
  -7  -3   0 11.2788 2.68128   8
  -7  -3   0 14.7688 2.67545   2
   7   3   0 16.2061 2.85558   7
   7   3   0 13.9443 2.69595   2
   7   3   0 14.2177 2.67819   4
   7   3   0 18.7406 2.88862   8
   7   3   0 17.5810 3.06381   6
   7   3   0 16.7367 3.51889   1
   7   3   0 14.7730 2.60338   3
   7   3   0 14.7373 2.86560   5
  -8  -3   0 4.04582 2.71549   7
  -8  -3   0 4.45441 2.72134   1
  -8  -3   0 9.14744 2.73006   4
   8   3   0 10.1806 3.20711   1
   8   3   0 9.03912 2.66344   7
   8   3   0 8.91880 2.48590   4
   7  -4   0 10.7337 3.91432   6
   7  -4   0 11.5840 3.38564   3
   7  -4   0 13.4275 3.41915   4
  -7   4   0 11.9614 3.40903   4
  -7   4   0 13.8516 3.52450   7
   6  -4   0 31.1872 5.12218   6
   6  -4   0 32.9708 4.25372   4
   6  -4   0 25.6401 4.09283   3
  -6   4   0 29.1053 3.42122   1
  -6   4   0 35.4687 4.46315   4
  -6   4   0 29.5826 4.10852   7
   5  -4   0 191.980 10.2633   6
   5  -4   0 210.382 9.66463   3
   5  -4   0 200.012 9.32364   4
  -5   4   0 200.688 9.47886   4
  -5   4   0 207.105 9.40911   7
  -5   4   0 194.671 8.48293   1
   4  -4   0 730.566 26.1801   2
   4  -4   0 730.925 26.2028   6
   4  -4   0 705.979 25.2266   3
   4  -4   0 717.130 26.5898   9
   4  -4   0 697.381 25.0562   4
  -4   4   0 708.993 25.1116   7
  -4   4   0 713.021 25.1913   4
  -4   4   0 691.756 24.3294   1
   3  -4   0 413.222 17.9734   2
   3  -4   0 433.318 18.5631   9
   3  -4   0 481.226 17.2976   3
   3  -4   0 490.972 17.9582   6
   3  -4   0 479.273 17.2038   4
  -3   4   0 471.593 16.6679   1
  -3   4   0 496.776 17.3370   7
  -3   4   0 488.532 15.7946   5
  -3   4   0 499.814 17.2969   4
   2  -4   0 421.039 16.1453   6
   2  -4   0 435.414 16.4924   2
   2  -4   0 432.487 15.7029   3
   2  -4   0 491.030 14.5095   8
   2  -4   0 439.894 15.7035   4
   2  -4   0 432.602 16.7591   9
  -2   4   0 424.722 15.4011   1
  -2   4   0 458.385 14.7942   5
  -2   4   0 426.843 15.7511   7
  -2   4   0 428.396 15.6420   4
   1  -4   0 238.915 8.89438   4
   1  -4   0 234.147 9.35226   6
   1  -4   0 239.250 9.69785   9
   1  -4   0 245.009 8.94569   3
   1  -4   0 242.166 9.44501   2
   1  -4   0 233.418 8.40798   8
  -1   4   0 242.628 9.02610   1
  -1   4   0 253.615 8.58837   5
  -1   4   0 235.347 8.88180   4
  -1   4   0 235.863 9.14615   7
   0  -4   0 262.663 9.85497   6
   0  -4   0 262.624 9.46108   8
   0  -4   0 277.640 9.32271   3
   0  -4   0 257.894 10.0755   9
   0  -4   0 254.512 9.82875   2
   0   4   0 252.013 10.6790   9
   0   4   0 275.589 9.55389   5
   0   4   0 263.344 9.85078   7
   0   4   0 252.644 9.18388   4
   0   4   0 284.502 9.85732   1
   0   4   0 271.077 9.51625   8
  -1  -4   0 7.14970 1.29251   6
  -1  -4   0 4.54750 1.13215   8
  -1  -4   0 8.27986 1.47378   9
  -1  -4   0 5.57690 0.73525   3
  -1  -4   0 11.8459 1.57431   2
   1   4   0 6.68898 0.91173   4
   1   4   0 5.83770 1.25286   1
   1   4   0 8.00963 1.33204   5
   1   4   0 5.03523 1.17585   8
   1   4   0 6.62247 1.41339   7
  -2  -4   0 1713.19 56.1390   2
  -2  -4   0 1754.10 55.0570   3
  -2  -4   0 1686.40 55.8496   6
  -2  -4   0 1783.15 56.4262   8
  -2  -4   0 1708.92 56.4474   9
   2   4   0 1797.45 56.4800   8
   2   4   0 1889.70 54.9969   4
   2   4   0 1471.17 56.6045   7
   2   4   0 1760.92 56.4508   1
   2   4   0 1764.57 56.3665   5
  -3  -4   0 889.116 29.7540   3
  -3  -4   0 927.451 30.9583   9
  -3  -4   0 887.791 30.9042   8
  -3  -4   0 904.427 30.3611   6
  -3  -4   0 867.360 30.5333   2
   3   4   0 922.474 30.9632   5
   3   4   0 970.057 31.1799   7
   3   4   0 946.878 31.2036   1
   3   4   0 958.925 29.6642   4
   3   4   0 895.935 30.8760   8
  -4  -4   0 599.200 21.7769   2
  -4  -4   0 635.677 22.3529   8
  -4  -4   0 630.540 22.2574   9
  -4  -4   0 629.696 21.1387   3
  -4  -4   0 615.519 21.7355   6
   4   4   0 642.442 22.3570   5
   4   4   0 637.890 22.6945   1
   4   4   0 612.400 21.8732   2
   4   4   0 619.786 22.2056   8
   4   4   0 652.315 21.1999   3
   4   4   0 650.069 22.2255   7
   4   4   0 657.641 21.1809   4
  -5  -4   0 258.917 10.5758   2
  -5  -4   0 269.588 11.0208   9
  -5  -4   0 267.625 11.1482   8
  -5  -4   0 274.943 10.1592   3
  -5  -4   0 262.436 10.6788   6
   5   4   0 270.478 10.7858   6
   5   4   0 261.238 11.5763   1
   5   4   0 269.990 10.1129   3
   5   4   0 273.513 11.1774   5
   5   4   0 271.631 10.9138   7
   5   4   0 275.831 10.1896   4
   5   4   0 266.469 10.9997   8
   5   4   0 273.580 10.7096   2
  -6  -4   0 136.354 7.17657   5
  -6  -4   0 143.348 6.38817   3
  -6  -4   0 130.895 7.18614   8
  -6  -4   0 134.416 6.85632   6
  -6  -4   0 149.136 7.13535   9
  -6  -4   0 131.715 6.42391   4
  -6  -4   0 131.331 6.56881   2
   6   4   0 129.481 7.04238   5
   6   4   0 133.646 6.68491   2
   6   4   0 142.163 6.42363   4
   6   4   0 132.819 6.18033   3
   6   4   0 128.942 6.75592   7
   6   4   0 126.167 7.52794   1
   6   4   0 131.110 6.87914   8
   6   4   0 135.780 6.79285   6
  -7  -4   0 1.74746 1.81269   4
  -7  -4   0 4.35145 2.20318   9
  -7  -4   0 0.62782 2.04341   5
  -7  -4   0 1.67076 2.11960   7
  -7  -4   0 -0.1678 2.00033   2
  -7  -4   0 -1.5762 2.14925   1
  -7  -4   0 0.26544 1.86385   6
  -7  -4   0 2.58832 2.07924   8
   7   4   0 2.13608 1.77215   4
   7   4   0 2.46657 2.02197   8
   7   4   0 -0.3177 1.83773   5
   7   4   0 1.83654 2.59078   1
   7   4   0 2.19537 2.02045   7
   7   4   0 1.38621 1.73340   2
  -8  -4   0 0.01318 2.14715   5
  -8  -4   0 3.24480 2.36550   8
  -8  -4   0 -2.1207 2.19106   1
  -8  -4   0 -0.5248 2.08854   7
   8   4   0 1.42049 2.46629   5
   8   4   0 0.63483 1.97396   8
   8   4   0 0.47309 2.30179   7
   8   4   0 -1.4002 2.12848   1
   7  -5   0 -2.3269 2.34450   4
   7  -5   0 1.33376 2.76818   3
   7  -5   0 9.22899 4.08025   6
  -7   5   0 2.59053 2.90926   4
  -7   5   0 6.08894 3.42175   7
   6  -5   0 4.98773 2.61127   4
   6  -5   0 5.18891 3.27429   6
   6  -5   0 8.97651 3.06695   3
  -6   5   0 7.07356 2.65407   4
  -6   5   0 4.16650 2.69591   7
  -6   5   0 4.64099 2.35605   1
   5  -5   0 153.972 9.09371   6
   5  -5   0 148.512 7.83120   4
   5  -5   0 138.887 7.97053   3
  -5   5   0 155.855 7.17600   1
  -5   5   0 152.028 7.96151   7
  -5   5   0 155.228 7.99576   4
   4  -5   0 135.685 7.10004   4
   4  -5   0 117.287 7.87274   2
   4  -5   0 137.419 8.03385   6
   4  -5   0 127.373 8.41501   9
   4  -5   0 151.758 7.49477   3
  -4   5   0 155.936 7.39082   4
  -4   5   0 153.437 7.39935   7
  -4   5   0 146.552 6.64607   1
   3  -5   0 201.540 8.44062   3
   3  -5   0 171.963 9.76077   9
   3  -5   0 184.959 8.82359   6
   3  -5   0 170.114 9.19987   2
   3  -5   0 192.398 8.24396   4
  -3   5   0 185.265 7.82443   1
  -3   5   0 187.013 8.17324   4
  -3   5   0 186.784 8.34287   7
   2  -5   0 660.882 22.6138   4
   2  -5   0 667.383 24.1096   9
   2  -5   0 687.719 23.8234   2
   2  -5   0 631.527 23.2849   6
   2  -5   0 650.060 22.6587   3
  -2   5   0 672.221 21.6837   5
  -2   5   0 648.867 22.8437   7
  -2   5   0 618.427 22.3953   1
  -2   5   0 651.232 22.5548   4
   1  -5   0 763.189 26.1438   2
   1  -5   0 753.962 25.3655   3
   1  -5   0 736.601 24.8599   8
   1  -5   0 751.780 25.2825   4
   1  -5   0 741.331 25.9910   6
   1  -5   0 748.876 26.4242   9
  -1   5   0 775.670 25.0146   5
  -1   5   0 749.013 25.5429   1
  -1   5   0 774.565 25.3080   4
  -1   5   0 752.060 25.7883   7
   0  -5   0 63.6329 3.62476   6
   0  -5   0 62.5778 3.20038   8
   0  -5   0 57.6284 3.56397   2
   0  -5   0 59.9309 3.80568   9
   0  -5   0 61.8452 3.01090   3
   0   5   0 59.1873 3.48751   1
   0   5   0 59.4155 3.17794   5
   0   5   0 58.9243 2.89692   4
   0   5   0 54.1146 3.49305   7
  -1  -5   0 119.545 5.52060   6
  -1  -5   0 129.334 4.72195   3
  -1  -5   0 120.369 5.47998   8
  -1  -5   0 126.149 5.96589   9
  -1  -5   0 117.919 5.60108   2
   1   5   0 126.262 5.57396   5
   1   5   0 122.876 5.95854   7
   1   5   0 126.737 5.75430   1
   1   5   0 131.128 5.65923   8
   1   5   0 127.602 4.88944   4
  -2  -5   0 208.341 6.96838   3
  -2  -5   0 187.999 8.14371   2
  -2  -5   0 192.029 7.90613   6
  -2  -5   0 205.092 8.62238   9
  -2  -5   0 219.676 8.47728   8
   2   5   0 199.277 8.44746   1
   2   5   0 218.253 6.84260   4
   2   5   0 196.956 9.03001   7
   2   5   0 191.861 8.27864   5
   2   5   0 205.435 8.34832   8
  -3  -5   0 1328.74 41.4993   3
  -3  -5   0 1276.84 43.1226   8
  -3  -5   0 1242.67 43.1242   9
  -3  -5   0 1278.66 42.4376   6
  -3  -5   0 1279.83 42.8178   2
   3   5   0 1340.74 41.3629   4
   3   5   0 1319.82 43.6818   7
   3   5   0 1268.05 43.0594   8
   3   5   0 1316.65 43.2220   5
   3   5   0 1302.93 43.3969   1
  -4  -5   0 637.714 22.2426   3
  -4  -5   0 668.569 23.7720   8
  -4  -5   0 654.302 23.6397   9
  -4  -5   0 667.195 22.9684   6
  -4  -5   0 658.207 23.2865   2
   4   5   0 721.852 23.9536   7
   4   5   0 650.472 23.6125   8
   4   5   0 680.309 24.1448   1
   4   5   0 681.188 23.8452   5
   4   5   0 684.025 22.1142   4
  -5  -5   0 354.727 13.7803   8
  -5  -5   0 343.489 13.5160   9
  -5  -5   0 328.299 12.7967   6
  -5  -5   0 332.078 13.0243   2
   5   5   0 321.271 13.3389   8
   5   5   0 338.682 13.6009   5
   5   5   0 322.642 13.9311   1
   5   5   0 366.832 13.5035   7
  -6  -5   0 530.471 19.1224   6
  -6  -5   0 526.826 19.8652   8
  -6  -5   0 541.961 19.2994   2
  -6  -5   0 523.067 19.6102   9
   6   5   0 519.062 20.5271   1
   6   5   0 501.833 19.6573   5
   6   5   0 509.999 19.5461   8
   6   5   0 537.632 19.5501   7
  -7  -5   0 66.7435 5.32380   5
  -7  -5   0 69.2824 5.01553   2
  -7  -5   0 68.3001 5.12879   9
  -7  -5   0 69.1723 5.67250   8
   7   5   0 66.9973 5.12029   7
   7   5   0 59.3025 6.15456   1
   7   5   0 65.6565 5.36578   8
   7   5   0 72.2922 5.43486   5
  -8  -5   0 0.14656 2.40178   5
  -8  -5   0 -1.3713 2.97334   1
  -8  -5   0 4.11704 2.56204   8
   8   5   0 2.93370 2.38678   5
   8   5   0 2.05010 2.68141   1
   8   5   0 2.91195 2.36621   8
  -9  -5   0 0.04335 2.64640   5
   6  -6   0 -0.8973 2.81742   6
   6  -6   0 0.80282 2.53641   4
   6  -6   0 0.10021 2.50897   3
  -6   6   0 2.05330 2.70170   7
  -6   6   0 2.89277 2.65877   4
  -6   6   0 3.92555 2.32835   1
   5  -6   0 74.7078 5.81007   3
   5  -6   0 71.3475 5.72588   4
   5  -6   0 70.3929 7.20913   6
  -5   6   0 84.5116 6.07411   4
  -5   6   0 82.8950 5.84404   7
  -5   6   0 75.1075 4.98231   1
   4  -6   0 122.416 6.90064   3
   4  -6   0 100.560 8.40143   2
   4  -6   0 122.127 7.71749   6
   4  -6   0 111.602 6.47671   4
  -4   6   0 129.873 6.90843   7
  -4   6   0 116.470 6.25999   1
  -4   6   0 123.150 6.68853   4
   3  -6   0 139.699 7.73777   6
   3  -6   0 140.530 6.85875   4
   3  -6   0 141.921 8.28514   2
   3  -6   0 137.118 6.96969   3
   3  -6   0 145.158 8.86028   9
  -3   6   0 136.736 6.79205   4
  -3   6   0 143.202 6.66543   1
  -3   6   0 132.092 6.99520   7
   2  -6   0 448.105 16.6649   4
   2  -6   0 482.456 18.2141   2
   2  -6   0 460.343 17.7047   6
   2  -6   0 466.000 18.4749   9
   2  -6   0 467.337 16.9024   3
  -2   6   0 461.099 17.1715   7
  -2   6   0 467.054 16.7142   4
  -2   6   0 459.680 16.7565   1
   1  -6   0 575.293 21.1933   6
   1  -6   0 610.393 20.5158   3
   1  -6   0 594.216 21.7662   9
   1  -6   0 571.981 21.3242   2
   1  -6   0 568.055 19.9631   8
  -1   6   0 601.425 20.3285   4
  -1   6   0 610.488 20.1621   5
  -1   6   0 579.154 20.7433   1
  -1   6   0 615.515 21.1330   7
   0  -6   0 139.918 6.64430   2
   0  -6   0 149.715 5.88696   3
   0  -6   0 144.094 6.99640   9
   0  -6   0 138.197 6.57392   6
   0  -6   0 133.035 5.98600   8
   0   6   0 148.583 6.21734   5
   0   6   0 147.223 6.82120   7
   0   6   0 146.684 6.59066   1
   0   6   0 138.286 5.70975   4
  -1  -6   0 28.9573 2.97433   2
  -1  -6   0 23.3947 1.71930   3
  -1  -6   0 31.2302 2.65615   6
  -1  -6   0 23.2639 2.56121   8
  -1  -6   0 26.8086 3.03924   9
   1   6   0 25.1420 1.86021   4
   1   6   0 28.8415 2.92525   1
   1   6   0 24.7320 2.63995   5
   1   6   0 28.6256 2.88386   8
   1   6   0 28.4195 3.25323   7
  -2  -6   0 57.8226 3.88022   8
  -2  -6   0 69.8361 4.06785   2
  -2  -6   0 67.0273 2.70614   3
  -2  -6   0 64.3118 3.97501   6
  -2  -6   0 70.5943 4.42958   9
   2   6   0 56.7381 3.90107   5
   2   6   0 61.1706 3.97909   1
   2   6   0 60.0140 4.51993   7
   2   6   0 62.1346 3.95474   8
  -3  -6   0 403.513 14.7060   6
  -3  -6   0 440.417 15.3084   2
  -3  -6   0 414.310 15.5805   9
  -3  -6   0 407.177 15.4040   8
   3   6   0 409.125 15.6811   1
   3   6   0 359.866 15.8748   7
   3   6   0 408.935 15.3529   8
   3   6   0 418.633 15.5286   5
  -4  -6   0 268.071 10.4526   6
  -4  -6   0 261.135 10.8273   2
  -4  -6   0 250.333 11.1304   8
  -4  -6   0 272.553 11.3010   9
   4   6   0 304.556 11.8051   7
   4   6   0 264.421 11.5602   1
   4   6   0 276.042 11.3050   5
   4   6   0 256.683 11.0804   8
  -5  -6   0 335.428 13.3154   2
  -5  -6   0 349.696 13.7901   9
  -5  -6   0 341.843 13.8947   8
  -5  -6   0 350.441 12.9622   6
   5   6   0 353.151 13.7968   7
   5   6   0 344.646 13.9498   5
   5   6   0 322.810 14.2306   1
   5   6   0 318.482 13.5626   8
  -6  -6   0 412.725 16.3132   9
  -6  -6   0 412.309 16.5742   8
  -6  -6   0 421.958 15.5457   6
  -6  -6   0 414.666 15.9013   2
   6   6   0 402.713 16.5308   5
   6   6   0 416.729 17.2686   1
   6   6   0 432.293 16.2528   7
   6   6   0 392.199 16.2020   8
  -7  -6   0 219.568 9.82483   2
  -7  -6   0 212.700 10.3883   8
  -7  -6   0 186.529 10.0557   5
   7   6   0 208.952 10.3363   5
   7   6   0 205.328 11.0136   1
   7   6   0 219.172 10.2041   8
  -8  -6   0 62.0762 5.23060   2
  -8  -6   0 57.1210 5.38797   8
  -8  -6   0 53.4320 5.72766   5
   8   6   0 59.2330 5.25170   8
   8   6   0 46.2899 5.89056   1
   8   6   0 47.9473 5.29678   5
   9   6   0 6.48574 3.10588   5
   6  -7   0 17.2905 4.76603   3
  -6   7   0 13.0007 3.71054   4
   5  -7   0 2.95724 3.16016   6
   5  -7   0 4.35288 2.97313   3
   5  -7   0 2.94688 2.54131   4
  -5   7   0 6.30050 2.86937   7
  -5   7   0 3.04296 2.57966   4
  -5   7   0 4.33251 2.27814   1
   4  -7   0 99.7857 6.51324   3
   4  -7   0 97.6112 6.00497   4
   4  -7   0 87.8867 6.90465   6
  -4   7   0 94.3578 5.62281   1
  -4   7   0 97.9609 6.33248   7
  -4   7   0 88.7827 5.86684   4
   3  -7   0 140.124 9.25492   9
   3  -7   0 139.957 8.16842   6
   3  -7   0 136.772 7.34759   3
   3  -7   0 114.305 8.22135   2
   3  -7   0 150.519 7.29936   4
  -3   7   0 147.583 7.06054   1
  -3   7   0 154.928 7.35605   4
  -3   7   0 138.220 7.45169   7
   2  -7   0 497.554 19.7911   9
   2  -7   0 478.923 19.2627   2
   2  -7   0 483.894 18.8773   6
   2  -7   0 495.285 17.9360   3
  -2   7   0 492.245 17.6662   4
  -2   7   0 494.233 17.9470   1
  -2   7   0 481.710 18.3101   7
   1  -7   0 472.886 17.6690   2
   1  -7   0 431.229 16.2872   3
   1  -7   0 454.894 17.9325   9
   1  -7   0 455.210 17.3587   6
  -1   7   0 483.253 17.0137   1
  -1   7   0 465.948 17.2061   7
  -1   7   0 449.100 16.2058   4
  -1   7   0 451.982 16.0916   5
   0  -7   0 253.323 9.74223   3
   0  -7   0 254.832 10.8251   2
   0  -7   0 271.212 10.1339   8
   0  -7   0 272.551 11.3558   9
   0  -7   0 265.170 10.7918   6
   0   7   0 261.420 10.9665   7
   0   7   0 261.891 10.1588   5
   0   7   0 267.650 10.7724   1
   0   7   0 248.816 9.63237   4
  -1  -7   0 145.858 6.92116   2
  -1  -7   0 140.369 7.16702   9
  -1  -7   0 154.568 6.67453   8
  -1  -7   0 141.938 6.71055   6
  -1  -7   0 138.691 5.59582   3
   1   7   0 137.392 6.53432   5
   1   7   0 141.777 7.33858   7
   1   7   0 134.186 6.85737   1
  -2  -7   0 4.69593 1.82279   8
  -2  -7   0 9.33034 2.05798   6
  -2  -7   0 6.72450 2.11211   9
  -2  -7   0 7.72106 2.03361   2
   2   7   0 6.05692 1.88438   8
   2   7   0 3.39356 1.76870   5
   2   7   0 9.48522 2.58828   7
   2   7   0 6.03139 2.04249   1
  -3  -7   0 69.1332 4.78771   9
  -3  -7   0 70.4363 4.54760   2
  -3  -7   0 67.8533 4.60412   8
  -3  -7   0 71.3977 4.23850   6
   3   7   0 71.2529 4.91763   1
   3   7   0 58.2960 5.02156   7
   3   7   0 72.1877 4.66653   8
   3   7   0 66.0369 4.63732   5
  -4  -7   0 25.4825 3.52326   8
  -4  -7   0 32.1666 3.79083   9
  -4  -7   0 34.9212 2.95682   6
  -4  -7   0 30.3628 3.44101   2
   4   7   0 30.5741 3.64500   8
   4   7   0 40.9969 4.49337   7
   4   7   0 34.2943 3.90950   5
   4   7   0 29.1545 3.79412   1
  -5  -7   0 149.050 7.63405   9
  -5  -7   0 145.827 6.80181   6
  -5  -7   0 135.181 7.12829   2
  -5  -7   0 139.266 7.61694   8
   5   7   0 144.043 8.12854   1
   5   7   0 131.222 7.36145   8
   5   7   0 135.410 7.64083   5
   5   7   0 147.319 7.62207   7
  -6  -7   0 197.705 9.82287   8
  -6  -7   0 199.673 9.24303   2
  -6  -7   0 190.574 10.5139   9
   6   7   0 195.145 10.3963   1
   6   7   0 189.107 9.58238   5
   6   7   0 202.376 10.3380   7
   6   7   0 203.089 9.70683   8
  -7  -7   0 170.264 8.41079   2
  -7  -7   0 149.112 8.87848   5
  -7  -7   0 165.640 9.03163   8
   7   7   0 164.512 9.73668   1
   7   7   0 157.978 8.71864   8
   7   7   0 170.804 9.17861   5
  -8  -7   0 63.9069 5.54182   2
  -8  -7   0 68.0228 5.94120   8
  -8  -7   0 66.5402 6.51817   5
   8   7   0 58.3339 5.49346   8
   8   7   0 74.3173 7.75000   1
   8   7   0 67.5923 5.90862   5
   5  -8   0 17.2991 3.79364   3
   5  -8   0 7.05825 3.99332   6
  -5   8   0 14.3702 3.09808   1
  -5   8   0 14.6353 3.24388   4
  -5   8   0 14.9296 3.69981   7
   4  -8   0 7.50890 2.80430   3
   4  -8   0 8.38015 3.49283   6
  -4   8   0 4.34659 2.41969   4
  -4   8   0 6.48346 2.91232   7
  -4   8   0 7.55375 2.51242   1
   3  -8   0 8.23094 3.10715   6
   3  -8   0 12.3152 2.82355   3
   3  -8   0 10.1161 3.64904   2
  -3   8   0 8.77901 2.81197   7
  -3   8   0 12.2568 2.77559   1
  -3   8   0 14.0868 2.72506   4
   2  -8   0 208.325 11.1883   9
   2  -8   0 213.009 10.4697   6
   2  -8   0 208.853 9.33151   3
   2  -8   0 241.021 11.4447   2
  -2   8   0 210.584 9.53239   1
  -2   8   0 215.866 9.19354   4
  -2   8   0 218.783 10.0001   7
   1  -8   0 585.119 21.1933   2
   1  -8   0 524.980 20.5566   6
   1  -8   0 542.855 19.5401   3
   1  -8   0 548.648 21.3946   9
  -1   8   0 555.380 20.2296   1
  -1   8   0 552.542 20.5748   7
   0  -8   0 465.450 17.4031   6
   0  -8   0 449.140 16.1451   3
   0  -8   0 443.412 17.0250   8
   0  -8   0 465.778 17.6125   2
   0  -8   0 482.002 18.1229   9
   0   8   0 465.901 17.7619   7
   0   8   0 460.331 17.3354   1
   0   8   0 442.893 16.5982   5
  -1  -8   0 450.176 17.3626   9
  -1  -8   0 418.548 16.7998   2
  -1  -8   0 441.855 16.4183   8
  -1  -8   0 442.243 16.6580   6
   1   8   0 466.738 16.6179   5
   1   8   0 444.670 17.0682   1
   1   8   0 455.997 17.7247   7
  -2  -8   0 201.117 8.60381   6
  -2  -8   0 201.203 9.33341   9
  -2  -8   0 198.891 8.76863   8
  -2  -8   0 200.153 9.01330   2
   2   8   0 179.175 9.07362   1
   2   8   0 191.048 10.0340   7
   2   8   0 190.087 8.89473   5
   2   8   0 194.816 8.78342   8
  -3  -8   0 5.75256 1.88405   6
  -3  -8   0 5.24443 2.27113   9
  -3  -8   0 7.27787 2.10117   2
  -3  -8   0 4.60589 2.13866   8
   3   8   0 2.77335 1.98380   8
   3   8   0 6.30482 2.77900   7
   3   8   0 3.36363 2.05614   5
   3   8   0 8.30315 2.56221   1
  -4  -8   0 22.4417 3.01802   6
  -4  -8   0 17.1086 3.11827   9
  -4  -8   0 20.5087 3.22704   2
  -4  -8   0 21.9323 3.45656   8
   4   8   0 15.2459 2.99116   8
   4   8   0 26.3724 3.69738   5
   4   8   0 21.4863 3.67179   7
   4   8   0 13.8062 3.31070   1
  -5  -8   0 41.7675 4.74271   8
  -5  -8   0 48.3056 4.65550   2
  -5  -8   0 42.5312 3.99942   6
   5   8   0 46.6264 4.84562   8
   5   8   0 42.7628 4.76782   5
   5   8   0 42.4898 5.13878   1
   5   8   0 44.1231 4.92650   7
  -6  -8   0 215.661 9.98594   2
  -6  -8   0 215.117 10.5458   8
   6   8   0 213.632 10.3411   8
   6   8   0 193.620 10.3853   5
   6   8   0 231.502 11.4900   1
  -7  -8   0 109.753 6.88066   2
  -7  -8   0 119.743 7.66370   8
   7   8   0 119.561 7.72538   5
   7   8   0 111.102 7.28682   8
   7   8   0 116.759 8.32351   1
  -8  -8   0 21.9644 4.35614   5
  -8  -8   0 22.5830 4.31043   8
  -8  -8   0 23.6288 3.96001   2
   8   8   0 18.3275 4.50903   1
   8   8   0 19.6013 3.96313   8
   8   8   0 23.1475 4.38115   5
   4  -9   0 0.21098 2.96959   6
   4  -9   0 0.84982 2.66822   3
  -4   9   0 0.17066 2.51335   7
  -4   9   0 -0.8333 2.21676   1
   3  -9   0 0.30200 2.84984   6
   3  -9   0 0.38538 2.08357   3
  -3   9   0 0.44218 2.18693   1
  -3   9   0 0.30040 2.41985   7
   2  -9   0 14.9087 3.23316   6
   2  -9   0 24.1086 4.55891   2
   2  -9   0 20.6164 3.10338   3
  -2   9   0 20.1270 3.66244   7
  -2   9   0 18.6375 3.26093   1
   1  -9   0 218.818 10.6199   2
   1  -9   0 214.761 11.0946   9
   1  -9   0 205.897 10.1348   6
  -1   9   0 209.515 10.0995   7
  -1   9   0 206.843 9.71298   1
   0  -9   0 204.247 10.0092   2
   0  -9   0 194.941 9.52949   6
   0  -9   0 216.568 10.3732   9
   0   9   0 198.223 9.57144   1
   0   9   0 216.275 10.1702   7
  -1  -9   0 310.975 12.9567   2
  -1  -9   0 299.261 12.2266   8
  -1  -9   0 318.816 13.4365   9
  -1  -9   0 293.562 12.5554   6
   1   9   0 301.365 13.0439   1
   1   9   0 314.413 12.5151   5
   1   9   0 332.177 13.9631   7
  -2  -9   0 676.825 24.2237   8
  -2  -9   0 685.266 24.1421   6
  -2  -9   0 650.247 24.4289   2
  -2  -9   0 677.711 24.9825   9
   2   9   0 702.588 26.4660   7
   2   9   0 680.665 24.4576   5
   2   9   0 670.065 24.9842   1
  -3  -9   0 219.322 9.94699   8
  -3  -9   0 224.273 9.52280   6
  -3  -9   0 226.632 10.1124   2
   3   9   0 197.959 11.3954   7
   3   9   0 222.114 10.0190   8
   3   9   0 216.315 10.1150   5
   3   9   0 204.267 10.4351   1
  -4  -9   0 34.3545 3.67734   6
  -4  -9   0 29.9580 4.03666   8
  -4  -9   0 32.2604 4.02764   2
   4   9   0 35.1848 4.39653   5
   4   9   0 29.3141 4.40019   1
   4   9   0 31.5538 4.90139   7
   4   9   0 34.6533 4.22113   8
  -5  -9   0 7.49961 2.49315   6
  -5  -9   0 4.25077 2.52159   2
  -5  -9   0 6.34934 2.69690   8
   5   9   0 5.42137 2.79176   5
   5   9   0 4.48282 2.80150   1
   5   9   0 8.36219 2.79035   8
  -6  -9   0 131.886 7.95766   8
  -6  -9   0 131.480 7.43318   2
   6   9   0 117.114 7.51632   8
   6   9   0 125.515 7.92958   5
   6   9   0 121.955 8.44780   1
  -7  -9   0 89.6381 6.93395   8
  -7  -9   0 85.6866 6.23180   2
   7   9   0 84.8469 8.23844   1
   7   9   0 92.4256 7.02149   5
   7   9   0 92.5732 6.75962   8
   3 -10   0 0.63509 3.07991   6
  -3  10   0 2.69383 2.82357   1
  -3  10   0 4.68211 3.03643   7
   2 -10   0 16.6040 3.89153   6
   2 -10   0 19.3389 4.37162   2
  -2  10   0 15.4904 3.24285   1
  -2  10   0 14.8113 3.52012   7
   1 -10   0 101.834 7.25597   2
   1 -10   0 83.0847 6.23025   6
  -1  10   0 74.5794 6.09288   7
  -1  10   0 74.5760 5.70539   1
   0 -10   0 66.0419 5.63173   2
   0 -10   0 75.2554 5.55109   6
   0  10   0 67.6997 5.43697   1
   0  10   0 71.3658 5.90139   7
  -1 -10   0 173.958 8.97020   2
  -1 -10   0 165.436 8.52909   6
   1  10   0 171.282 8.39083   5
   1  10   0 189.788 9.95633   7
   1  10   0 173.084 9.04378   1
  -2 -10   0 297.661 12.1456   8
  -2 -10   0 286.138 12.0863   6
  -2 -10   0 309.233 12.7547   2
   2  10   0 271.039 12.8077   1
   2  10   0 274.843 12.1843   5
   2  10   0 295.783 14.3752   7
  -3 -10   0 102.654 6.60563   2
  -3 -10   0 114.803 6.22327   6
  -3 -10   0 107.198 6.45775   8
   3  10   0 89.9182 7.65006   7
   3  10   0 108.223 6.64950   5
   3  10   0 101.932 7.05974   1
  -4 -10   0 150.885 8.04534   2
  -4 -10   0 147.490 7.46773   6
  -4 -10   0 148.536 8.03621   8
   4  10   0 141.340 8.67182   1
   4  10   0 128.248 7.95537   5
  -5 -10   0 32.1695 4.43597   8
  -5 -10   0 27.6908 4.11124   2
   5  10   0 26.2509 4.54205   1
   5  10   0 26.4869 4.08540   8
   5  10   0 25.0041 4.18061   5
  -6 -10   0 4.32151 3.17619   8
  -6 -10   0 9.09804 3.02036   2
   6  10   0 8.19695 3.47377   1
   6  10   0 3.91275 2.94045   5
   6  10   0 0.81357 2.54632   8
  -7 -10   0 17.1538 4.14047   8
  -7 -10   0 19.8043 3.86483   2
   7  10   0 14.9954 4.00403   5
   7  10   0 11.1733 4.12157   1
   7  10   0 19.7665 4.15068   8
  -2  11   0 5.05337 2.90903   1
  -2  11   0 6.32272 3.21900   7
   1 -11   0 19.3280 3.99459   6
   1 -11   0 18.4342 4.08537   2
  -1  11   0 16.8644 3.69839   7
  -1  11   0 17.3713 3.49420   1
   0 -11   0 37.8027 4.76280   6
   0 -11   0 45.9143 5.38900   2
   0  11   0 33.9715 4.99386   7
   0  11   0 39.4877 4.77381   1
  -1 -11   0 136.443 7.75172   6
  -1 -11   0 123.932 7.99751   2
   1  11   0 137.218 8.16751   1
   1  11   0 160.175 9.58748   7
  -2 -11   0 176.285 9.17597   2
  -2 -11   0 165.722 8.57696   6
   2  11   0 166.859 9.44335   1
   2  11   0 194.434 11.1001   7
   2  11   0 170.742 8.90515   5
  -3 -11   0 67.3302 5.10350   6
  -3 -11   0 69.8111 5.72108   2
  -3 -11   0 66.1170 5.23037   8
   3  11   0 68.7504 6.62253   1
   3  11   0 68.5044 5.53794   5
  -4 -11   0 70.0236 5.16503   6
  -4 -11   0 79.3247 5.83947   8
  -4 -11   0 72.1809 5.83842   2
   4  11   0 74.3162 7.13366   1
   4  11   0 65.1857 5.75511   5
  -5 -11   0 54.3299 5.55792   2
  -5 -11   0 63.1724 5.64940   8
   5  11   0 59.7942 6.02474   5
   5  11   0 46.8092 6.10689   1
  -6 -11   0 8.33099 3.27986   2
  -6 -11   0 6.81462 3.15712   8
   6  11   0 6.75894 3.71956   1
   6  11   0 11.8324 3.69929   5
   0 -12   0 5.36850 3.34403   2
   0 -12   0 0.09509 2.74630   6
   0  12   0 4.34807 3.37068   1
   0  12   0 1.23213 2.82935   7
  -1 -12   0 47.7639 5.30056   6
  -1 -12   0 43.4473 5.63851   2
   1  12   0 47.0024 5.51609   1
  -2 -12   0 159.011 8.48871   6
  -2 -12   0 159.502 9.00580   2
   2  12   0 151.035 9.20681   1
  -3 -12   0 107.893 6.61250   6
  -3 -12   0 102.430 7.08618   2
   3  12   0 97.0283 6.88926   5
   3  12   0 105.998 7.75757   1
  -4 -12   0 104.656 6.98041   8
  -4 -12   0 105.675 7.30682   2
   4  12   0 106.259 8.14109   1
   4  12   0 100.688 7.18653   5
   4  12  -1 9.53217 4.17541   1
   4  12  -1 6.22520 3.15208   5
  -4 -12   1 1.91531 2.57617   8
  -4 -12   1 2.19672 2.81102   2
   3  12  -1 2.51105 3.11195   1
   3  12  -1 1.91291 2.68131   5
  -3 -12   1 3.05698 2.97593   2
  -3 -12   1 5.63448 3.29210   6
   2  12  -1 46.0270 5.73436   1
  -2 -12   1 60.2695 5.17497   6
  -2 -12   1 49.5326 5.59145   2
   1  12  -1 109.391 8.39754   7
   1  12  -1 89.2300 6.97162   1
  -1 -12   1 95.2506 6.71191   6
  -1 -12   1 100.480 7.39565   2
   0  12  -1 105.897 8.00164   7
   0  12  -1 98.3675 9.62159   1
   0 -12   1 112.321 7.52204   6
   0 -12   1 109.574 8.11814   2
   6  11  -1 100.456 8.13572   1
   6  11  -1 85.5284 8.00120   5
  -6 -11   1 104.780 7.02415   2
  -6 -11   1 94.2656 7.94883   8
   5  11  -1 94.8818 6.93514   5
   5  11  -1 85.4499 7.29353   1
  -5 -11   1 98.4830 6.80348   8
  -5 -11   1 83.1195 6.41857   2
   4  11  -1 17.7851 4.16712   1
   4  11  -1 25.0853 4.14620   5
  -4 -11   1 25.0055 4.00742   2
  -4 -11   1 28.5723 4.09914   8
   3  11  -1 4.03647 2.82748   5
   3  11  -1 2.53772 6.01403   7
   3  11  -1 1.56806 2.60306   1
  -3 -11   1 3.03622 2.31828   6
  -3 -11   1 1.08527 2.44747   8
  -3 -11   1 3.53875 2.73910   2
   2  11  -1 0.40339 2.46997   1
   2  11  -1 2.09817 2.54262   5
   2  11  -1 5.60641 3.69940   7
  -2 -11   1 1.07635 2.09929   6
  -2 -11   1 0.39766 2.55006   2
   1  11  -1 82.6644 7.31235   7
   1  11  -1 64.8372 6.29242   1
  -1 -11   1 73.8546 6.15140   2
  -1 -11   1 75.0662 5.66164   6
   0  11  -1 72.2796 6.31648   7
   0  11  -1 56.6272 5.66196   1
   0 -11   1 63.4701 6.37794   2
   0 -11   1 59.5475 5.88569   6
  -1  11  -1 76.1023 5.94476   1
  -1  11  -1 77.7092 6.81946   7
   1 -11   1 66.0101 6.57036   6
   1 -11   1 81.4197 6.96329   2
  -2  11  -1 109.754 7.05717   1
  -2  11  -1 98.2071 7.31673   7
   2 -11   1 116.541 9.56874   2
   7  10  -1 92.0446 7.96536   1
  -7 -10   1 102.338 7.18575   2
  -7 -10   1 82.7965 11.4742   8
   6  10  -1 153.507 9.33412   5
   6  10  -1 166.731 10.1468   1
  -6 -10   1 174.771 9.47136   8
  -6 -10   1 160.291 8.79759   2
   5  10  -1 172.254 9.36569   5
   5  10  -1 161.677 9.83680   1
  -5 -10   1 172.372 8.89453   2
  -5 -10   1 169.519 9.14196   8
   4  10  -1 62.7422 8.80163   7
   4  10  -1 67.5581 6.69578   1
   4  10  -1 74.2970 5.78636   5
  -4 -10   1 75.5698 5.91986   8
  -4 -10   1 74.1877 5.69018   2
  -4 -10   1 72.9614 4.88131   6
   3  10  -1 43.0776 4.68419   5
   3  10  -1 40.6889 5.04634   1
   3  10  -1 39.5324 6.01858   7
  -3 -10   1 43.8125 4.56715   8
  -3 -10   1 41.1868 4.19341   6
  -3 -10   1 44.8604 4.82097   2
   2  10  -1 12.1011 2.81082   5
   2  10  -1 17.0640 4.10600   7
   2  10  -1 19.1308 3.60147   1
  -2 -10   1 17.4204 3.18336   2
  -2 -10   1 16.1332 3.01185   6
  -2 -10   1 13.3787 2.77418   8
   1  10  -1 35.4275 4.49100   1
   1  10  -1 49.7604 5.88649   7
  -1 -10   1 40.7212 4.42287   6
  -1 -10   1 37.9762 4.71875   2
   0  10  -1 45.8587 5.37378   7
   0  10  -1 37.9728 4.47701   1
   0 -10   1 40.1294 4.63591   6
   0 -10   1 45.6563 5.19101   2
  -1  10  -1 58.6392 5.83916   7
  -1  10  -1 53.4589 5.24488   1
   1 -10   1 67.4547 5.99388   2
   1 -10   1 50.9163 5.61958   6
  -2  10  -1 159.244 8.98430   7
  -2  10  -1 161.873 8.44406   1
   2 -10   1 165.585 9.41641   6
   2 -10   1 168.582 10.1395   2
  -3  10  -1 58.8233 5.68740   1
  -3  10  -1 64.0633 5.83886   7
   3 -10   1 76.1992 6.70448   6
   7   9  -1 18.7835 4.57852   1
   7   9  -1 19.0944 3.98596   5
  -7  -9   1 15.6898 3.82116   2
  -7  -9   1 22.2184 4.39932   8
  -7  -9   1 16.8499 4.02828   5
   6   9  -1 159.065 8.80793   8
   6   9  -1 138.766 8.62213   5
   6   9  -1 152.316 9.41924   1
  -6  -9   1 140.191 7.99369   2
  -6  -9   1 156.765 8.93388   8
   5   9  -1 274.192 12.6859   8
   5   9  -1 297.565 13.1888   5
   5   9  -1 295.399 13.7906   1
  -5  -9   1 292.848 12.5857   2
  -5  -9   1 308.120 13.1027   8
   4   9  -1 237.840 11.5395   1
   4   9  -1 243.433 11.2569   5
   4   9  -1 239.570 11.0601   8
   4   9  -1 228.870 12.3774   7
  -4  -9   1 255.249 11.2091   8
  -4  -9   1 255.483 11.0366   2
  -4  -9   1 245.156 10.2117   6
   3   9  -1 307.375 14.2226   1
   3   9  -1 329.785 15.9594   7
   3   9  -1 337.197 13.9453   5
  -3  -9   1 361.716 14.0840   8
  -3  -9   1 340.320 13.8815   2
  -3  -9   1 341.895 13.1897   6
   2   9  -1 67.5773 6.88257   7
   2   9  -1 67.3598 4.78829   5
   2   9  -1 61.9737 5.21026   1
  -2  -9   1 59.9982 5.08785   9
  -2  -9   1 60.7797 4.47652   6
  -2  -9   1 57.7979 4.95198   2
  -2  -9   1 73.6120 4.80674   8
   1   9  -1 1.06052 2.05847   1
   1   9  -1 -0.6288 1.74825   5
   1   9  -1 2.71569 2.41939   7
  -1  -9   1 1.93927 2.29111   9
  -1  -9   1 1.50543 2.19498   2
  -1  -9   1 1.11460 1.72463   8
  -1  -9   1 4.00112 2.06907   6
   0   9  -1 64.2411 5.13472   1
   0   9  -1 82.6696 5.85611   7
   0  -9   1 72.4481 5.23135   6
   0  -9   1 76.6040 5.65703   2
   0  -9   1 68.2681 5.63775   9
  -1   9  -1 132.738 7.28024   1
  -1   9  -1 134.431 7.73281   7
   1  -9   1 130.728 7.70022   6
   1  -9   1 151.381 8.37170   2
  -2   9  -1 230.889 10.9366   7
  -2   9  -1 225.414 10.4748   1
   2  -9   1 223.614 11.2311   6
   2  -9   1 242.845 13.3987   3
   2  -9   1 247.837 12.1902   2
  -3   9  -1 86.2517 6.25991   7
  -3   9  -1 88.2339 5.73419   1
   3  -9   1 95.4202 7.05889   6
   3  -9   1 77.6236 8.74509   2
   3  -9   1 80.7972 5.65867   3
  -4   9  -1 42.2121 5.00788   7
  -4   9  -1 33.9977 4.21468   1
   4  -9   1 34.7153 4.51751   3
   4  -9   1 33.0445 5.48472   6
   8   8  -1 -0.7327 2.59195   5
   8   8  -1 -2.2253 2.76163   1
  -8  -8   1 1.04469 2.85343   5
  -8  -8   1 2.04799 2.48552   2
  -8  -8   1 0.92207 2.72242   8
   7   8  -1 2.76599 3.04950   1
   7   8  -1 8.91803 3.21477   8
   7   8  -1 6.25579 3.07911   5
  -7  -8   1 10.7318 3.41890   5
  -7  -8   1 6.37610 2.60101   2
  -7  -8   1 11.8825 3.58659   8
   6   8  -1 42.7447 5.15992   5
   6   8  -1 53.6816 6.13107   1
   6   8  -1 44.4771 4.91608   8
  -6  -8   1 42.6938 5.00032   8
  -6  -8   1 51.9661 5.12899   2
   5   8  -1 212.028 10.6056   1
   5   8  -1 208.677 9.81313   8
   5   8  -1 198.261 9.76568   5
   5   8  -1 226.233 10.7941   7
  -5  -8   1 181.239 9.24168   2
  -5  -8   1 200.126 9.81167   8
  -5  -8   1 203.855 8.80769   6
   4   8  -1 206.748 10.2191   1
   4   8  -1 207.068 10.8327   7
   4   8  -1 204.250 9.57786   8
   4   8  -1 205.440 9.76482   5
  -4  -8   1 204.462 8.78341   6
  -4  -8   1 205.938 9.37928   2
  -4  -8   1 204.745 9.74759   9
  -4  -8   1 201.301 9.58596   8
   3   8  -1 312.489 15.4731   7
   3   8  -1 357.068 14.2446   5
   3   8  -1 357.231 14.1567   8
   3   8  -1 349.612 14.6173   1
  -3  -8   1 377.056 14.2649   8
  -3  -8   1 357.097 14.4641   9
  -3  -8   1 354.225 13.4499   6
  -3  -8   1 356.451 14.0413   2
   2   8  -1 418.587 16.3687   1
   2   8  -1 405.662 17.3787   7
   2   8  -1 420.386 15.8754   5
  -2  -8   1 406.442 15.9318   2
  -2  -8   1 427.151 15.5399   6
  -2  -8   1 421.943 16.4150   9
  -2  -8   1 405.542 15.7278   8
   1   8  -1 124.934 6.61099   1
   1   8  -1 116.433 7.00469   7
   1   8  -1 111.443 5.84956   5
  -1  -8   1 103.742 6.14330   2
  -1  -8   1 111.443 6.68074   9
  -1  -8   1 111.552 6.04109   6
  -1  -8   1 125.200 6.10877   8
   0   8  -1 1.05777 1.48746   5
   0   8  -1 0.74939 1.81560   1
   0   8  -1 2.76797 2.13714   7
   0  -8   1 2.09887 1.93947   9
   0  -8   1 3.93088 2.32531   2
   0  -8   1 3.35198 1.94741   6
   0  -8   1 1.85427 1.47188   8
  -1   8  -1 42.5274 4.14647   1
  -1   8  -1 48.2546 4.31721   7
   1  -8   1 47.4338 5.26251   9
   1  -8   1 48.0255 4.69383   6
   1  -8   1 36.7139 4.50989   2
   1  -8   1 44.3987 3.47733   3
  -2   8  -1 181.085 8.19555   4
  -2   8  -1 187.951 9.12752   7
  -2   8  -1 186.061 8.62685   1
   2  -8   1 199.113 10.2736   2
   2  -8   1 200.596 10.5954   9
   2  -8   1 169.013 9.30541   6
   2  -8   1 189.931 8.56690   3
  -3   8  -1 168.674 8.22947   1
  -3   8  -1 170.051 8.18394   4
  -3   8  -1 177.968 8.91729   7
   3  -8   1 179.587 9.68601   6
   3  -8   1 177.685 10.7609   2
   3  -8   1 182.009 13.0002   9
   3  -8   1 171.541 8.44081   3
  -4   8  -1 96.4491 6.53566   7
  -4   8  -1 92.4916 6.07733   4
  -4   8  -1 90.2003 5.88990   1
   4  -8   1 83.7204 7.01244   6
   4  -8   1 79.4757 5.90792   3
  -5   8  -1 81.4755 6.25268   4
  -5   8  -1 86.1090 6.55411   7
   5  -8   1 89.3971 7.66073   6
   5  -8   1 79.7475 6.76511   3
   8   7  -1 7.11291 3.55335   1
   8   7  -1 4.42765 2.62616   8
   8   7  -1 4.91897 3.18974   5
  -8  -7   1 6.92105 2.73296   2
  -8  -7   1 2.46604 2.80163   5
  -8  -7   1 7.80625 3.34725   8
   7   7  -1 2.41327 2.89644   1
   7   7  -1 3.14004 2.66756   5
   7   7  -1 2.44415 2.45567   8
  -7  -7   1 5.26439 2.88003   2
  -7  -7   1 2.09066 2.55569   5
  -7  -7   1 4.58028 2.75122   8
   6   7  -1 10.0882 2.81911   8
   6   7  -1 16.5319 3.71998   1
   6   7  -1 15.5190 3.28851   5
   6   7  -1 11.8597 2.78940   7
  -6  -7   1 14.2304 2.89049   2
  -6  -7   1 11.9824 3.48165   9
  -6  -7   1 9.83548 2.93076   8
   5   7  -1 180.880 9.24358   7
   5   7  -1 172.615 8.67640   8
   5   7  -1 179.555 9.41702   1
   5   7  -1 177.692 8.96604   5
  -5  -7   1 178.820 8.85824   8
  -5  -7   1 180.215 7.81969   6
  -5  -7   1 175.080 8.72656   9
  -5  -7   1 190.604 8.52706   2
   4   7  -1 262.248 12.1092   7
   4   7  -1 255.165 11.7035   1
   4   7  -1 266.338 11.2677   8
   4   7  -1 253.479 11.3280   5
  -4  -7   1 259.453 10.9490   2
  -4  -7   1 265.887 11.3160   8
  -4  -7   1 272.756 11.4464   9
  -4  -7   1 274.530 10.4368   6
   3   7  -1 246.229 10.5854   1
   3   7  -1 222.440 11.2274   7
   3   7  -1 235.539 10.0883   5
   3   7  -1 231.544 10.0670   8
  -3  -7   1 227.884 9.90478   2
  -3  -7   1 231.493 10.0571   8
  -3  -7   1 236.257 9.53139   6
  -3  -7   1 250.580 10.5007   9
   2   7  -1 646.459 25.3792   7
   2   7  -1 694.491 24.5246   1
   2   7  -1 715.451 24.2068   8
   2   7  -1 661.343 24.0230   5
  -2  -7   1 679.987 24.1265   2
  -2  -7   1 667.379 23.9796   8
  -2  -7   1 706.791 24.6510   9
  -2  -7   1 698.486 23.7128   6
   1   7  -1 175.846 8.33946   1
   1   7  -1 190.282 9.00432   7
   1   7  -1 187.676 8.01642   5
  -1  -7   1 187.371 8.11107   6
  -1  -7   1 189.618 8.45917   2
  -1  -7   1 189.599 8.02564   8
  -1  -7   1 185.826 8.72243   9
  -1  -7   1 188.813 7.28899   3
   0   7  -1 166.279 8.04916   7
   0   7  -1 175.915 7.78730   1
   0   7  -1 167.216 7.17724   5
   0   7  -1 169.249 6.87942   4
   0  -7   1 171.671 7.21905   8
   0  -7   1 167.334 6.77788   3
   0  -7   1 160.277 8.22303   9
   0  -7   1 165.592 7.61759   6
   0  -7   1 171.027 8.07606   2
  -1   7  -1 48.9646 3.44203   4
  -1   7  -1 57.0562 3.67799   5
  -1   7  -1 51.5290 3.84547   1
  -1   7  -1 61.7684 4.42537   7
   1  -7   1 62.0949 4.45369   6
   1  -7   1 48.7414 3.34982   3
   1  -7   1 57.1020 4.60858   2
   1  -7   1 48.8612 4.63357   9
  -2   7  -1 8.44502 2.39235   7
  -2   7  -1 8.37577 2.08615   1
  -2   7  -1 9.23236 2.09041   4
   2  -7   1 10.6731 3.25290   9
   2  -7   1 10.3958 2.47783   6
   2  -7   1 7.95822 2.29366   3
  -3   7  -1 115.585 6.69395   7
  -3   7  -1 124.701 6.19809   1
  -3   7  -1 111.980 6.29699   4
   3  -7   1 106.539 6.86071   6
   3  -7   1 114.745 7.93932   2
   3  -7   1 128.384 8.74418   9
   3  -7   1 105.854 6.24091   3
  -4   7  -1 175.398 8.87970   7
  -4   7  -1 179.632 8.27921   1
  -4   7  -1 180.159 8.74802   4
   4  -7   1 162.166 8.58415   3
   4  -7   1 168.070 9.74549   6
  -5   7  -1 178.590 8.33883   1
  -5   7  -1 177.716 9.22288   7
  -5   7  -1 181.771 9.06814   4
   5  -7   1 170.475 10.3828   6
   5  -7   1 161.368 9.07932   3
  -6   7  -1 55.8154 5.82700   4
   8   6  -1 39.5016 5.68160   1
   8   6  -1 60.7096 5.80525   8
   8   6  -1 56.9304 5.72097   5
  -8  -6   1 51.6814 5.69644   8
  -8  -6   1 58.0714 6.00479   5
   7   6  -1 74.6780 5.82961   8
   7   6  -1 71.2650 7.07823   1
   7   6  -1 75.5779 5.61044   7
   7   6  -1 73.3075 5.78218   5
  -7  -6   1 63.9980 5.49413   8
  -7  -6   1 76.7116 5.36430   2
  -7  -6   1 64.8874 5.57703   5
   6   6  -1 6.86780 2.59369   5
   6   6  -1 6.36374 2.74563   1
   6   6  -1 2.78191 1.93941   7
   6   6  -1 6.62282 2.45303   8
  -6  -6   1 0.87237 2.18330   8
  -6  -6   1 8.18266 2.30289   2
  -6  -6   1 1.65131 1.94986   9
   5   6  -1 113.136 6.89472   1
   5   6  -1 118.100 6.50702   7
   5   6  -1 111.563 6.47331   5
   5   6  -1 102.067 6.18836   8
  -5  -6   1 111.981 5.48048   6
  -5  -6   1 108.224 6.20061   9
  -5  -6   1 111.875 5.93239   2
  -5  -6   1 100.985 6.22670   8
   4   6  -1 470.176 17.8925   7
   4   6  -1 463.284 17.6186   1
   4   6  -1 457.585 17.3025   5
   4   6  -1 438.088 17.0347   8
  -4  -6   1 454.243 17.1548   9
  -4  -6   1 466.141 16.8488   2
  -4  -6   1 459.085 16.1889   6
  -4  -6   1 436.428 17.1043   8
   3   6  -1 661.702 26.4126   7
   3   6  -1 735.648 25.5340   8
   3   6  -1 729.469 25.5919   5
   3   6  -1 752.191 25.9567   1
  -3  -6   1 750.082 25.6075   8
  -3  -6   1 753.777 25.7788   9
  -3  -6   1 713.954 25.2498   2
  -3  -6   1 729.925 24.7345   6
   2   6  -1 1267.70 42.0350   8
   2   6  -1 1232.35 43.2763   7
   2   6  -1 1256.02 42.0081   5
   2   6  -1 1275.53 42.3419   1
  -2  -6   1 1273.01 41.5841   6
  -2  -6   1 1264.41 41.9937   2
  -2  -6   1 1263.22 42.5161   9
  -2  -6   1 1248.05 40.1417   3
  -2  -6   1 1272.93 42.0183   8
   1   6  -1 460.085 15.6888   4
   1   6  -1 441.226 16.9958   7
   1   6  -1 455.069 16.5528   1
   1   6  -1 442.503 16.1591   5
  -1  -6   1 446.282 15.0718   3
  -1  -6   1 463.703 16.8878   9
  -1  -6   1 464.041 16.2599   8
  -1  -6   1 447.111 16.4641   2
  -1  -6   1 445.979 16.1740   6
   0   6  -1 245.207 9.47759   5
   0   6  -1 249.787 9.99819   1
   0   6  -1 249.982 10.2930   7
   0   6  -1 245.418 9.20992   4
   0  -6   1 251.397 9.57567   8
   0  -6   1 250.854 10.0408   6
   0  -6   1 259.089 10.6567   9
   0  -6   1 250.398 9.17883   3
   0  -6   1 250.940 10.2262   2
  -1   6  -1 94.5246 4.52158   4
  -1   6  -1 90.5359 4.23463   5
  -1   6  -1 86.8165 4.90957   7
  -1   6  -1 98.9828 4.96126   1
   1  -6   1 89.0080 5.19017   6
   1  -6   1 88.8977 4.57729   3
   1  -6   1 94.0853 5.75774   9
   1  -6   1 88.7523 4.34514   8
   1  -6   1 93.6654 5.48807   2
  -2   6  -1 5.52392 1.97472   7
  -2   6  -1 5.11844 1.55960   4
  -2   6  -1 4.10580 1.64802   1
   2  -6   1 4.38997 2.18449   6
   2  -6   1 2.43057 1.76986   3
   2  -6   1 0.53755 2.07732   9
   2  -6   1 2.27188 2.20167   2
  -3   6  -1 14.7782 2.40119   1
  -3   6  -1 10.8356 2.56167   7
  -3   6  -1 11.7306 2.54286   4
   3  -6   1 11.6856 2.49292   3
   3  -6   1 11.5765 2.51200   4
   3  -6   1 8.05224 2.96921   2
   3  -6   1 8.90581 3.19957   9
   3  -6   1 11.1818 2.93344   6
  -4   6  -1 49.4869 3.85088   1
  -4   6  -1 56.6357 4.63993   7
  -4   6  -1 57.8439 4.50859   4
   4  -6   1 50.1013 4.83202   3
   4  -6   1 34.0704 5.22000   2
   4  -6   1 53.1902 4.40355   4
   4  -6   1 48.9279 5.53863   6
  -5   6  -1 133.891 7.45356   4
  -5   6  -1 128.638 7.41466   7
  -5   6  -1 123.909 6.53445   1
   5  -6   1 124.242 7.22562   4
   5  -6   1 130.627 8.65498   6
   5  -6   1 131.192 7.58691   3
  -6   6  -1 81.9235 6.08850   4
  -6   6  -1 77.0534 6.04194   7
   6  -6   1 73.8824 7.81070   6
   6  -6   1 69.6383 5.74911   4
   6  -6   1 71.3330 6.08110   3
   9   5  -1 66.3153 6.34345   5
   9   5  -1 44.7071 6.81259   1
  -9  -5   1 50.2847 5.68383   5
  -9  -5   1 43.0851 5.89899   1
   8   5  -1 62.3180 6.59501   1
   8   5  -1 65.3690 5.18320   8
   8   5  -1 66.3345 5.45195   5
  -8  -5   1 63.1587 5.53227   7
  -8  -5   1 59.5004 6.52852   1
  -8  -5   1 70.4962 5.49318   8
  -8  -5   1 59.6019 5.96440   5
   7   5  -1 186.332 9.02637   7
   7   5  -1 189.507 9.21212   8
   7   5  -1 172.767 9.89980   1
   7   5  -1 174.428 9.17156   5
  -7  -5   1 184.423 8.62822   2
  -7  -5   1 188.816 9.11015   9
  -7  -5   1 190.419 9.29926   8
  -7  -5   1 184.848 9.39617   5
   6   5  -1 66.9809 5.18453   5
   6   5  -1 67.3284 4.99732   8
   6   5  -1 79.4196 5.29037   7
   6   5  -1 70.5778 5.65765   1
  -6  -5   1 68.9699 4.52008   6
  -6  -5   1 75.3773 4.72931   2
  -6  -5   1 75.0737 5.35941   5
  -6  -5   1 71.7030 5.24492   8
  -6  -5   1 86.3440 5.37647   9
   5   5  -1 5.56333 2.24976   1
   5   5  -1 5.47979 1.82786   5
   5   5  -1 6.53111 1.99133   7
   5   5  -1 2.18656 1.77719   8
   5   5  -1 3.35256 1.36795   4
  -5  -5   1 1.63083 1.85597   8
  -5  -5   1 3.51708 1.67282   9
  -5  -5   1 5.09440 1.93235   2
  -5  -5   1 8.60540 1.86205   6
   4   5  -1 86.2576 3.72837   4
   4   5  -1 90.9638 5.18456   7
   4   5  -1 78.4264 5.09857   1
   4   5  -1 78.4922 4.68714   8
   4   5  -1 80.1298 4.92595   5
  -4  -5   1 71.7395 4.74902   8
  -4  -5   1 67.1166 4.32247   3
  -4  -5   1 83.0777 4.80596   9
  -4  -5   1 80.1736 4.50531   2
  -4  -5   1 81.5405 4.19310   6
   3   5  -1 660.030 20.1869   4
   3   5  -1 620.536 22.4285   7
   3   5  -1 614.081 21.7026   5
   3   5  -1 591.867 21.5544   8
   3   5  -1 608.124 21.9007   1
  -3  -5   1 604.760 20.8311   6
  -3  -5   1 635.768 19.7460   3
  -3  -5   1 587.736 21.2790   2
  -3  -5   1 594.825 21.6042   8
  -3  -5   1 607.095 21.6652   9
   2   5  -1 1481.76 49.2512   5
   2   5  -1 1498.79 49.2760   8
   2   5  -1 1667.93 48.0378   4
   2   5  -1 1475.10 49.4145   1
   2   5  -1 1402.25 50.1960   7
  -2  -5   1 1458.35 49.1304   2
  -2  -5   1 1486.93 49.5087   9
  -2  -5   1 1455.45 48.7002   6
  -2  -5   1 1510.56 49.2834   8
  -2  -5   1 1547.44 47.5129   3
   1   5  -1 936.193 32.9777   7
   1   5  -1 997.122 32.3560   5
   1   5  -1 973.207 32.5851   1
   1   5  -1 989.762 32.4249   8
   1   5  -1 978.141 31.8509   4
  -1  -5   1 968.714 32.2383   6
  -1  -5   1 953.558 32.8294   9
  -1  -5   1 971.804 32.3452   8
  -1  -5   1 974.624 31.2617   3
  -1  -5   1 978.480 32.5517   2
   0   5  -1 770.900 25.8452   1
   0   5  -1 757.120 26.0671   7
   0   5  -1 761.465 25.1486   4
   0   5  -1 776.372 25.4239   5
   0  -5   1 754.092 26.0114   2
   0  -5   1 767.069 25.0921   3
   0  -5   1 742.597 25.8144   6
   0  -5   1 740.560 26.2934   9
   0  -5   1 786.186 25.5058   8
  -1   5  -1 626.448 20.5159   5
  -1   5  -1 635.509 20.9686   4
  -1   5  -1 591.472 21.0741   1
  -1   5  -1 627.060 21.5081   7
   1  -5   1 621.698 20.9289   3
   1  -5   1 584.330 22.0383   9
   1  -5   1 616.664 21.6109   6
   1  -5   1 609.768 20.6508   8
   1  -5   1 616.583 21.8377   2
  -2   5  -1 20.2962 1.65158   5
  -2   5  -1 22.6890 2.45004   1
  -2   5  -1 22.0473 2.68775   7
  -2   5  -1 18.6081 2.40173   4
   2  -5   1 24.2324 2.64087   4
   2  -5   1 28.7498 3.65299   2
   2  -5   1 24.2640 2.64904   3
   2  -5   1 24.1791 2.92520   6
   2  -5   1 22.6260 3.35922   9
  -3   5  -1 3.26148 1.45840   1
  -3   5  -1 3.78928 1.79563   7
  -3   5  -1 4.32053 1.81255   4
   3  -5   1 1.52898 1.70718   4
   3  -5   1 3.83790 1.76909   3
   3  -5   1 -2.2282 2.13095   9
   3  -5   1 7.54494 2.43373   6
   3  -5   1 0.89742 2.05664   2
  -4   5  -1 6.68859 2.22250   7
  -4   5  -1 6.28111 1.83348   1
  -4   5  -1 3.57116 2.07324   4
   4  -5   1 3.16923 2.04832   3
   4  -5   1 2.07850 2.14592   9
   4  -5   1 2.23559 2.00638   4
   4  -5   1 5.32262 2.67603   2
   4  -5   1 9.03767 2.96515   6
  -5   5  -1 112.070 6.54247   4
  -5   5  -1 111.649 5.72296   1
  -5   5  -1 110.683 6.56729   7
   5  -5   1 96.7290 6.21799   4
   5  -5   1 107.666 6.70905   3
   5  -5   1 104.113 7.45331   6
  -6   5  -1 46.7879 5.01242   4
  -6   5  -1 45.6438 5.05546   7
   6  -5   1 42.8605 5.98747   6
   6  -5   1 39.6909 4.70853   4
   6  -5   1 40.4362 4.93120   3
  -7   5  -1 40.3656 5.09659   4
  -7   5  -1 36.1292 4.83538   7
   7  -5   1 33.4148 4.60203   4
   7  -5   1 41.9934 5.31326   3
   7  -5   1 32.7657 5.84330   6
  -9  -4   1 47.1995 7.21615   1
   8   4  -1 48.8403 5.82947   1
   8   4  -1 62.8772 5.30722   7
   8   4  -1 58.2784 5.71310   5
   8   4  -1 57.7221 4.69412   8
  -8  -4   1 66.7818 5.34701   8
  -8  -4   1 56.5146 6.01921   1
  -8  -4   1 60.5707 5.33270   7
  -8  -4   1 52.1247 5.50625   5
   7   4  -1 146.754 8.75443   1
   7   4  -1 161.598 7.57226   4
   7   4  -1 164.160 8.22401   7
   7   4  -1 152.960 8.21182   5
   7   4  -1 163.282 7.58642   2
   7   4  -1 151.328 7.76469   8
  -7  -4   1 166.006 7.81724   4
  -7  -4   1 170.011 8.29123   8
  -7  -4   1 151.815 7.52769   2
  -7  -4   1 136.009 8.53908   1
  -7  -4   1 151.663 7.95831   9
  -7  -4   1 148.998 8.14365   5
   6   4  -1 143.078 8.11748   1
   6   4  -1 146.311 6.74678   4
   6   4  -1 149.143 6.86927   2
   6   4  -1 142.256 7.45239   5
   6   4  -1 141.956 7.20156   8
   6   4  -1 145.347 6.99277   6
   6   4  -1 141.532 7.29186   7
  -6  -4   1 143.463 7.37325   8
  -6  -4   1 152.439 7.61331   5
  -6  -4   1 143.905 6.55022   3
  -6  -4   1 143.619 6.82157   2
  -6  -4   1 146.075 7.17967   9
  -6  -4   1 139.768 6.85112   6
   5   4  -1 68.9632 5.04324   1
   5   4  -1 64.0492 4.38824   7
   5   4  -1 72.4273 4.67812   5
   5   4  -1 70.2508 3.69675   3
   5   4  -1 73.9660 3.94571   4
   5   4  -1 72.0478 4.21227   2
   5   4  -1 63.8978 4.36493   8
  -5  -4   1 69.9222 4.13840   6
  -5  -4   1 76.1018 4.25273   2
  -5  -4   1 68.6792 4.38409   9
  -5  -4   1 63.0659 4.45226   8
  -5  -4   1 76.6659 3.79902   3
   4   4  -1 27.8626 3.07746   7
   4   4  -1 25.5182 1.94721   3
   4   4  -1 27.1176 2.92528   5
   4   4  -1 25.2209 3.16809   1
   4   4  -1 24.6312 2.88668   8
   4   4  -1 30.1679 2.10422   4
  -4  -4   1 28.8712 3.11525   8
  -4  -4   1 26.0922 2.29323   6
  -4  -4   1 25.3869 2.75829   9
  -4  -4   1 23.6771 1.86927   3
  -4  -4   1 28.7440 2.46046   2
   3   4  -1 190.526 6.73533   4
   3   4  -1 185.304 7.72938   8
   3   4  -1 173.570 7.68159   5
   3   4  -1 203.217 8.24891   7
   3   4  -1 185.686 7.97226   1
  -3  -4   1 177.565 7.38367   2
  -3  -4   1 180.039 7.08360   6
  -3  -4   1 180.197 7.72236   8
  -3  -4   1 175.602 6.48994   3
  -3  -4   1 181.443 7.68725   9
   2   4  -1 503.168 17.8570   1
   2   4  -1 548.349 16.7125   4
   2   4  -1 464.156 18.3523   7
   2   4  -1 505.536 17.7602   8
   2   4  -1 514.970 17.7836   5
  -2  -4   1 503.156 17.8664   9
  -2  -4   1 509.132 17.5896   2
  -2  -4   1 530.004 16.2718   3
  -2  -4   1 492.735 17.1807   6
  -2  -4   1 496.601 17.7326   8
   1   4  -1 414.368 14.6225   8
   1   4  -1 429.916 15.1774   7
   1   4  -1 409.818 14.5345   5
   1   4  -1 403.748 14.1932   4
   1   4  -1 426.317 14.7522   1
  -1  -4   1 419.137 14.9590   9
  -1  -4   1 407.333 14.4209   6
  -1  -4   1 415.512 14.5942   8
  -1  -4   1 417.690 14.6822   2
  -1  -4   1 428.863 13.6083   3
   0   4  -1 2704.08 83.4757   5
   0   4  -1 2594.97 83.2494   4
   0   4  -1 2604.59 83.7754   1
   0   4  -1 2520.48 83.9475   7
   0  -4   1 2649.27 83.5276   8
   0  -4   1 2608.22 83.8216   6
   0  -4   1 2535.51 84.2145   9
   0  -4   1 2644.02 83.1864   3
   0  -4   1 2686.91 84.1001   2
  -1   4  -1 2071.20 67.2931   7
  -1   4  -1 2121.08 66.9322   4
  -1   4  -1 2081.29 66.9828   1
  -1   4  -1 2121.69 66.4215   5
   1  -4   1 2061.46 67.6329   2
   1  -4   1 2065.99 66.5847   8
   1  -4   1 2106.45 67.4607   6
   1  -4   1 2099.37 66.9258   4
   1  -4   1 2087.41 66.8972   3
   1  -4   1 2012.36 67.8732   9
  -2   4  -1 494.432 18.2263   7
  -2   4  -1 494.421 17.7835   1
  -2   4  -1 527.769 17.0504   5
  -2   4  -1 513.904 18.1198   4
   2  -4   1 550.136 17.4314   8
   2  -4   1 533.504 18.7796   6
   2  -4   1 524.102 18.1688   3
   2  -4   1 510.884 18.1243   4
   2  -4   1 514.438 19.4715   9
   2  -4   1 516.078 19.1253   2
  -3   4  -1 101.111 5.41162   7
  -3   4  -1 113.604 5.54214   4
  -3   4  -1 101.006 4.88735   1
   3  -4   1 108.717 5.52694   3
   3  -4   1 94.4588 6.29927   2
   3  -4   1 106.690 5.46347   4
   3  -4   1 118.670 6.18040   6
   3  -4   1 101.622 6.67550   9
  -4   4  -1 5.07691 2.10876   4
  -4   4  -1 5.91605 2.14504   7
  -4   4  -1 7.12461 1.70298   1
   4  -4   1 4.84674 2.20032   9
   4  -4   1 8.51139 2.25612   3
   4  -4   1 6.04624 2.45157   6
   4  -4   1 8.84823 2.63589   2
   4  -4   1 8.11674 2.15010   4
  -5   4  -1 110.180 6.37687   4
  -5   4  -1 99.3432 6.11085   7
  -5   4  -1 101.657 5.32448   1
   5  -4   1 109.390 7.25335   6
   5  -4   1 104.683 6.16529   4
   5  -4   1 101.177 6.34709   3
   5  -4   1 106.223 6.94139   2
  -6   4  -1 46.7423 3.72219   1
  -6   4  -1 43.0117 4.81486   4
  -6   4  -1 38.8879 4.54156   7
   6  -4   1 42.6485 5.72681   6
   6  -4   1 43.6326 5.00400   3
   6  -4   1 37.6295 4.39076   4
  -7   4  -1 41.7364 4.90827   7
  -7   4  -1 46.5512 5.23837   4
   7  -4   1 39.3323 6.12350   6
   7  -4   1 35.9079 4.80770   3
   7  -4   1 39.0513 4.69547   4
   9   3  -1 47.9014 5.22915   7
  -9  -3   1 54.6755 5.63464   7
   8   3  -1 71.0526 5.30445   5
   8   3  -1 78.8177 6.01657   1
   8   3  -1 66.1502 5.24749   7
   8   3  -1 70.7215 5.14561   4
  -8  -3   1 70.1285 5.55091   4
  -8  -3   1 60.6967 5.54635   5
  -8  -3   1 71.5718 6.15468   1
  -8  -3   1 58.1654 5.17396   7
   7   3  -1 267.733 11.6510   7
   7   3  -1 264.933 11.0949   3
   7   3  -1 261.122 11.3098   4
   7   3  -1 279.204 12.5180   1
   7   3  -1 276.551 11.3708   8
   7   3  -1 257.705 11.5266   5
  -7  -3   1 272.688 12.4092   1
  -7  -3   1 286.465 11.7343   4
  -7  -3   1 276.546 11.5529   8
  -7  -3   1 282.114 11.1436   2
  -7  -3   1 252.530 11.6444   7
  -7  -3   1 274.620 11.2217   3
  -7  -3   1 263.646 11.6729   5
   6   3  -1 288.861 11.5670   4
   6   3  -1 283.084 11.3083   2
   6   3  -1 291.773 11.9543   6
   6   3  -1 280.764 12.6616   1
   6   3  -1 286.937 11.6699   8
   6   3  -1 287.511 11.9792   5
   6   3  -1 306.885 12.1499   7
   6   3  -1 292.589 11.3558   3
  -6  -3   1 291.724 12.1050   5
  -6  -3   1 311.836 12.0135   8
  -6  -3   1 294.167 11.4009   2
  -6  -3   1 297.096 11.4773   3
  -6  -3   1 244.706 12.2704   1
  -6  -3   1 298.773 11.8677   9
  -6  -3   1 304.266 12.0226   6
   5   3  -1 50.1172 3.30338   4
   5   3  -1 45.0840 3.38774   8
   5   3  -1 43.2022 3.07999   2
   5   3  -1 44.3776 3.55310   5
   5   3  -1 41.1339 2.94049   3
   5   3  -1 48.4926 4.58871   1
   5   3  -1 48.9387 3.50363   6
   5   3  -1 47.1648 3.52328   7
  -5  -3   1 44.5986 3.42715   8
  -5  -3   1 37.8004 3.35990   5
  -5  -3   1 41.5863 3.04339   2
  -5  -3   1 43.6425 3.26186   6
  -5  -3   1 41.7697 3.00109   3
  -5  -3   1 47.6784 3.49854   9
   4   3  -1 105.599 4.79834   4
   4   3  -1 105.962 5.34913   5
   4   3  -1 106.917 4.95933   2
   4   3  -1 97.2094 5.11346   8
   4   3  -1 109.782 5.38654   7
   4   3  -1 111.316 5.10689   6
   4   3  -1 113.766 4.65111   3
   4   3  -1 103.213 5.66051   1
  -4  -3   1 98.9272 5.19400   8
  -4  -3   1 106.556 5.17416   9
  -4  -3   1 107.971 4.92074   2
  -4  -3   1 102.807 4.56557   3
  -4  -3   1 102.003 4.92046   6
   3   3  -1 27.8788 2.43027   5
   3   3  -1 32.1930 2.50678   8
   3   3  -1 31.8117 2.54334   7
   3   3  -1 32.8485 2.31692   2
   3   3  -1 37.1821 1.88576   3
   3   3  -1 35.5310 2.07256   4
   3   3  -1 31.8751 2.53297   1
  -3  -3   1 34.7796 1.86317   3
  -3  -3   1 31.4819 2.40888   9
  -3  -3   1 29.1288 2.45780   8
  -3  -3   1 31.4467 2.33978   2
  -3  -3   1 35.6115 2.28282   6
   2   3  -1 413.320 14.8192   1
   2   3  -1 407.959 14.8398   9
   2   3  -1 451.227 13.9852   4
   2   3  -1 421.470 14.7443   5
   2   3  -1 423.828 14.7565   8
   2   3  -1 415.033 15.1570   7
  -2  -3   1 410.563 14.7123   8
  -2  -3   1 440.877 14.8209   9
  -2  -3   1 418.092 14.5152   2
  -2  -3   1 418.584 14.2271   6
  -2  -3   1 407.163 13.6939   3
   1   3  -1 212.876 7.85228   5
   1   3  -1 211.508 7.91488   1
   1   3  -1 214.873 8.32197   7
   1   3  -1 228.544 8.00696   8
   1   3  -1 183.638 7.52216   4
  -1  -3   1 207.385 7.64858   6
  -1  -3   1 226.934 6.99828   3
  -1  -3   1 214.653 7.91237   8
  -1  -3   1 221.657 8.18157   9
   0   3  -1 2555.61 79.0659   1
   0   3  -1 2412.95 79.1814   7
   0   3  -1 2444.15 78.6594   4
   0   3  -1 2582.34 78.8090   5
   0   3  -1 2450.92 79.4087   9
   0  -3   1 2433.56 79.1815   2
   0  -3   1 2467.16 79.0617   6
   0  -3   1 2527.76 78.5885   3
   0  -3   1 2508.62 78.8727   8
   0  -3   1 2389.77 79.3736   9
  -1   3  -1 2060.15 65.5558   4
  -1   3  -1 2088.20 64.9901   5
  -1   3  -1 2021.68 65.4770   1
  -1   3  -1 2008.21 65.7503   7
  -1   3  -1 2041.59 65.9570   9
   1  -3   1 2051.66 66.3749   9
   1  -3   1 2073.31 65.5819   4
   1  -3   1 2023.70 65.8847   6
   1  -3   1 2053.30 66.1114   2
   1  -3   1 2032.56 65.5051   3
   1  -3   1 2054.74 65.2430   8
  -2   3  -1 684.441 24.0749   7
  -2   3  -1 696.084 23.6497   1
  -2   3  -1 740.302 22.9877   5
  -2   3  -1 680.897 25.1702   9
  -2   3  -1 710.662 24.0847   4
   2  -3   1 717.293 24.9671   2
   2  -3   1 705.222 24.0561   3
   2  -3   1 698.303 24.4797   6
   2  -3   1 685.974 25.1980   9
   2  -3   1 788.076 23.1494   8
   2  -3   1 722.528 24.1186   4
  -3   3  -1 257.917 9.31071   1
  -3   3  -1 257.714 8.42620   5
  -3   3  -1 245.185 9.80132   7
  -3   3  -1 249.489 9.87803   4
   3  -3   1 244.069 10.3636   6
   3  -3   1 263.514 8.23185   8
   3  -3   1 254.577 9.93214   3
   3  -3   1 217.987 10.4422   2
   3  -3   1 218.574 10.8041   9
   3  -3   1 253.635 9.90548   4
  -4   3  -1 164.933 6.95760   1
  -4   3  -1 152.837 7.55409   4
  -4   3  -1 169.124 7.59729   7
   4  -3   1 165.786 8.32022   6
   4  -3   1 166.334 8.58493   9
   4  -3   1 173.304 8.27064   2
   4  -3   1 173.660 7.80633   3
   4  -3   1 156.781 7.54589   4
  -5   3  -1 12.5455 2.07456   1
  -5   3  -1 12.2122 2.71946   4
  -5   3  -1 14.2883 2.64433   7
   5  -3   1 16.0038 3.44152   6
   5  -3   1 19.5301 3.28707   9
   5  -3   1 6.60447 2.37815   3
   5  -3   1 16.5791 2.87417   4
   5  -3   1 14.1088 2.82870   2
  -6   3  -1 40.9617 4.44620   7
  -6   3  -1 35.8793 4.36502   4
  -6   3  -1 33.4149 3.34709   1
   6  -3   1 33.3889 4.27304   3
   6  -3   1 42.8497 4.54876   4
   6  -3   1 31.8145 4.94512   6
  -7   3  -1 36.3213 4.77604   4
  -7   3  -1 36.0671 4.54691   7
   7  -3   1 32.6937 5.45218   6
   7  -3   1 34.9692 4.47679   4
   7  -3   1 32.4258 4.50018   3
  -8   3  -1 62.1135 5.73571   7
   8  -3   1 54.7481 7.22980   6
   9   2  -1 15.3007 3.40984   4
   9   2  -1 18.6672 3.70931   7
  -9  -2   1 20.1906 4.04906   4
  -9  -2   1 17.2377 3.73332   7
   8   2  -1 54.8365 4.67820   3
   8   2  -1 40.4785 4.69268   7
   8   2  -1 52.4735 5.33643   1
   8   2  -1 48.3152 5.02558   4
  -8  -2   1 52.5587 5.33401   1
  -8  -2   1 50.4502 4.96318   3
  -8  -2   1 47.3823 5.10412   7
  -8  -2   1 52.8252 5.26606   4
   7   2  -1 288.355 12.4248   6
   7   2  -1 273.473 11.8972   7
   7   2  -1 290.104 11.7511   3
   7   2  -1 298.197 11.9552   4
   7   2  -1 274.139 12.3214   1
   7   2  -1 282.180 11.7501   5
  -7  -2   1 257.257 11.8665   7
  -7  -2   1 281.104 11.9991   4
  -7  -2   1 262.118 12.2971   6
  -7  -2   1 263.196 11.6980   5
  -7  -2   1 283.536 12.3912   1
   6   2  -1 546.742 20.2086   7
   6   2  -1 565.499 19.7116   8
   6   2  -1 535.383 19.3942   2
   6   2  -1 543.741 19.9704   4
   6   2  -1 539.295 20.7231   1
   6   2  -1 558.079 19.8455   3
   6   2  -1 554.644 20.0536   5
   6   2  -1 552.586 20.5756   6
  -6  -2   1 558.558 20.7982   1
  -6  -2   1 561.070 19.8496   8
  -6  -2   1 549.295 19.4922   2
  -6  -2   1 544.969 20.5396   6
  -6  -2   1 556.974 19.8888   9
  -6  -2   1 552.917 20.1059   5
  -6  -2   1 529.754 20.2281   7
   5   2  -1 320.676 12.6741   7
   5   2  -1 322.724 12.0610   2
   5   2  -1 331.028 12.8503   6
   5   2  -1 342.041 12.3998   8
   5   2  -1 330.058 12.5998   5
   5   2  -1 316.499 13.1552   1
   5   2  -1 327.051 12.3876   9
   5   2  -1 326.323 12.4102   4
   5   2  -1 327.110 12.2009   3
  -5  -2   1 324.011 12.4062   8
  -5  -2   1 320.268 12.7704   6
  -5  -2   1 334.431 12.1261   2
  -5  -2   1 316.566 13.1317   1
  -5  -2   1 321.182 12.3989   9
  -5  -2   1 315.833 12.5607   5
   4   2  -1 305.646 11.4332   8
   4   2  -1 319.322 11.4121   4
   4   2  -1 310.520 12.1839   1
   4   2  -1 313.339 11.7597   7
   4   2  -1 309.967 11.1478   3
   4   2  -1 308.676 11.6603   6
   4   2  -1 297.825 11.5800   5
   4   2  -1 310.864 11.2309   2
  -4  -2   1 306.581 11.6255   5
  -4  -2   1 301.313 11.4652   8
  -4  -2   1 308.231 11.4957   9
  -4  -2   1 289.550 11.1101   2
  -4  -2   1 305.744 11.6339   6
   3   2  -1 754.026 25.9386   1
   3   2  -1 770.691 25.1940   4
   3   2  -1 778.335 25.6125   5
   3   2  -1 743.290 25.4497   8
   3   2  -1 765.420 24.9530   3
   3   2  -1 772.675 25.6994   7
   3   2  -1 777.434 25.2599   2
   3   2  -1 784.581 25.4545   6
  -3  -2   1 736.601 25.1415   2
  -3  -2   1 725.440 25.3035   6
  -3  -2   1 775.388 25.7129   9
  -3  -2   1 759.748 25.4330   9
  -3  -2   1 743.981 25.4861   8
   2   2  -1 98.7807 4.14981   2
   2   2  -1 101.047 4.49665   1
   2   2  -1 94.7398 4.28811   9
   2   2  -1 106.067 3.98240   4
   2   2  -1 107.084 4.42274   5
   2   2  -1 104.413 4.53642   7
   2   2  -1 105.198 4.38354   8
   2   2  -1 101.132 3.72185   3
   2   2  -1 106.138 4.11237   6
  -2  -2   1 100.085 4.37121   9
  -2  -2   1 98.9029 4.02997   6
  -2  -2   1 101.324 4.28680   9
  -2  -2   1 98.2265 4.31782   8
  -2  -2   1 98.8607 4.10202   2
   1   2  -1 256.183 8.36794   4
   1   2  -1 243.449 9.08401   7
   1   2  -1 249.564 8.74659   8
   1   2  -1 253.337 8.70418   5
   1   2  -1 254.685 8.90375   9
   1   2  -1 248.509 8.73927   1
  -1  -2   1 241.241 8.61309   2
  -1  -2   1 237.280 8.69007   8
  -1  -2   1 253.410 7.90747   3
  -1  -2   1 245.696 8.78131   9
  -1  -2   1 242.237 8.39900   6
   0   2  -1 298.229 10.5819   9
   0   2  -1 301.492 10.1183   4
   0   2  -1 303.616 10.4606   7
   0   2  -1 306.855 10.3177   1
   0   2  -1 303.305 10.1470   5
   0  -2   1 309.940 10.0309   3
   0  -2   1 299.016 10.2368   8
   0  -2   1 311.754 10.4767   2
   0  -2   1 306.164 10.6072   9
  -1   2  -1 1069.92 34.3342   9
  -1   2  -1 1019.93 33.7818   1
  -1   2  -1 1023.60 34.0644   7
  -1   2  -1 1033.49 33.9841   4
  -1   2  -1 1093.81 33.3961   5
   1  -2   1 1051.00 33.9585   3
   1  -2   1 1041.75 34.4021   2
   1  -2   1 1029.95 33.8259   8
   1  -2   1 1052.72 34.6152   9
   1  -2   1 1069.70 34.2429   6
   1  -2   1 1062.95 34.0324   4
  -2   2  -1 821.036 26.6049   4
  -2   2  -1 793.850 26.1365   1
  -2   2  -1 796.041 26.5487   7
  -2   2  -1 811.230 25.5610   5
   2  -2   1 814.107 26.9123   6
   2  -2   1 812.198 26.5781   3
   2  -2   1 849.183 25.6532   8
   2  -2   1 834.358 26.6613   4
   2  -2   1 724.196 27.1089   2
   2  -2   1 720.840 27.3919   9
  -3   2  -1 466.117 17.0710   7
  -3   2  -1 485.299 17.2114   4
  -3   2  -1 479.715 16.0977   5
  -3   2  -1 471.212 16.6043   1
   3  -2   1 489.239 17.7146   6
   3  -2   1 509.580 15.9641   8
   3  -2   1 504.919 17.8578   2
   3  -2   1 472.741 17.1486   4
   3  -2   1 494.587 18.1212   9
   3  -2   1 492.628 17.2405   3
  -4   2  -1 370.607 13.0089   5
  -4   2  -1 364.260 14.0235   7
  -4   2  -1 367.408 13.4790   1
  -4   2  -1 376.531 14.2170   4
   4  -2   1 388.413 14.9474   9
   4  -2   1 383.942 14.2737   3
   4  -2   1 394.590 14.5731   2
   4  -2   1 371.000 14.1275   4
   4  -2   1 372.226 14.8240   6
  -5   2  -1 39.0940 3.53971   7
  -5   2  -1 39.0762 3.48857   4
  -5   2  -1 36.5218 3.07967   1
   5  -2   1 33.4382 3.87133   9
   5  -2   1 41.5889 4.70327   6
   5  -2   1 27.2734 3.58043   3
   5  -2   1 44.3246 3.76616   2
   5  -2   1 40.2223 3.42525   4
  -6   2  -1 2.37766 2.08287   7
  -6   2  -1 4.66519 1.84686   1
  -6   2  -1 1.11219 2.11798   4
   6  -2   1 3.57785 2.33120   3
   6  -2   1 4.10495 2.18415   4
   6  -2   1 5.12121 2.76229   6
  -7   2  -1 13.0029 3.19749   7
  -7   2  -1 10.1719 3.43780   4
   7  -2   1 9.41609 3.59986   6
   7  -2   1 14.3129 3.40147   3
   7  -2   1 13.7263 3.13132   4
  -8   2  -1 51.2054 5.87498   4
  -8   2  -1 49.6311 5.34365   7
   8  -2   1 51.7486 6.91671   6
   8  -2   1 50.5270 5.46443   4
   8  -2   1 54.9853 5.83991   3
   9   1  -1 0.45076 2.45117   4
   9   1  -1 1.62185 2.82958   3
   9   1  -1 -0.5141 2.50178   7
  -9  -1   1 1.25464 3.05478   7
  -9  -1   1 0.68314 2.86795   3
  -9  -1   1 -2.1221 2.53134   4
   8   1  -1 10.3743 3.19005   7
   8   1  -1 11.9728 3.13967   4
   8   1  -1 8.09369 2.95625   3
  -8  -1   1 7.88678 2.96399   4
  -8  -1   1 8.47489 2.81641   1
  -8  -1   1 10.7387 3.32611   7
   7   1  -1 111.722 6.62357   4
   7   1  -1 117.498 6.61226   3
   7   1  -1 113.928 6.65943   7
   7   1  -1 131.856 7.67216   6
   7   1  -1 118.889 6.92531   1
  -7  -1   1 114.537 6.92863   1
  -7  -1   1 119.711 7.12257   4
  -7  -1   1 104.524 6.64804   7
   6   1  -1 368.385 13.5496   8
   6   1  -1 344.021 14.2145   4
   6   1  -1 386.850 14.8202   1
   6   1  -1 344.673 14.8407   6
   6   1  -1 376.624 14.1798   5
   6   1  -1 376.403 13.6814   2
   6   1  -1 362.531 14.1636   3
   6   1  -1 345.074 14.2973   7
   6   1  -1 372.188 13.9309   9
  -6  -1   1 375.069 14.0255   9
  -6  -1   1 374.015 13.7124   8
  -6  -1   1 356.564 14.4747   7
  -6  -1   1 355.608 14.5288   1
  -6  -1   1 370.700 14.1817   5
  -6  -1   1 382.407 13.7356   2
   5   1  -1 768.600 26.2165   2
   5   1  -1 748.514 27.2467   6
   5   1  -1 780.153 26.6593   5
   5   1  -1 793.129 26.2565   8
   5   1  -1 725.664 26.6775   4
   5   1  -1 804.960 27.0570   7
   5   1  -1 790.420 26.5442   9
   5   1  -1 782.286 26.6574   3
   5   1  -1 784.997 27.3251   1
  -5  -1   1 784.412 26.5934   9
  -5  -1   1 759.675 27.1684   1
  -5  -1   1 768.130 27.0228   7
  -5  -1   1 801.285 26.3736   8
  -5  -1   1 768.578 26.6522   5
   4   1  -1 1277.39 41.2160   8
   4   1  -1 1281.60 41.9650   6
   4   1  -1 1285.35 41.5499   5
   4   1  -1 1240.74 41.3573   9
   4   1  -1 1266.60 41.3831   3
   4   1  -1 1275.81 41.5882   4
   4   1  -1 1271.44 41.7924   7
   4   1  -1 1242.01 42.0921   1
   4   1  -1 1283.14 41.1822   2
  -4  -1   1 1268.47 41.2537   8
  -4  -1   1 1252.64 41.7547   9
  -4  -1   1 1239.02 41.4948   5
  -4  -1   1 1175.67 41.8943   1
  -4  -1   1 1277.45 41.4423   9
   3   1  -1 1041.17 33.4436   4
   3   1  -1 996.387 33.5721   6
   3   1  -1 1023.34 33.1515   2
   3   1  -1 1042.71 33.2472   3
   3   1  -1 1018.05 33.4764   5
   3   1  -1 992.480 33.9068   1
   3   1  -1 1007.79 33.6362   7
   3   1  -1 1032.82 33.3465   9
   3   1  -1 1030.44 33.2779   8
  -3  -1   1 996.909 33.2602   8
  -3  -1   1 982.630 33.4005   5
  -3  -1   1 1035.55 33.5745   9
  -3  -1   1 1015.61 33.3366   9
   2   1  -1 98.4431 4.13479   7
   2   1  -1 91.7933 3.69458   3
   2   1  -1 94.3752 3.92705   9
   2   1  -1 100.716 3.96870   8
   2   1  -1 94.0843 4.00448   5
   2   1  -1 96.3559 3.98173   6
   2   1  -1 99.7368 4.28621   1
   2   1  -1 100.344 3.93258   9
   2   1  -1 95.6840 3.79003   2
   2   1  -1 98.7678 3.90428   4
  -2  -1   1 95.0513 3.91802   8
  -2  -1   1 95.7203 3.87598   9
  -2  -1   1 94.1236 3.75268   2
  -2  -1   1 96.6437 3.99371   9
  -2  -1   1 85.9376 3.92114   5
   1   1  -1 60.9035 2.76056   7
   1   1  -1 67.7306 2.67674   8
   1   1  -1 66.6103 2.67771   5
   1   1  -1 63.5744 2.46110   4
   1   1  -1 61.8243 2.59796   9
   1   1  -1 67.0879 2.44888   6
   1   1  -1 64.7316 2.73586   1
   1   1  -1 66.3646 2.27697   3
  -1  -1   1 64.6129 2.59675   9
  -1  -1   1 67.0236 2.43079   6
  -1  -1   1 60.0698 2.47445   2
  -1  -1   1 62.4166 2.62461   8
   0   1  -1 508.188 16.4129   1
   0   1  -1 493.635 16.3748   4
   0   1  -1 522.175 16.3422   5
   0  -1   1 524.073 16.2757   3
   0  -1   1 510.924 16.6282   9
   0  -1   1 488.562 16.4263   8
   0  -1   1 517.352 16.4240   6
   0  -1   1 513.267 16.5378   2
  -1   1  -1 1938.03 63.0527   7
  -1   1  -1 2006.98 63.0908   4
  -1   1  -1 1984.09 63.4004   9
  -1   1  -1 1951.08 62.6165   5
  -1   1  -1 1933.47 62.8102   1
   1  -1   1 1843.93 63.5523   9
   1  -1   1 2026.49 63.2403   6
   1  -1   1 2030.47 63.0654   3
   1  -1   1 1873.00 63.4045   2
   1  -1   1 2082.01 62.8024   8
   1  -1   1 2129.93 63.1942   4
  -2   1  -1 885.498 29.7260   9
  -2   1  -1 903.515 28.7197   5
  -2   1  -1 877.069 29.2726   7
  -2   1  -1 861.885 28.9773   1
  -2   1  -1 865.295 29.3046   4
   2  -1   1 889.105 29.9148   9
   2  -1   1 896.237 29.3532   4
   2  -1   1 920.642 28.7156   8
   2  -1   1 941.740 29.7762   2
   2  -1   1 901.941 29.3308   3
   2  -1   1 887.836 29.6249   6
  -3   1  -1 795.497 27.3128   1
  -3   1  -1 825.557 27.0279   5
  -3   1  -1 809.977 27.6652   7
  -3   1  -1 810.008 28.1425   9
  -3   1  -1 790.939 27.7034   4
   3  -1   1 842.877 26.9234   8
   3  -1   1 896.067 28.1169   2
   3  -1   1 815.148 28.1850   6
   3  -1   1 821.144 27.7414   4
   3  -1   1 820.926 27.7303   3
   3  -1   1 846.320 28.2952   9
   3  -1   1 862.145 27.7667   7
  -4   1  -1 572.060 20.5393   4
  -4   1  -1 557.985 19.9734   1
  -4   1  -1 579.690 19.7028   5
  -4   1  -1 566.173 20.3953   7
   4  -1   1 585.023 21.2083   6
   4  -1   1 598.256 19.4748   8
   4  -1   1 583.188 20.5382   3
   4  -1   1 605.087 20.6583   2
   4  -1   1 589.286 20.8920   9
   4  -1   1 582.240 20.5077   4
   4  -1   1 592.831 20.4626   7
  -5   1  -1 113.896 5.86823   7
  -5   1  -1 117.326 6.09103   4
  -5   1  -1 108.605 5.10710   5
  -5   1  -1 118.874 5.54837   1
   5  -1   1 104.928 5.61876   2
   5  -1   1 105.052 5.86272   3
   5  -1   1 107.895 5.98868   9
   5  -1   1 109.056 6.60224   6
   5  -1   1 102.641 5.74015   4
  -6   1  -1 94.1914 5.63443   7
  -6   1  -1 85.0027 5.81295   4
  -6   1  -1 84.1271 4.91577   1
   6  -1   1 81.8885 5.59335   4
   6  -1   1 90.1163 5.25462   2
   6  -1   1 95.5132 6.58212   6
   6  -1   1 88.2009 5.59007   3
  -7   1  -1 1.42210 2.59831   4
  -7   1  -1 2.36760 2.32597   7
  -7   1  -1 4.44446 2.01987   1
   7  -1   1 3.56211 2.25347   4
   7  -1   1 6.33878 3.44450   6
   7  -1   1 1.64557 2.35938   3
  -8   1  -1 13.5364 3.36121   7
  -8   1  -1 14.1085 3.52215   4
   8  -1   1 12.9264 3.36174   3
   8  -1   1 17.8981 3.64494   4
   8  -1   1 13.7021 4.27608   6
   8   0  -1 2.30854 2.42704   4
   8   0  -1 3.76264 2.47723   3
   8   0  -1 1.19588 2.37680   7
  -8   0   1 1.63003 2.64836   4
  -8   0   1 1.63109 2.29456   1
  -8   0   1 5.58774 2.81835   7
   7   0  -1 34.2282 4.81476   6
   7   0  -1 34.6281 4.19644   3
   7   0  -1 35.7271 4.25430   4
   7   0  -1 33.2196 4.12335   7
  -7   0   1 34.2391 4.04991   1
  -7   0   1 36.1528 4.37871   7
  -7   0   1 39.3908 4.61526   4
   6   0  -1 84.0386 5.32107   4
   6   0  -1 84.6056 5.32390   7
   6   0  -1 84.5571 5.86986   6
   6   0  -1 74.6514 5.03878   3
  -6   0   1 83.0939 5.36947   7
  -6   0   1 76.5699 5.07886   1
  -6   0   1 84.2425 5.00457   5
  -6   0   1 80.1956 5.40854   4
   5   0  -1 183.605 8.24446   3
   5   0  -1 200.287 7.52547   8
   5   0  -1 181.742 8.38173   7
   5   0  -1 186.624 8.37912   4
   5   0  -1 191.237 7.78604   2
   5   0  -1 203.285 9.04950   6
   5   0  -1 192.616 8.01434   9
   5   0  -1 205.572 8.67011   1
  -5   0   1 177.504 8.26339   1
  -5   0   1 189.617 8.04680   9
  -5   0   1 173.011 8.33485   7
  -5   0   1 200.134 8.16220   5
  -5   0   1 187.413 7.51694   8
   4   0  -1 1102.07 36.8012   1
   4   0  -1 1091.44 36.4613   3
   4   0  -1 1098.67 35.7356   8
   4   0  -1 1072.38 36.2092   9
   4   0  -1 1116.83 37.0279   6
   4   0  -1 1107.23 36.0303   2
   4   0  -1 1095.19 36.5788   4
   4   0  -1 1105.92 36.2532   5
   4   0  -1 1105.55 36.6876   7
  -4   0   1 1114.65 36.2716   5
  -4   0   1 1114.22 35.7928   8
  -4   0   1 1118.10 36.6394   9
  -4   0   1 1073.62 36.2337   9
  -4   0   1 1070.76 36.6549   7
  -4   0   1 1055.69 36.5844   1
   3   0  -1 1360.49 43.5361   6
   3   0  -1 1318.00 43.0230   9
   3   0  -1 1310.59 42.8470   2
   3   0  -1 1339.83 43.5625   1
   3   0  -1 1389.87 43.1354   5
   3   0  -1 1327.01 43.2976   4
   3   0  -1 1330.99 42.6850   8
   3   0  -1 1311.72 43.3859   7
   3   0  -1 1344.01 43.1882   3
  -3   0   1 1330.79 43.2326   9
  -3   0   1 1272.00 43.3440   7
  -3   0   1 1329.32 42.6987   8
  -3   0   1 1271.15 43.3733   1
  -3   0   1 1324.91 43.0530   5
   2   0  -1 541.392 17.9383   5
   2   0  -1 548.176 17.8451   9
   2   0  -1 541.372 17.7265   2
   2   0  -1 552.248 17.9508   3
   2   0  -1 532.367 18.0688   6
   2   0  -1 544.170 18.0607   4
   2   0  -1 536.186 17.6601   8
   2   0  -1 552.932 18.3080   1
   2   0  -1 554.516 18.1842   7
  -2   0   1 541.275 17.9476   9
  -2   0   1 525.463 17.8952   5
  -2   0   1 524.945 17.6429   8
  -2   0   1 523.032 18.1764   1
   1   0  -1 1250.54 38.3604   3
   1   0  -1 1266.25 38.2585   8
   1   0  -1 1244.53 38.4555   4
   1   0  -1 1234.21 38.4446   5
   1   0  -1 1210.90 38.5341   7
   1   0  -1 1238.57 38.1798   2
   1   0  -1 1220.02 38.3474   6
   1   0  -1 1202.60 38.2220   9
   1   0  -1 1149.21 38.5883   1
  -1   0   1 1095.05 38.5141   1
  -1   0   1 1167.89 38.2074   9
  -1   0   1 1153.64 38.3992   5
  -1   0   1 1210.75 38.2527   9
  -1   0   1 1209.21 38.2342   8
   0   0  -1 0.02526 0.05304   6
   0   0  -1 0.05129 0.04792   1
   0   0  -1 0.04752 0.04825   3
   0   0  -1 0.07867 0.04704   9
   0   0  -1 0.07834 0.05402   7
   0   0  -1 0.06530 0.06318   4
   0   0   1 0.09844 0.07332   8
   0   0   1 0.12202 0.05697   2
   0   0   1 0.06686 0.05709   6
   0   0   1 0.02847 0.03000   1
   0   0   1 0.01629 0.04966   9
   0   0   1 0.02622 0.03344   1
   0   0   1 0.05752 0.05565   5
  -1   0  -1 842.511 26.9792   9
  -1   0  -1 780.849 26.6328   7
  -1   0  -1 802.584 26.5978   1
  -1   0  -1 809.733 26.7089   4
   1   0   1 855.885 26.7517   4
   1   0   1 827.615 26.9840   9
   1   0   1 833.343 26.6389   8
   1   0   1 853.281 26.9356   6
   1   0   1 812.403 26.7244   3
   1   0   1 860.579 26.6537   1
   1   0   1 847.362 26.6796   7
   1   0   1 857.544 26.5084   5
   1   0   1 844.833 26.8903   2
  -2   0  -1 942.426 31.7698   7
  -2   0  -1 918.295 31.7046   1
  -2   0  -1 1031.69 32.2322   9
  -2   0  -1 963.460 31.4989   5
  -2   0  -1 947.264 31.8088   4
   2   0   1 1012.11 31.8566   1
   2   0   1 971.066 31.8332   4
   2   0   1 990.873 31.6122   8
   2   0   1 1005.28 32.2095   6
   2   0   1 1001.73 31.5413   5
   2   0   1 979.388 31.8246   7
   2   0   1 989.318 31.8521   3
   2   0   1 992.214 32.1658   9
   2   0   1 978.375 31.9747   2
  -3   0  -1 1289.34 42.4862   1
  -3   0  -1 1346.36 43.0800   9
  -3   0  -1 1309.02 42.6654   4
  -3   0  -1 1295.44 42.1857   5
  -3   0  -1 1267.44 42.5445   7
   3   0   1 1289.97 42.1884   8
   3   0   1 1352.27 43.1887   6
   3   0   1 1310.25 42.6157   3
   3   0   1 1316.35 42.6105   7
   3   0   1 1272.16 42.6375   2
   3   0   1 1302.30 42.2035   5
   3   0   1 1338.80 42.6295   1
   3   0   1 1308.88 42.9084   9
   3   0   1 1298.07 42.6211   4
  -4   0  -1 1330.77 45.6860   1
  -4   0  -1 1334.28 45.8378   7
  -4   0  -1 1402.81 45.4266   5
  -4   0  -1 1357.35 45.9469   4
   4   0   1 1368.92 45.8978   4
   4   0   1 1403.51 45.3345   8
   4   0   1 1414.74 45.4506   5
   4   0   1 1419.79 45.9892   3
   4   0   1 1423.70 45.9531   2
   4   0   1 1438.81 45.9496   1
   4   0   1 1411.21 46.2176   9
   4   0   1 1414.52 45.9286   7
   4   0   1 1441.39 46.7509   6
  -5   0  -1 283.304 10.6223   8
  -5   0  -1 277.953 11.2419   7
  -5   0  -1 282.855 11.4143   4
  -5   0  -1 271.027 11.0052   1
  -5   0  -1 272.383 10.7092   5
   5   0   1 288.090 10.5573   8
   5   0   1 290.734 12.2145   6
   5   0   1 274.884 11.0980   2
   5   0   1 287.766 11.4625   9
   5   0   1 284.885 11.2988   4
   5   0   1 296.910 10.8047   5
   5   0   1 293.115 11.2789   7
   5   0   1 270.047 11.2097   3
  -6   0  -1 146.576 7.33300   4
  -6   0  -1 130.718 6.90017   9
  -6   0  -1 133.827 7.14235   7
  -6   0  -1 140.936 6.83986   1
   6   0   1 148.502 8.18655   6
   6   0   1 140.237 7.15671   3
   6   0   1 142.135 7.14857   9
   6   0   1 145.016 6.80751   2
   6   0   1 133.580 6.90420   7
   6   0   1 124.027 6.86210   4
  -7   0  -1 3.49476 2.00775   1
  -7   0  -1 1.16018 2.08866   7
  -7   0  -1 -0.3797 2.04035   4
   7   0   1 3.37255 2.16303   4
   7   0   1 1.32615 2.16718   3
   7   0   1 2.59601 2.70656   6
  -8   0  -1 3.06152 2.79123   7
  -8   0  -1 2.31477 2.58904   4
  -8   0  -1 2.99707 2.76572   3
   8   0   1 -1.4704 2.65945   6
   8   0   1 6.39373 2.89562   3
   8   0   1 0.55359 2.27549   4
   8  -1  -1 17.6979 3.58448   4
   8  -1  -1 12.7468 3.34786   3
  -8   1   1 15.4620 3.68240   4
  -8   1   1 13.4272 3.48298   7
   7  -1  -1 6.35161 2.55105   4
   7  -1  -1 4.79237 2.48395   3
   7  -1  -1 4.51601 2.80826   6
  -7   1   1 2.61123 2.08142   1
  -7   1   1 4.48275 2.50660   7
  -7   1   1 2.15983 2.52130   4
   6  -1  -1 37.7106 4.70522   6
   6  -1  -1 32.7791 3.91440   3
   6  -1  -1 31.5918 3.85095   7
   6  -1  -1 35.9480 4.05109   4
  -6   1   1 35.6642 3.71375   1
  -6   1   1 39.4242 4.25083   7
  -6   1   1 41.0951 4.42274   4
   5  -1  -1 191.186 8.35542   4
   5  -1  -1 189.822 9.01962   6
   5  -1  -1 177.178 7.72230   9
   5  -1  -1 168.394 7.44460   2
   5  -1  -1 175.926 8.12868   3
   5  -1  -1 177.375 8.15259   7
  -5   1   1 177.954 7.90131   1
  -5   1   1 173.893 7.64189   5
  -5   1   1 190.767 8.44012   4
  -5   1   1 170.758 8.14624   7
   4  -1  -1 654.404 21.6566   2
   4  -1  -1 631.901 20.8426   8
   4  -1  -1 629.051 22.1567   4
   4  -1  -1 634.053 22.6539   6
   4  -1  -1 655.707 21.8912   9
   4  -1  -1 635.099 22.1553   7
   4  -1  -1 646.455 22.1694   3
  -4   1   1 623.121 22.0329   9
  -4   1   1 629.928 21.6494   5
  -4   1   1 637.899 20.8702   8
  -4   1   1 627.167 22.1842   7
  -4   1   1 593.888 21.8366   1
   3  -1  -1 874.464 29.2432   7
   3  -1  -1 902.349 28.1313   8
   3  -1  -1 870.461 28.9955   9
   3  -1  -1 860.791 29.1867   4
   3  -1  -1 877.676 29.1678   3
   3  -1  -1 896.279 28.8484   2
   3  -1  -1 897.904 29.5234   6
  -3   1   1 863.611 28.1084   8
  -3   1   1 866.247 28.8081   5
  -3   1   1 846.449 29.1941   7
  -3   1   1 841.834 29.0278   1
  -3   1   1 870.511 29.1252   9
   2  -1  -1 497.670 17.3232   4
   2  -1  -1 534.629 17.3526   3
   2  -1  -1 532.297 16.4982   8
   2  -1  -1 515.570 17.4435   6
   2  -1  -1 529.422 17.1682   2
   2  -1  -1 518.165 17.2983   9
   2  -1  -1 518.509 17.4229   7
  -2   1   1 519.334 17.2559   9
  -2   1   1 496.227 17.3506   7
  -2   1   1 502.517 17.1273   5
  -2   1   1 496.996 16.4682   8
  -2   1   1 483.086 17.2259   1
   1  -1  -1 535.685 18.1241   2
   1  -1  -1 553.084 18.2524   9
   1  -1  -1 575.036 18.2632   6
   1  -1  -1 579.078 18.3024   7
   1  -1  -1 549.233 18.2178   4
   1  -1  -1 565.857 18.2243   3
  -1   1   1 551.911 18.2140   1
  -1   1   1 527.873 18.1574   5
  -1   1   1 554.066 18.2537   7
  -1   1   1 568.263 18.0644   9
   0  -1  -1 27.8571 1.23279   2
   0  -1  -1 29.6092 1.15861   4
   0  -1  -1 29.8712 1.35302   6
   0  -1  -1 28.5351 1.29746   9
   0   1   1 29.5941 1.22037   7
   0   1   1 30.6857 1.30319   9
   0   1   1 30.2771 1.22600   8
   0   1   1 33.9420 1.32971   5
   0   1   1 29.6471 1.28884   1
  -1  -1  -1 480.623 15.3434   9
  -1  -1  -1 442.682 14.8347   4
  -1  -1  -1 477.346 15.3364   9
  -1  -1  -1 448.279 15.2568   6
  -1  -1  -1 441.960 14.9703   3
   1   1   1 464.829 15.2028   8
   1   1   1 464.334 15.1321   5
   1   1   1 463.180 14.8552   4
   1   1   1 468.882 15.0127   3
   1   1   1 446.515 15.2647   9
   1   1   1 470.511 15.0968   1
   1   1   1 467.044 14.9607   7
   1   1   1 470.322 15.3123   9
   1   1   1 469.490 15.3288   6
  -2  -1  -1 50.5834 2.64435   9
  -2  -1  -1 50.7484 2.68304   9
   2   1   1 51.3375 2.66117   9
   2   1   1 50.0174 2.51871   2
   2   1   1 53.6371 2.42685   7
   2   1   1 54.1460 2.61838   1
   2   1   1 47.4439 2.33858   3
   2   1   1 50.5749 2.42390   5
   2   1   1 51.1613 2.36094   4
   2   1   1 51.0308 2.53370   8
   2   1   1 50.5047 2.73412   6
  -3  -1  -1 1156.77 37.8221   9
  -3  -1  -1 1192.65 38.0011   9
  -3  -1  -1 1134.16 37.4637   7
   3   1   1 1083.36 37.6657   1
   3   1   1 1141.93 37.7758   9
   3   1   1 1158.57 37.4287   3
   3   1   1 1144.41 37.5504   2
   3   1   1 1124.78 37.3703   4
   3   1   1 1167.99 38.0479   6
   3   1   1 1128.68 37.4480   7
   3   1   1 1159.67 37.4519   8
   3   1   1 1174.20 37.4105   5
  -4  -1  -1 1189.29 40.1042   4
  -4  -1  -1 1151.86 40.2635   1
  -4  -1  -1 1222.24 40.4747   9
  -4  -1  -1 1197.65 40.1555   7
  -4  -1  -1 1212.62 39.9659   5
   4   1   1 1218.10 40.1088   3
   4   1   1 1236.39 40.9070   6
   4   1   1 1234.49 39.9780   8
   4   1   1 1281.95 40.0730   5
   4   1   1 1219.61 40.1505   2
   4   1   1 1247.38 40.4928   1
   4   1   1 1245.60 40.1960   7
   4   1   1 1206.17 40.4206   9
   4   1   1 1177.54 40.0226   4
  -5  -1  -1 564.671 19.9760   4
  -5  -1  -1 545.914 20.0749   9
  -5  -1  -1 570.053 19.6925   5
  -5  -1  -1 570.316 19.6689   8
  -5  -1  -1 536.936 19.8378   7
  -5  -1  -1 547.656 19.9688   1
   5   1   1 590.310 20.1993   1
   5   1   1 549.357 19.8160   3
   5   1   1 553.194 19.4907   8
   5   1   1 543.232 20.6785   6
   5   1   1 557.505 19.5840   5
   5   1   1 569.414 20.1102   9
   5   1   1 558.523 19.8385   4
   5   1   1 558.699 19.7627   2
   5   1   1 562.560 19.8679   7
  -6  -1  -1 275.624 11.3970   1
  -6  -1  -1 278.147 11.5858   4
  -6  -1  -1 271.622 11.5333   9
  -6  -1  -1 277.824 11.1621   5
  -6  -1  -1 271.429 11.4165   7
  -6  -1  -1 295.374 11.1517   8
   6   1   1 282.237 11.2789   2
   6   1   1 306.540 11.7883   1
   6   1   1 272.937 12.3994   6
   6   1   1 264.221 11.3146   4
   6   1   1 271.913 11.4353   3
   6   1   1 266.979 10.9853   5
   6   1   1 284.730 11.5237   9
   6   1   1 279.777 10.9048   8
   6   1   1 272.757 11.3251   7
  -7  -1  -1 113.115 6.70934   7
  -7  -1  -1 118.723 6.77391   1
  -7  -1  -1 122.783 7.18453   4
   7   1   1 122.027 6.79774   3
   7   1   1 118.421 7.77512   6
   7   1   1 125.099 6.86544   7
   7   1   1 125.599 6.95475   4
  -8  -1  -1 5.42305 2.57624   7
  -8  -1  -1 2.92830 2.60291   4
  -8  -1  -1 -1.8461 2.42726   3
   8   1   1 2.89054 2.38168   7
   8   1   1 3.59059 2.26177   4
   8   1   1 5.60710 3.35872   6
   8   1   1 2.85590 2.66872   3
  -9  -1  -1 0.71839 2.71612   3
  -9  -1  -1 3.36700 2.89488   4
  -9  -1  -1 0.61410 3.11170   7
   9   1   1 -2.6254 2.22406   3
   9   1   1 0.96756 2.72025   4
   8  -2  -1 46.5789 6.42135   6
   8  -2  -1 48.1894 5.44603   4
   8  -2  -1 48.0368 5.55009   3
  -8   2   1 51.7872 5.79488   7
  -8   2   1 49.0842 5.74011   4
   7  -2  -1 22.0188 3.64470   4
   7  -2  -1 28.1761 4.08185   3
   7  -2  -1 18.9158 4.15072   6
  -7   2   1 20.1111 3.76251   4
  -7   2   1 20.9293 3.32772   1
  -7   2   1 17.4095 3.48441   7
   6  -2  -1 7.72849 2.52617   3
   6  -2  -1 7.81910 2.81698   6
   6  -2  -1 6.93445 2.56029   4
  -6   2   1 5.79935 2.00825   1
  -6   2   1 4.05916 2.41835   7
  -6   2   1 7.11829 2.73209   4
   5  -2  -1 148.480 7.59268   3
   5  -2  -1 147.555 8.17309   6
   5  -2  -1 159.659 7.31666   9
   5  -2  -1 151.018 6.99086   2
   5  -2  -1 156.566 7.61861   4
  -5   2   1 158.440 7.80420   4
  -5   2   1 165.085 7.72348   7
  -5   2   1 162.553 7.18028   1
   4  -2  -1 640.934 21.6486   9
   4  -2  -1 601.578 21.6339   3
   4  -2  -1 614.121 22.2214   6
   4  -2  -1 623.500 21.2989   2
   4  -2  -1 636.114 21.7730   4
   4  -2  -1 629.614 21.6861   7
  -4   2   1 620.790 21.7417   4
  -4   2   1 560.731 20.7691   5
  -4   2   1 585.548 21.1186   1
  -4   2   1 601.570 21.6097   7
   3  -2  -1 770.610 24.7986   9
   3  -2  -1 731.082 24.4888   3
   3  -2  -1 709.151 24.4232   4
   3  -2  -1 707.654 24.4431   7
   3  -2  -1 720.089 24.8335   6
   3  -2  -1 776.088 24.5162   2
  -3   2   1 695.707 24.0787   1
  -3   2   1 684.532 23.7957   5
  -3   2   1 690.770 22.7208   8
  -3   2   1 718.653 24.1173   9
  -3   2   1 673.529 24.3517   7
   2  -2  -1 891.195 29.2219   3
   2  -2  -1 802.874 29.5396   9
   2  -2  -1 923.114 29.2915   4
   2  -2  -1 826.104 29.3507   2
   2  -2  -1 920.732 29.4942   6
  -2   2   1 888.045 29.0191   1
  -2   2   1 878.633 29.2444   7
  -2   2   1 917.629 29.0017   9
  -2   2   1 893.130 28.7135   5
   1  -2  -1 1151.01 36.3876   8
   1  -2  -1 1184.94 37.4094   9
   1  -2  -1 1165.79 37.1692   4
   1  -2  -1 1183.58 37.2266   3
   1  -2  -1 1143.48 37.3473   6
   1  -2  -1 1200.83 37.2627   2
  -1   2   1 1137.68 37.2348   7
  -1   2   1 1119.29 37.0614   9
  -1   2   1 1099.11 37.0878   1
  -1   2   1 1132.31 36.8474   5
   0  -2  -1 266.025 9.30357   2
   0  -2  -1 286.442 9.21018   3
   0  -2  -1 265.677 9.44321   6
   0  -2  -1 271.331 9.45053   9
   0  -2  -1 271.699 9.03139   4
   0   2   1 264.924 9.40639   9
   0   2   1 291.746 9.32543   5
   0   2   1 260.282 9.24207   7
   0   2   1 282.549 9.37130   1
   0   2   1 275.990 9.17216   8
  -1  -2  -1 4.29620 0.72677   2
  -1  -2  -1 4.91037 0.66404   3
  -1  -2  -1 4.65507 0.72617   6
  -1  -2  -1 2.99157 0.70633   9
   1   2   1 4.43754 0.76926   2
   1   2   1 5.12346 0.79829   7
   1   2   1 3.96315 0.67658   5
   1   2   1 5.37945 0.77923   1
   1   2   1 3.60533 0.71841   8
  -2  -2  -1 10.1583 1.30430   9
  -2  -2  -1 7.17522 1.04733   2
  -2  -2  -1 5.68327 0.81601   3
  -2  -2  -1 5.13365 1.04462   9
  -2  -2  -1 6.86999 1.09281   6
   2   2   1 5.26025 0.83645   7
   2   2   1 6.49996 1.13161   9
   2   2   1 6.10698 0.98315   5
   2   2   1 5.49188 1.05150   6
   2   2   1 4.54248 0.65748   4
   2   2   1 5.45642 0.81315   3
   2   2   1 8.57312 1.18759   1
   2   2   1 5.56077 1.01214   2
   2   2   1 5.41013 1.00940   9
   2   2   1 4.31978 0.94371   8
  -3  -2  -1 171.721 6.95362   9
  -3  -2  -1 156.263 6.33622   3
  -3  -2  -1 167.485 6.69468   2
  -3  -2  -1 167.569 7.06924   9
  -3  -2  -1 163.633 6.92834   6
   3   2   1 171.137 6.98698   9
   3   2   1 172.895 7.04481   6
   3   2   1 176.996 6.80451   5
   3   2   1 168.701 6.41223   3
   3   2   1 166.443 6.79516   8
   3   2   1 165.551 6.92701   1
   3   2   1 171.164 6.61694   7
   3   2   1 164.674 6.70908   2
   3   2   1 166.943 6.35608   4
  -4  -2  -1 375.114 14.3737   6
  -4  -2  -1 389.656 14.2175   9
  -4  -2  -1 385.361 13.7029   3
   4   2   1 385.160 13.9207   5
   4   2   1 362.336 14.2372   1
   4   2   1 397.606 13.7343   3
   4   2   1 382.031 13.9405   8
   4   2   1 386.781 13.8987   2
   4   2   1 376.731 14.1159   9
   4   2   1 370.442 14.3658   6
   4   2   1 395.889 13.9198   7
   4   2   1 390.236 13.6741   4
  -5  -2  -1 359.726 13.5372   3
  -5  -2  -1 374.104 13.7063   4
  -5  -2  -1 359.484 13.6948   5
  -5  -2  -1 353.947 14.1551   1
  -5  -2  -1 376.315 13.8717   8
  -5  -2  -1 369.159 13.7771   7
  -5  -2  -1 373.052 14.0609   9
  -5  -2  -1 357.883 13.5817   2
   5   2   1 365.399 14.2392   1
   5   2   1 361.703 13.8853   9
   5   2   1 379.661 13.6038   3
   5   2   1 361.427 13.6108   2
   5   2   1 375.827 13.7444   5
   5   2   1 367.984 13.6671   8
   5   2   1 348.926 13.4651   4
   5   2   1 354.330 13.6171   7
   5   2   1 373.334 14.5354   6
  -6  -2  -1 329.742 13.7105   1
  -6  -2  -1 354.124 13.4820   5
  -6  -2  -1 335.751 13.3974   4
  -6  -2  -1 346.404 13.4570   8
  -6  -2  -1 343.059 13.2438   2
  -6  -2  -1 354.413 13.7298   9
  -6  -2  -1 318.820 14.0845   6
  -6  -2  -1 350.805 13.5338   7
  -6  -2  -1 349.666 13.4305   3
   6   2   1 344.500 13.8579   1
   6   2   1 336.955 13.4837   9
   6   2   1 334.107 13.1591   8
   6   2   1 344.949 13.3258   5
   6   2   1 350.834 13.3409   3
   6   2   1 342.212 13.2848   4
   6   2   1 339.519 14.2836   6
   6   2   1 347.707 13.3039   2
   6   2   1 349.276 13.4148   7
  -7  -2  -1 314.959 13.7313   1
  -7  -2  -1 347.420 13.9091   4
  -7  -2  -1 344.444 13.6957   5
  -7  -2  -1 308.113 14.0765   8
  -7  -2  -1 307.168 14.4664   6
  -7  -2  -1 340.144 13.7453   3
  -7  -2  -1 352.471 13.9058   7
  -7  -2  -1 341.125 13.4260   2
  -7  -2  -1 330.562 15.2203   9
   7   2   1 337.827 13.3818   2
   7   2   1 352.445 13.6898   3
   7   2   1 330.735 13.8665   1
   7   2   1 354.023 13.7295   4
   7   2   1 341.818 13.5934   7
   7   2   1 344.252 13.5309   5
   7   2   1 354.430 14.9374   6
  -8  -2  -1 66.3932 5.48352   4
  -8  -2  -1 56.4438 5.22304   7
  -8  -2  -1 46.4500 5.78883   6
  -8  -2  -1 54.1211 5.18964   3
   8   2   1 55.0447 6.75520   6
   8   2   1 60.6561 4.79453   7
   8   2   1 48.3216 4.98286   3
   8   2   1 56.0001 4.75512   4
  -9  -2  -1 5.33579 2.88435   3
  -9  -2  -1 9.31754 3.23295   4
   9   2   1 9.41534 2.85139   4
   9   2   1 6.46639 2.87104   3
   8  -3  -1 45.9987 6.41539   3
   8  -3  -1 46.9001 6.68087   6
  -8   3   1 51.6773 5.81320   7
   7  -3  -1 33.3307 5.43986   6
   7  -3  -1 39.9850 4.80235   4
   7  -3  -1 43.4144 5.05919   3
  -7   3   1 40.1252 4.17315   1
  -7   3   1 34.8499 4.55836   7
  -7   3   1 41.3215 5.05111   4
   6  -3  -1 8.18499 2.68076   3
   6  -3  -1 8.81190 3.17359   6
   6  -3  -1 3.61526 2.38613   4
  -6   3   1 0.79093 2.19548   7
  -6   3   1 4.69433 1.96773   1
  -6   3   1 6.55149 2.85306   4
   5  -3  -1 7.60342 2.40460   3
   5  -3  -1 13.5041 3.21865   6
   5  -3  -1 12.7045 2.62800   4
  -5   3   1 8.40172 2.44923   7
  -5   3   1 9.29738 2.07300   1
  -5   3   1 7.47488 2.50286   4
   4  -3  -1 69.4261 4.55439   4
   4  -3  -1 80.0852 5.24153   6
   4  -3  -1 72.4132 4.55084   2
   4  -3  -1 71.8670 4.67169   3
   4  -3  -1 81.2435 4.95287   9
  -4   3   1 75.7935 4.20373   1
  -4   3   1 69.4087 4.57170   7
  -4   3   1 71.7325 3.54437   5
  -4   3   1 68.8674 4.62187   4
   3  -3  -1 611.549 22.0969   6
   3  -3  -1 650.521 21.7971   3
   3  -3  -1 613.490 22.4030   9
   3  -3  -1 636.795 21.7111   4
   3  -3  -1 622.143 22.1279   2
  -3   3   1 622.854 21.7009   4
  -3   3   1 591.714 21.1511   1
  -3   3   1 609.207 20.5565   5
  -3   3   1 620.974 21.2979   9
  -3   3   1 629.246 21.6914   7
   2  -3  -1 1201.43 39.4282   6
   2  -3  -1 1213.90 39.0412   4
   2  -3  -1 1164.17 39.4364   2
   2  -3  -1 1210.52 39.0978   3
   2  -3  -1 1145.08 39.7079   9
  -2   3   1 1189.40 39.0088   4
  -2   3   1 1139.02 38.7276   1
  -2   3   1 1191.25 38.7829   9
  -2   3   1 1229.14 39.1797   7
  -2   3   1 1196.23 38.2420   5
   1  -3  -1 2220.04 69.8559   3
   1  -3  -1 2177.72 70.2401   9
   1  -3  -1 2213.68 69.7625   4
   1  -3  -1 2178.04 70.1420   6
   1  -3  -1 2185.97 69.0590   8
   1  -3  -1 2184.89 70.0078   2
  -1   3   1 2135.26 69.9114   7
  -1   3   1 2134.07 69.7070   4
  -1   3   1 2157.26 69.8809   9
  -1   3   1 2144.16 69.7855   1
  -1   3   1 2265.12 69.4819   5
   0  -3  -1 2881.46 88.1265   3
   0  -3  -1 2843.07 87.9343   4
   0  -3  -1 2760.59 88.1150   8
   0  -3  -1 2690.21 88.5066   6
   0  -3  -1 2714.20 88.3826   2
   0  -3  -1 2752.86 88.6167   9
   0   3   1 2684.72 88.3322   7
   0   3   1 2774.06 88.5815   9
   0   3   1 2853.10 88.2962   5
   0   3   1 2855.16 88.1566   8
   0   3   1 2756.15 88.4142   1
   0   3   1 2742.02 87.8995   4
  -1  -3  -1 632.519 21.6703   2
  -1  -3  -1 657.295 21.1413   3
  -1  -3  -1 624.563 21.6219   6
  -1  -3  -1 666.719 21.9474   9
   1   3   1 636.807 21.9299   9
   1   3   1 652.306 21.8111   7
   1   3   1 666.807 21.7641   1
   1   3   1 697.955 20.7622   4
   1   3   1 642.884 21.7175   8
  -2  -3  -1 8.44337 1.38142   9
  -2  -3  -1 9.61005 1.07985   3
  -2  -3  -1 10.9216 1.37746   2
  -2  -3  -1 11.1474 1.58196   9
  -2  -3  -1 10.4431 1.37517   6
   2   3   1 7.66490 1.20236   2
   2   3   1 5.87427 1.23052   8
   2   3   1 9.87442 1.37225   5
   2   3   1 9.22699 1.33264   7
   2   3   1 6.39583 1.21046   9
   2   3   1 10.1922 1.36871   1
   2   3   1 9.81096 0.69198   4
  -3  -3  -1 147.583 5.70847   3
  -3  -3  -1 151.431 6.48930   9
  -3  -3  -1 142.720 6.13673   2
  -3  -3  -1 145.343 6.22230   6
   3   3   1 157.500 6.38762   6
   3   3   1 149.517 6.24914   2
   3   3   1 146.292 6.07881   7
   3   3   1 157.281 5.79963   3
   3   3   1 147.504 6.36342   5
   3   3   1 140.613 6.32253   8
   3   3   1 142.269 5.52008   4
   3   3   1 154.854 6.53446   1
  -4  -3  -1 357.115 13.6749   2
  -4  -3  -1 375.809 13.3373   3
  -4  -3  -1 362.905 14.0334   9
  -4  -3  -1 367.588 13.9930   6
   4   3   1 374.807 13.3230   3
   4   3   1 405.652 14.2292   6
   4   3   1 384.410 14.0083   5
   4   3   1 398.356 13.8154   7
   4   3   1 371.001 13.7836   2
   4   3   1 386.288 13.2807   4
   4   3   1 373.562 14.2917   1
   4   3   1 373.901 13.9761   8
  -5  -3  -1 214.440 9.39456   6
  -5  -3  -1 224.812 9.37808   8
  -5  -3  -1 224.129 9.05289   2
  -5  -3  -1 214.385 8.73310   4
  -5  -3  -1 218.331 9.35269   9
  -5  -3  -1 205.222 8.60839   3
   5   3   1 210.837 9.13904   5
   5   3   1 210.042 8.94695   2
   5   3   1 230.146 9.35752   8
   5   3   1 224.156 9.07306   7
   5   3   1 225.691 9.51912   6
   5   3   1 218.289 8.63280   4
   5   3   1 214.114 9.66114   1
   5   3   1 214.732 9.27824   9
   5   3   1 219.401 8.67372   3
  -6  -3  -1 261.808 10.7843   2
  -6  -3  -1 265.190 11.2541   9
  -6  -3  -1 261.856 11.4802   6
  -6  -3  -1 260.895 11.0571   5
  -6  -3  -1 272.248 10.7530   3
  -6  -3  -1 262.450 11.1834   8
  -6  -3  -1 257.572 10.9385   7
  -6  -3  -1 251.898 11.4610   1
  -6  -3  -1 281.556 10.8967   4
   6   3   1 255.644 10.5481   4
   6   3   1 273.087 10.8486   2
   6   3   1 273.284 10.7104   3
   6   3   1 259.796 10.9867   8
   6   3   1 265.819 10.8521   7
   6   3   1 257.883 11.3550   6
   6   3   1 281.217 11.7823   1
   6   3   1 262.664 11.0316   5
   6   3   1 257.331 11.0172   9
  -7  -3  -1 170.528 8.92004   6
  -7  -3  -1 165.799 8.15387   4
  -7  -3  -1 162.125 8.22583   5
  -7  -3  -1 169.159 8.06891   2
  -7  -3  -1 160.363 8.63691   1
  -7  -3  -1 156.632 8.06455   7
  -7  -3  -1 169.229 8.08998   3
  -7  -3  -1 164.358 8.35989   8
  -7  -3  -1 170.060 8.47715   9
   7   3   1 165.345 8.00507   8
   7   3   1 181.739 8.16956   3
   7   3   1 166.585 8.15709   5
   7   3   1 167.216 7.93737   4
   7   3   1 161.966 7.98253   7
   7   3   1 178.942 8.86892   1
   7   3   1 166.263 7.98738   2
   7   3   1 170.764 8.87215   6
  -8  -3  -1 91.1320 6.55765   1
  -8  -3  -1 83.8119 5.78805   7
  -8  -3  -1 82.1358 5.69108   4
  -8  -3  -1 82.9952 5.84251   3
   8   3   1 85.3257 5.52675   4
   8   3   1 79.8790 5.74085   3
   8   3   1 84.8289 5.82075   7
   7  -4  -1 58.8997 7.06652   6
   7  -4  -1 55.8838 5.64443   4
   7  -4  -1 44.9145 5.60541   3
  -7   4   1 55.4350 5.66551   7
  -7   4   1 53.4168 5.68901   4
  -7   4   1 51.8330 5.00015   1
   6  -4  -1 33.0234 4.38704   3
   6  -4  -1 33.4092 5.13535   6
   6  -4  -1 36.4250 4.42030   4
  -6   4   1 39.9289 4.41852   7
  -6   4   1 36.2202 4.56763   4
  -6   4   1 32.7939 3.63823   1
   5  -4  -1 44.0699 4.60027   3
   5  -4  -1 47.6067 4.22746   4
   5  -4  -1 42.3679 5.25537   6
  -5   4   1 46.6120 4.27208   7
  -5   4   1 50.4153 4.45713   4
  -5   4   1 50.6703 3.77999   1
   4  -4  -1 5.12752 1.85631   4
   4  -4  -1 5.00737 2.06230   9
   4  -4  -1 2.12145 1.83389   3
   4  -4  -1 4.48255 1.91230   2
   4  -4  -1 8.94450 2.59446   6
  -4   4   1 2.67219 1.83863   4
  -4   4   1 3.41308 1.83235   7
  -4   4   1 3.46064 1.59214   1
   3  -4  -1 135.711 6.35570   3
   3  -4  -1 136.002 6.82245   6
   3  -4  -1 110.696 6.61810   2
   3  -4  -1 132.256 6.23921   4
   3  -4  -1 116.337 7.05556   9
  -3   4   1 128.802 6.25084   7
  -3   4   1 134.038 5.12264   5
  -3   4   1 131.248 6.24062   4
  -3   4   1 126.377 5.78518   1
   2  -4  -1 416.056 15.2110   2
   2  -4  -1 403.591 14.4725   4
   2  -4  -1 402.305 15.4286   9
   2  -4  -1 396.960 14.5403   3
   2  -4  -1 408.557 15.0379   6
  -2   4   1 398.139 14.5937   7
  -2   4   1 416.897 13.7290   5
  -2   4   1 385.622 14.2430   1
  -2   4   1 395.418 14.4284   4
   1  -4  -1 1391.72 45.4358   8
   1  -4  -1 1439.54 46.2128   3
   1  -4  -1 1391.21 46.7899   9
   1  -4  -1 1428.38 46.5368   2
   1  -4  -1 1455.60 46.0914   4
   1  -4  -1 1365.32 46.5646   6
  -1   4   1 1397.81 46.2486   1
  -1   4   1 1475.18 45.8615   5
  -1   4   1 1445.95 46.4550   9
  -1   4   1 1400.45 46.0201   4
  -1   4   1 1447.04 46.4076   7
   0  -4  -1 2176.37 70.0519   8
   0  -4  -1 2174.49 70.4776   2
   0  -4  -1 2243.21 70.0082   3
   0  -4  -1 2205.65 69.7891   4
   0  -4  -1 2128.50 70.5479   6
   0  -4  -1 2147.43 70.7128   9
   0   4   1 2130.14 70.3978   7
   0   4   1 2175.76 69.7757   4
   0   4   1 2266.72 70.2610   5
   0   4   1 2220.77 70.7140   9
   0   4   1 2265.23 70.1058   8
   0   4   1 2176.97 70.4597   1
  -1  -4  -1 1751.09 57.7049   6
  -1  -4  -1 1795.21 57.7135   8
  -1  -4  -1 1820.87 56.9991   3
  -1  -4  -1 1787.04 58.0674   9
  -1  -4  -1 1777.26 57.7621   2
   1   4   1 1760.13 57.9339   7
   1   4   1 1804.33 56.7296   4
   1   4   1 1794.67 57.7824   5
   1   4   1 1783.70 57.8472   1
   1   4   1 1812.79 57.7395   8
  -2  -4  -1 787.144 24.5007   3
  -2  -4  -1 741.681 25.5632   9
  -2  -4  -1 757.556 25.1566   6
  -2  -4  -1 717.741 25.2219   2
  -2  -4  -1 746.113 25.4605   8
   2   4   1 787.897 25.5712   1
   2   4   1 692.663 25.6464   7
   2   4   1 749.653 25.4823   5
   2   4   1 750.814 25.4501   8
   2   4   1 790.346 23.8471   4
  -3  -4  -1 9.93558 1.69443   2
  -3  -4  -1 6.26914 1.61420   8
  -3  -4  -1 9.04418 1.72308   9
  -3  -4  -1 10.4605 1.30888   3
  -3  -4  -1 10.1296 1.71417   6
   3   4   1 8.59858 0.94281   4
   3   4   1 8.73803 1.63231   2
   3   4   1 8.56240 1.56643   7
   3   4   1 7.92416 1.73375   8
   3   4   1 14.0373 2.10046   1
   3   4   1 10.6466 1.93135   5
  -4  -4  -1 95.2208 4.29783   3
  -4  -4  -1 91.6783 4.82254   2
  -4  -4  -1 96.9376 5.17863   9
  -4  -4  -1 90.9652 5.14648   8
  -4  -4  -1 87.2997 4.75034   6
   4   4   1 96.7974 5.16345   5
   4   4   1 103.892 4.89723   7
   4   4   1 96.4160 4.93696   2
   4   4   1 91.2352 5.07965   8
   4   4   1 92.3798 5.29646   1
   4   4   1 93.7677 4.09948   4
  -5  -4  -1 36.9257 3.94806   8
  -5  -4  -1 36.9536 3.14163   2
  -5  -4  -1 37.4388 3.37100   9
  -5  -4  -1 39.7002 2.85309   3
  -5  -4  -1 34.5084 3.09399   6
  -5  -4  -1 36.2353 2.74345   4
   5   4   1 37.9740 3.14497   7
   5   4   1 43.7305 2.90369   3
   5   4   1 40.9852 3.31718   6
   5   4   1 39.2373 2.67891   4
   5   4   1 41.4833 4.22642   1
   5   4   1 37.6629 3.83027   8
   5   4   1 39.2890 3.46046   5
   5   4   1 34.9967 3.14037   2
  -6  -4  -1 214.483 9.16912   2
  -6  -4  -1 211.124 8.67251   4
  -6  -4  -1 193.129 9.32282   8
  -6  -4  -1 211.517 8.66631   3
  -6  -4  -1 195.856 9.26355   9
  -6  -4  -1 198.081 9.15886   6
   6   4   1 196.911 9.82341   1
   6   4   1 197.187 9.24674   5
   6   4   1 208.552 8.99364   2
   6   4   1 203.813 9.00978   7
   6   4   1 207.376 8.57605   3
   6   4   1 200.708 9.21473   8
   6   4   1 201.505 8.45269   4
   6   4   1 220.095 9.43576   6
  -7  -4  -1 125.058 7.12374   5
  -7  -4  -1 119.108 7.52905   1
  -7  -4  -1 133.607 7.24093   6
  -7  -4  -1 125.324 7.01892   3
  -7  -4  -1 126.261 7.29867   8
  -7  -4  -1 125.452 6.95217   7
  -7  -4  -1 128.468 6.64578   4
  -7  -4  -1 132.107 6.96404   2
  -7  -4  -1 127.160 7.12825   9
   7   4   1 134.859 6.95551   7
   7   4   1 129.591 7.14674   6
   7   4   1 118.905 6.56957   2
   7   4   1 120.371 7.01040   5
   7   4   1 133.151 7.18847   8
   7   4   1 134.053 7.92445   1
  -8  -4  -1 75.3480 5.61263   8
  -8  -4  -1 66.9168 5.47548   5
  -8  -4  -1 73.5238 6.33153   1
   8   4   1 77.0303 5.40011   8
   8   4   1 77.1871 6.30064   1
   8   4   1 66.2579 5.32490   5
   7  -5  -1 41.5644 6.32120   6
   7  -5  -1 50.5921 5.80194   3
   7  -5  -1 49.0644 5.43657   4
  -7   5   1 53.2806 5.64117   7
  -7   5   1 53.9418 5.69979   4
   6  -5  -1 52.5974 6.60202   6
   6  -5  -1 52.6438 5.34079   4
   6  -5  -1 58.9897 5.81387   3
  -6   5   1 64.5131 5.37737   4
  -6   5   1 58.8574 4.46907   1
  -6   5   1 56.3917 5.12621   7
   5  -5  -1 59.9707 4.87324   4
   5  -5  -1 49.1917 5.92632   6
   5  -5  -1 58.7065 5.07578   3
  -5   5   1 64.8411 5.05004   7
  -5   5   1 62.6064 5.02658   4
  -5   5   1 63.1767 4.35370   1
   4  -5  -1 3.45352 2.14235   4
   4  -5  -1 1.28219 2.12832   6
   4  -5  -1 2.07471 2.02989   2
   4  -5  -1 7.85800 2.40783   3
  -4   5   1 2.91615 1.66044   1
  -4   5   1 4.37557 1.97652   7
  -4   5   1 4.40509 2.23847   4
   3  -5  -1 14.0396 2.66590   6
   3  -5  -1 5.19279 2.34231   2
   3  -5  -1 5.92721 2.45898   9
   3  -5  -1 5.58519 1.91499   3
   3  -5  -1 9.53070 2.08894   4
  -3   5   1 11.1754 2.21155   4
  -3   5   1 6.97364 2.07191   7
  -3   5   1 10.0178 1.96322   1
   2  -5  -1 21.1746 2.60182   3
   2  -5  -1 24.7493 3.14227   2
   2  -5  -1 27.3564 3.47866   9
   2  -5  -1 30.5960 2.95751   4
   2  -5  -1 26.5453 3.09491   6
  -2   5   1 28.2869 2.05705   5
  -2   5   1 22.7896 2.51438   1
  -2   5   1 27.1374 2.86852   4
  -2   5   1 27.6053 2.94267   7
   1  -5  -1 758.510 26.0338   9
   1  -5  -1 753.129 24.9667   4
   1  -5  -1 760.195 25.1515   3
   1  -5  -1 726.104 24.4048   8
   1  -5  -1 747.057 25.6532   2
   1  -5  -1 707.605 25.6088   6
  -1   5   1 747.420 25.4358   7
  -1   5   1 724.133 25.2397   1
  -1   5   1 775.207 24.8203   5
  -1   5   1 745.146 24.9205   4
   0  -5  -1 958.312 33.2166   6
   0  -5  -1 993.122 33.1866   2
   0  -5  -1 1025.58 32.5874   3
   0  -5  -1 942.561 33.3912   9
   0  -5  -1 1027.72 32.6980   8
   0   5   1 985.718 33.1539   7
   0   5   1 973.877 33.1228   1
   0   5   1 1025.34 32.8739   5
   0   5   1 999.306 32.6813   8
   0   5   1 1013.42 32.3310   4
  -1  -5  -1 556.029 19.9909   6
  -1  -5  -1 588.751 20.1006   2
  -1  -5  -1 573.375 19.9078   8
  -1  -5  -1 565.692 20.3631   9
  -1  -5  -1 615.673 19.2007   3
   1   5   1 575.313 20.3505   7
   1   5   1 579.000 19.9431   8
   1   5   1 559.559 20.1250   1
   1   5   1 585.021 18.9311   4
   1   5   1 596.336 20.0655   5
  -2  -5  -1 1161.51 38.9063   6
  -2  -5  -1 1234.76 39.6645   9
  -2  -5  -1 1163.16 39.1291   2
  -2  -5  -1 1233.20 37.9746   3
  -2  -5  -1 1177.02 39.2629   8
   2   5   1 1099.66 39.7769   7
   2   5   1 1201.06 39.4519   1
   2   5   1 1181.76 39.2577   8
   2   5   1 1191.99 39.3476   5
  -3  -5  -1 999.815 34.8684   9
  -3  -5  -1 1043.48 34.9270   8
  -3  -5  -1 1016.02 33.4565   3
  -3  -5  -1 1043.01 34.6153   2
  -3  -5  -1 1007.75 34.2643   6
   3   5   1 1049.67 32.8570   4
   3   5   1 1078.59 35.1034   7
   3   5   1 1020.52 34.8829   5
   3   5   1 1046.77 35.0514   1
   3   5   1 1021.81 34.8084   8
  -4  -5  -1 133.743 5.71234   3
  -4  -5  -1 133.266 6.75213   9
  -4  -5  -1 135.141 6.84844   8
  -4  -5  -1 141.639 6.31969   6
  -4  -5  -1 148.584 6.60369   2
  -4  -5  -1 136.303 5.28970   4
   4   5   1 146.832 7.15091   1
   4   5   1 128.161 6.69903   8
   4   5   1 145.246 6.60433   7
   4   5   1 138.570 5.26294   4
   4   5   1 137.722 6.72127   5
  -5  -5  -1 2.69312 1.29493   3
  -5  -5  -1 -1.7985 1.47696   2
  -5  -5  -1 -0.3715 1.60497   9
  -5  -5  -1 -0.5614 1.25897   6
  -5  -5  -1 1.42116 1.87215   8
   5   5   1 2.08008 1.50502   7
   5   5   1 2.64277 1.85647   1
   5   5   1 1.22510 1.63178   2
   5   5   1 1.74887 1.73768   5
   5   5   1 3.48032 1.91117   8
  -6  -5  -1 69.7401 4.79922   2
  -6  -5  -1 65.9211 4.80177   9
  -6  -5  -1 58.0406 4.84860   8
  -6  -5  -1 54.7642 4.23816   6
   6   5   1 63.1105 5.22796   1
   6   5   1 65.9806 4.47465   7
   6   5   1 59.7131 4.82597   5
   6   5   1 61.1152 4.73105   8
   6   5   1 61.7120 4.65447   2
  -7  -5  -1 213.676 10.3451   8
  -7  -5  -1 203.948 10.1294   5
  -7  -5  -1 198.198 9.37883   2
  -7  -5  -1 216.661 9.99571   9
  -7  -5  -1 196.280 9.47528   6
   7   5   1 227.970 10.4608   7
   7   5   1 199.806 9.90649   5
   7   5   1 213.353 9.60082   2
   7   5   1 215.205 10.0762   8
   7   5   1 200.149 10.5569   1
  -8  -5  -1 84.1746 7.06107   1
  -8  -5  -1 87.9523 5.91315   2
  -8  -5  -1 101.655 6.92001   8
  -8  -5  -1 96.9685 6.59152   5
   8   5   1 99.9905 5.99195   2
   8   5   1 84.2718 6.76924   1
   8   5   1 100.598 6.42758   8
   8   5   1 85.2455 6.22639   5
   6  -6  -1 65.7379 7.33028   6
   6  -6  -1 61.6719 6.02251   4
   6  -6  -1 68.4850 5.87505   3
  -6   6   1 68.6187 5.04876   1
  -6   6   1 69.6819 6.09406   4
  -6   6   1 60.2358 5.60957   7
   5  -6  -1 135.297 7.61292   4
   5  -6  -1 125.058 8.72811   6
   5  -6  -1 156.118 8.26050   3
  -5   6   1 138.199 7.82303   7
  -5   6   1 142.642 7.85109   4
  -5   6   1 151.115 7.27784   1
   4  -6  -1 81.5373 5.67952   3
   4  -6  -1 81.4095 5.40714   4
   4  -6  -1 74.6438 5.84573   6
  -4   6   1 92.3911 5.64946   4
  -4   6   1 94.3305 5.81476   7
  -4   6   1 86.9004 5.15541   1
   3  -6  -1 3.22222 2.49673   2
   3  -6  -1 3.46427 1.90390   3
   3  -6  -1 5.91282 2.38935   6
   3  -6  -1 1.55430 1.86244   4
   3  -6  -1 1.04298 1.90233   9
  -3   6   1 4.23770 2.03512   7
  -3   6   1 3.21668 1.78261   1
  -3   6   1 2.60945 1.87457   4
   2  -6  -1 49.4390 4.83789   2
   2  -6  -1 41.7467 3.18216   4
   2  -6  -1 40.8665 3.58888   6
   2  -6  -1 38.2191 3.23366   3
   2  -6  -1 40.4618 4.56004   9
  -2   6   1 44.5046 2.74766   5
  -2   6   1 39.3413 3.47379   7
  -2   6   1 42.3984 3.29958   1
  -2   6   1 39.9774 3.08289   4
   1  -6  -1 154.277 7.44557   9
   1  -6  -1 154.220 6.48703   3
   1  -6  -1 131.274 5.71597   8
   1  -6  -1 142.516 6.99488   6
   1  -6  -1 135.794 6.13754   4
   1  -6  -1 151.879 7.09731   2
  -1   6   1 148.816 6.68579   1
  -1   6   1 150.937 6.85560   7
  -1   6   1 137.227 6.07525   4
  -1   6   1 152.743 6.15571   5
   0  -6  -1 555.937 19.5953   2
   0  -6  -1 542.533 18.8558   8
   0  -6  -1 559.116 19.9460   9
   0  -6  -1 553.040 18.7617   3
   0  -6  -1 538.818 19.5620   6
   0   6   1 543.993 19.0680   5
   0   6   1 557.429 18.5012   4
   0   6   1 550.251 19.4890   1
   0   6   1 546.325 19.5829   7
  -1  -6  -1 435.855 16.1843   2
  -1  -6  -1 447.390 16.6074   9
  -1  -6  -1 435.405 16.1397   6
  -1  -6  -1 452.092 16.0162   8
  -1  -6  -1 479.158 15.2131   3
   1   6   1 438.671 16.5822   7
   1   6   1 446.999 16.1221   5
   1   6   1 445.691 16.3788   1
   1   6   1 456.195 16.0553   8
   1   6   1 436.596 14.9794   4
  -2  -6  -1 645.430 22.6744   2
  -2  -6  -1 674.519 22.7843   8
  -2  -6  -1 634.897 22.4369   6
  -2  -6  -1 656.620 23.0926   9
  -2  -6  -1 673.468 21.2969   3
   2   6   1 647.186 22.6955   8
   2   6   1 616.548 23.4772   7
   2   6   1 643.985 22.7713   5
   2   6   1 651.493 23.0068   1
  -3  -6  -1 920.626 31.0251   2
  -3  -6  -1 904.339 29.3831   3
  -3  -6  -1 879.531 30.5818   6
  -3  -6  -1 902.194 31.3641   9
  -3  -6  -1 938.677 31.3837   8
   3   6   1 929.797 31.2963   8
   3   6   1 910.571 31.5226   1
   3   6   1 930.909 31.3862   5
   3   6   1 872.315 31.7371   7
  -4  -6  -1 360.250 13.4484   6
  -4  -6  -1 371.056 13.8830   2
  -4  -6  -1 355.832 14.1690   9
  -4  -6  -1 357.895 14.2067   8
   4   6   1 373.326 14.3484   5
   4   6   1 335.442 13.9517   8
   4   6   1 371.694 14.1891   7
   4   6   1 352.677 14.4487   1
  -5  -6  -1 13.2315 2.50583   2
  -5  -6  -1 7.63060 1.96745   6
  -5  -6  -1 9.10996 2.35563   9
  -5  -6  -1 5.37921 2.38324   8
   5   6   1 8.05065 2.20300   5
   5   6   1 7.67773 2.39985   8
   5   6   1 14.0348 2.97834   1
   5   6   1 11.1861 2.39021   7
  -6  -6  -1 5.57607 2.12680   6
  -6  -6  -1 0.47308 2.22587   8
  -6  -6  -1 4.88820 2.15913   9
  -6  -6  -1 4.19254 2.04189   2
   6   6   1 3.18774 2.10725   8
   6   6   1 4.94681 2.69605   1
   6   6   1 3.94339 1.92327   7
   6   6   1 2.17039 2.14041   5
  -7  -6  -1 117.850 7.19414   8
  -7  -6  -1 102.183 6.26365   2
  -7  -6  -1 98.7229 6.77190   5
   7   6   1 100.025 6.72086   5
   7   6   1 111.477 7.79103   1
   7   6   1 103.454 6.63951   8
  -8  -6  -1 72.5635 5.90066   5
  -8  -6  -1 74.1843 5.63143   2
  -8  -6  -1 67.1534 5.83920   8
   8   6   1 58.8063 5.45004   8
   8   6   1 72.3351 7.20986   1
   8   6   1 60.2221 5.54847   5
   6  -7  -1 54.2155 5.57271   4
   6  -7  -1 58.0366 6.90304   3
   6  -7  -1 59.6946 7.41847   6
  -6   7   1 52.9851 5.54653   1
  -6   7   1 68.4357 5.79801   4
   5  -7  -1 160.210 8.90381   3
   5  -7  -1 134.671 9.67197   6
   5  -7  -1 154.944 8.49333   4
  -5   7   1 166.950 8.13248   1
  -5   7   1 177.017 9.02091   7
  -5   7   1 186.101 8.94234   4
   4  -7  -1 251.542 12.3772   6
   4  -7  -1 244.744 11.2428   3
   4  -7  -1 240.992 10.8859   4
  -4   7   1 267.947 11.1649   4
  -4   7   1 261.539 11.3977   7
  -4   7   1 235.345 10.5393   1
   3  -7  -1 108.416 8.32782   9
   3  -7  -1 100.403 6.94996   6
   3  -7  -1 103.067 6.16098   3
   3  -7  -1 118.800 6.33901   4
   3  -7  -1 119.088 7.85087   2
  -3   7   1 110.952 6.45484   7
  -3   7   1 101.592 5.89616   4
  -3   7   1 114.862 6.09122   1
   2  -7  -1 2.66665 2.13500   9
   2  -7  -1 5.02698 2.69824   2
   2  -7  -1 1.13685 1.68790   4
   2  -7  -1 2.76711 1.73288   3
   2  -7  -1 1.46967 2.04239   6
  -2   7   1 4.92688 2.12978   7
  -2   7   1 3.52156 1.64436   4
  -2   7   1 2.81001 1.81091   1
   1  -7  -1 29.9774 3.59882   2
   1  -7  -1 19.3690 3.20181   9
   1  -7  -1 25.6581 2.86654   3
   1  -7  -1 27.8327 3.55331   6
  -1   7   1 23.8852 2.50218   5
  -1   7   1 30.6534 3.50609   7
  -1   7   1 23.9985 2.59247   4
  -1   7   1 24.2835 3.02098   1
   0  -7  -1 297.303 11.0861   3
   0  -7  -1 285.474 11.9466   6
   0  -7  -1 297.738 12.0336   2
   0  -7  -1 311.139 12.4831   9
   0  -7  -1 297.105 11.2409   8
   0   7   1 295.835 12.0833   7
   0   7   1 320.834 12.1332   1
   0   7   1 298.839 11.4486   5
   0   7   1 303.907 10.8390   4
  -1  -7  -1 328.628 13.1356   2
  -1  -7  -1 317.493 12.9601   6
  -1  -7  -1 340.842 13.5429   9
  -1  -7  -1 337.159 12.7852   8
  -1  -7  -1 353.609 11.9936   3
   1   7   1 359.789 12.9568   8
   1   7   1 348.361 13.7250   7
   1   7   1 336.291 12.9606   5
   1   7   1 334.329 13.3011   1
  -2  -7  -1 536.826 19.6059   9
  -2  -7  -1 553.998 19.3301   2
  -2  -7  -1 540.107 19.1465   8
  -2  -7  -1 500.174 18.8375   6
   2   7   1 536.872 19.5264   1
   2   7   1 525.675 19.0869   8
   2   7   1 529.566 19.2365   5
   2   7   1 499.937 20.0987   7
  -3  -7  -1 278.333 11.6150   9
  -3  -7  -1 280.952 10.9400   6
  -3  -7  -1 275.766 11.3661   8
  -3  -7  -1 277.707 11.2121   2
   3   7   1 297.230 11.9119   1
   3   7   1 274.146 11.4602   5
   3   7   1 232.853 11.7951   7
   3   7   1 274.725 11.2933   8
  -4  -7  -1 144.578 7.18849   2
  -4  -7  -1 144.287 7.47856   9
  -4  -7  -1 133.851 7.36144   8
  -4  -7  -1 150.847 6.93251   6
   4   7   1 159.140 7.87014   7
   4   7   1 148.763 7.90204   1
   4   7   1 141.234 7.35733   8
   4   7   1 143.755 7.56902   5
  -5  -7  -1 112.631 6.65846   9
  -5  -7  -1 109.794 5.87219   6
  -5  -7  -1 116.964 6.84769   8
  -5  -7  -1 130.998 6.55765   2
   5   7   1 102.707 6.40967   5
   5   7   1 122.351 7.32191   1
   5   7   1 108.367 6.53605   8
   5   7   1 123.610 6.57359   7
  -6  -7  -1 32.0877 3.58571   6
  -6  -7  -1 37.7124 4.58925   8
  -6  -7  -1 30.9258 3.91537   2
   6   7   1 32.7470 4.66172   1
   6   7   1 37.1801 4.39835   8
   6   7   1 29.5714 4.15117   5
  -7  -7  -1 7.67896 3.22543   8
  -7  -7  -1 6.13522 2.57313   2
   7   7   1 10.5922 3.03092   8
   7   7   1 9.55459 3.13566   5
   7   7   1 6.84934 3.10720   1
  -8  -7  -1 8.76085 3.08818   5
  -8  -7  -1 14.6909 3.57886   8
  -8  -7  -1 11.5848 3.19683   2
   8   7   1 9.12788 3.14442   8
   8   7   1 4.54337 3.08457   1
   8   7   1 10.7759 3.27631   5
   5  -8  -1 73.5867 8.03046   6
   5  -8  -1 84.2290 6.48389   3
  -5   8   1 79.0822 5.65907   1
  -5   8   1 87.8133 6.10350   4
  -5   8   1 80.6108 6.37240   7
   4  -8  -1 119.182 8.44580   6
   4  -8  -1 130.587 7.63602   3
  -4   8   1 142.743 7.90744   7
  -4   8   1 135.614 7.53050   4
  -4   8   1 138.480 7.25019   1
   3  -8  -1 154.621 7.71810   3
   3  -8  -1 121.422 7.77232   6
  -3   8   1 131.698 6.93583   4
  -3   8   1 132.475 7.12980   1
  -3   8   1 148.283 7.79932   7
   2  -8  -1 228.573 11.2748   6
   2  -8  -1 243.087 10.4361   3
   2  -8  -1 249.306 11.8214   2
   2  -8  -1 247.762 12.1486   9
  -2   8   1 253.627 10.1479   4
  -2   8   1 241.698 10.8328   7
  -2   8   1 246.517 10.5645   1
   1  -8  -1 61.3988 5.14531   9
   1  -8  -1 61.1094 4.90589   6
   1  -8  -1 52.8697 3.80149   3
   1  -8  -1 66.1186 5.07511   2
  -1   8   1 59.3792 4.49259   1
  -1   8   1 55.6532 4.59525   7
   0  -8  -1 36.0326 4.15539   9
   0  -8  -1 35.7245 2.84929   3
   0  -8  -1 36.0214 3.99479   2
   0  -8  -1 35.4232 3.92914   6
   0   8   1 34.7020 3.06755   5
   0   8   1 39.8045 4.19819   7
   0   8   1 31.0801 3.66148   1
  -1  -8  -1 78.5935 5.31470   9
  -1  -8  -1 78.2028 4.71157   8
  -1  -8  -1 72.2451 4.89479   6
  -1  -8  -1 87.8102 5.29154   2
   1   8   1 79.9417 4.82295   5
   1   8   1 81.0021 5.03080   1
   1   8   1 76.8826 5.42743   7
  -2  -8  -1 516.886 19.3790   9
  -2  -8  -1 505.570 18.7054   8
  -2  -8  -1 515.038 18.9390   2
  -2  -8  -1 528.911 18.7272   6
   2   8   1 516.045 19.3852   1
   2   8   1 514.712 18.9404   5
   2   8   1 457.390 19.8978   7
   2   8   1 520.461 18.8111   8
  -3  -8  -1 540.599 19.4047   9
  -3  -8  -1 502.040 18.2615   6
  -3  -8  -1 510.028 18.7781   8
  -3  -8  -1 482.702 18.5538   2
   3   8   1 498.408 19.1977   1
   3   8   1 492.789 18.6535   8
   3   8   1 424.284 19.6531   7
   3   8   1 534.223 19.0852   5
  -4  -8  -1 271.218 11.8737   9
  -4  -8  -1 267.590 10.8938   6
  -4  -8  -1 281.959 11.5404   2
  -4  -8  -1 270.327 11.7603   8
   4   8   1 266.468 12.2190   1
   4   8   1 262.521 11.5640   8
   4   8   1 276.017 12.3932   7
   4   8   1 252.939 11.7097   5
  -5  -8  -1 210.888 9.99213   8
  -5  -8  -1 196.380 9.37440   2
  -5  -8  -1 198.477 8.80424   6
   5   8   1 200.708 9.68942   8
   5   8   1 200.060 10.4256   1
   5   8   1 199.407 9.95408   5
  -6  -8  -1 48.0275 5.01651   2
  -6  -8  -1 43.7557 4.24801   6
  -6  -8  -1 37.2882 4.76278   8
   6   8   1 37.8830 4.63562   8
   6   8   1 42.9810 4.99447   5
   6   8   1 42.5661 5.53972   1
  -7  -8  -1 2.61074 2.72257   2
  -7  -8  -1 3.80992 2.81948   8
   7   8   1 -0.3210 2.58351   5
   7   8   1 5.13385 3.06671   1
   7   8   1 3.18556 2.61733   8
  -8  -8  -1 -4.0289 2.57005   2
  -8  -8  -1 -2.3896 2.51489   8
  -8  -8  -1 -1.1185 2.69776   5
   8   8   1 -1.7533 2.40648   8
   8   8   1 -0.0937 2.69984   5
   8   8   1 0.81385 2.87919   1
   4  -9  -1 44.0140 4.99347   3
   4  -9  -1 45.8506 6.18049   6
  -4   9   1 39.7685 4.51228   1
  -4   9   1 44.7366 5.17055   7
   3  -9  -1 61.4657 4.99866   3
   3  -9  -1 62.8526 5.53005   6
  -3   9   1 64.7608 5.04434   1
  -3   9   1 60.8771 5.35400   7
   2  -9  -1 168.234 9.18058   6
   2  -9  -1 182.496 10.0425   2
   2  -9  -1 165.206 8.09002   3
  -2   9   1 150.568 8.09625   1
  -2   9   1 162.770 8.74030   7
   1  -9  -1 146.049 8.35879   2
   1  -9  -1 149.376 8.17690   6
   1  -9  -1 135.072 7.45697   3
   1  -9  -1 158.102 8.80595   9
  -1   9   1 159.316 8.30787   7
  -1   9   1 138.838 7.62274   1
   0  -9  -1 41.4074 4.55657   2
   0  -9  -1 38.7198 4.38653   6
   0  -9  -1 40.1406 4.66343   9
   0   9   1 46.6129 4.88553   7
   0   9   1 36.0965 4.17087   1
   0   9   1 45.3421 3.80262   5
  -1  -9  -1 2.58531 2.15624   2
  -1  -9  -1 2.29904 1.79205   8
  -1  -9  -1 3.33880 2.26423   9
  -1  -9  -1 5.02286 2.20656   6
   1   9   1 3.55635 2.24775   1
   1   9   1 0.30572 1.67835   5
   1   9   1 3.13171 2.29538   7
  -2  -9  -1 143.333 7.31518   8
  -2  -9  -1 134.691 7.36591   2
  -2  -9  -1 145.844 7.90788   9
  -2  -9  -1 152.991 7.38182   6
   2   9   1 145.382 8.87479   7
   2   9   1 149.536 7.47869   8
   2   9   1 137.766 7.36475   5
   2   9   1 137.606 7.63781   1
  -3  -9  -1 404.718 15.3121   6
  -3  -9  -1 415.704 15.8102   8
  -3  -9  -1 407.508 17.5803   9
  -3  -9  -1 401.806 15.7087   2
   3   9   1 409.982 15.9991   5
   3   9   1 408.772 16.5090   1
   3   9   1 396.396 15.6755   8
   3   9   1 322.651 16.7145   7
  -4  -9  -1 353.666 14.5596   2
  -4  -9  -1 353.404 14.0819   6
  -4  -9  -1 369.582 14.8570   8
   4   9   1 359.568 14.7284   8
   4   9   1 364.321 15.5521   1
   4   9   1 350.475 14.9270   5
  -5  -9  -1 264.911 11.1051   6
  -5  -9  -1 265.112 12.1777   8
  -5  -9  -1 267.268 11.8004   2
   5   9   1 267.301 12.2048   5
   5   9   1 263.860 12.0306   8
   5   9   1 278.326 13.0508   1
  -6  -9  -1 109.439 7.01029   2
  -6  -9  -1 133.652 7.88611   8
   6   9   1 112.210 7.29804   8
   6   9   1 119.746 8.27376   1
   6   9   1 115.363 7.62937   5
  -7  -9  -1 8.35498 3.43279   8
  -7  -9  -1 10.3028 3.17169   2
   7   9   1 10.5557 3.30543   8
   7   9   1 10.1466 3.74994   1
   7   9   1 12.3066 3.73236   5
   3 -10  -1 79.3325 7.61377   6
  -3  10   1 63.6730 5.80674   7
  -3  10   1 67.7787 5.55390   1
   2 -10  -1 108.693 7.25569   6
   2 -10  -1 134.402 9.63231   2
  -2  10   1 119.110 7.39180   7
  -2  10   1 111.339 6.93552   1
   1 -10  -1 88.6935 6.31634   6
   1 -10  -1 72.7809 6.23766   2
  -1  10   1 72.7606 5.88699   7
  -1  10   1 78.8716 5.75393   1
   0 -10  -1 18.6529 3.52867   6
   0 -10  -1 22.7340 3.79606   2
   0  10   1 22.7131 3.86344   7
   0  10   1 18.1054 3.48067   1
  -1 -10  -1 23.7546 3.78907   2
  -1 -10  -1 21.4373 3.54621   6
   1  10   1 25.4047 4.21181   7
   1  10   1 26.5466 3.41978   5
   1  10   1 15.3190 3.28173   1
  -2 -10  -1 15.6751 3.08931   6
  -2 -10  -1 13.5203 3.13897   2
  -2 -10  -1 12.7553 2.70053   8
   2  10   1 17.6857 4.18293   7
   2  10   1 18.4255 3.66428   1
   2  10   1 12.7099 3.06852   5
  -3 -10  -1 73.4997 5.64028   2
  -3 -10  -1 88.5006 5.47563   6
  -3 -10  -1 77.6924 5.46070   8
   3  10   1 69.4834 5.50758   5
   3  10   1 76.3728 5.49209   8
   3  10   1 78.9039 5.84830   1
  -4 -10  -1 59.8686 4.64630   6
  -4 -10  -1 51.7430 4.63885   2
  -4 -10  -1 63.1274 5.18709   8
   4  10   1 52.3486 5.48711   5
   4  10   1 55.7824 5.03852   8
   4  10   1 65.2810 6.50248   1
  -5 -10  -1 167.461 8.59026   2
  -5 -10  -1 149.768 8.54845   8
  -5 -10  -1 150.672 7.70603   6
   5  10   1 149.402 8.74121   5
   5  10   1 150.425 9.04866   1
   5  10   1 149.529 8.48247   8
  -6 -10  -1 244.871 11.9843   8
  -6 -10  -1 242.306 11.5559   2
   6  10   1 231.898 11.9929   5
   6  10   1 261.278 13.1768   1
   6  10   1 258.001 11.9565   8
  -7 -10  -1 53.4358 5.63712   2
  -7 -10  -1 59.1179 6.35158   8
   7  10   1 48.9753 5.78577   8
   7  10   1 53.7864 6.21050   5
   7  10   1 45.4192 6.42347   1
   2 -11  -1 123.408 9.71794   6
  -2  11   1 155.886 8.50782   1
  -2  11   1 164.062 9.07504   7
   1 -11  -1 148.452 9.08866   2
   1 -11  -1 111.754 7.45972   6
  -1  11   1 124.175 8.05137   7
  -1  11   1 142.464 8.20892   1
   0 -11  -1 36.5548 4.77340   6
   0 -11  -1 35.2455 4.87016   2
   0  11   1 34.4984 4.62903   1
   0  11   1 43.4697 5.56758   7
  -1 -11  -1 57.0759 5.74238   2
  -1 -11  -1 55.0005 5.48868   6
   1  11   1 74.5739 6.74781   7
   1  11   1 51.6631 5.60279   1
  -2 -11  -1 -0.2186 2.43261   2
  -2 -11  -1 7.81792 2.74392   6
   2  11   1 2.51374 2.66367   1
   2  11   1 0.79165 2.44117   5
  -3 -11  -1 27.8452 4.12378   2
  -3 -11  -1 32.0927 4.15302   6
  -3 -11  -1 24.1967 3.70218   8
   3  11   1 26.0826 4.03056   5
   3  11   1 29.7089 4.60916   1
  -4 -11  -1 35.4145 4.48784   8
  -4 -11  -1 31.7531 4.24548   6
  -4 -11  -1 34.9226 4.59717   2
   4  11   1 25.3244 4.29250   5
   4  11   1 18.9404 4.35493   1
  -5 -11  -1 58.5401 5.85720   2
  -5 -11  -1 73.2003 5.90311   8
   5  11   1 66.9642 7.16787   1
   5  11   1 64.4037 6.35554   5
  -6 -11  -1 160.873 9.05162   8
  -6 -11  -1 131.596 8.30599   2
   6  11   1 140.154 8.91819   5
   6  11   1 144.970 8.65654   8
   0 -12  -1 106.002 7.61325   2
   0 -12  -1 110.483 7.33085   6
   0  12   1 93.1705 7.04605   1
   0  12   1 110.686 8.19781   7
  -1 -12  -1 110.162 7.12493   6
  -1 -12  -1 101.099 7.30841   2
   1  12   1 107.285 7.47567   1
  -2 -12  -1 34.0416 4.76902   2
  -2 -12  -1 36.6421 4.54741   6
   2  12   1 34.1103 5.06996   1
  -3 -12  -1 7.67070 3.15620   2
  -3 -12  -1 5.60794 2.67037   6
   3  12   1 2.67561 2.90189   1
   3  12   1 3.10557 2.74357   5
  -4 -12  -1 14.2927 3.77435   6
  -4 -12  -1 15.6271 3.67761   8
  -4 -12  -1 14.0132 3.64368   2
   4  12   1 8.94828 3.44431   5
   4  12   1 12.4933 3.91349   1
   4  12  -2 109.672 7.84873   5
  -4 -12   2 123.842 7.57172   8
   3  12  -2 71.4089 6.26411   5
   3  12  -2 77.9490 6.81041   1
  -3 -12   2 81.7916 6.56899   8
  -3 -12   2 96.0340 6.73405   2
   2  12  -2 73.6238 6.87836   1
   2  12  -2 68.7611 7.98119   7
  -2 -12   2 58.9009 6.21287   2
  -2 -12   2 68.0372 5.47867   6
   1  12  -2 75.0698 7.99846   7
   1  12  -2 68.2863 6.66744   1
  -1 -12   2 71.6178 6.98495   2
  -1 -12   2 64.9666 5.73753   6
  -6 -11   2 14.1712 4.23653   2
   5  11  -2 75.1270 7.45899   1
   5  11  -2 64.5567 6.40505   5
  -5 -11   2 64.9620 5.65575   2
  -5 -11   2 56.7026 5.92108   8
   4  11  -2 107.464 7.11218   5
   4  11  -2 105.783 7.74716   1
  -4 -11   2 114.709 7.08449   8
  -4 -11   2 104.044 7.02312   2
   3  11  -2 67.5115 5.73833   5
   3  11  -2 75.5226 6.35674   1
   3  11  -2 77.4066 8.45638   7
  -3 -11   2 71.5532 5.47360   8
  -3 -11   2 73.2417 5.83077   2
  -3 -11   2 68.6695 5.01018   6
   2  11  -2 159.817 10.3273   7
   2  11  -2 121.900 8.06483   1
  -2 -11   2 133.594 7.34033   6
  -2 -11   2 137.380 8.07070   2
   1  11  -2 151.449 8.53666   1
   1  11  -2 168.671 9.84036   7
  -1 -11   2 129.204 7.72025   6
  -1 -11   2 142.748 8.53588   2
   0  11  -2 23.9056 3.97883   1
   0  11  -2 29.9194 4.73698   7
   0 -11   2 25.0166 4.13542   6
   0 -11   2 32.1561 4.72825   2
  -1  11  -2 5.18848 3.16947   7
  -1  11  -2 7.07609 2.96474   1
   1 -11   2 4.99125 3.09842   6
   1 -11   2 4.49863 3.34372   2
   7  10  -2 12.3465 4.77985   1
  -7 -10   2 16.7325 3.77768   2
   6  10  -2 3.32912 2.78640   5
   6  10  -2 -1.2085 2.67603   1
  -6 -10   2 -1.0106 2.83884   8
  -6 -10   2 0.91566 2.49003   2
   5  10  -2 20.8181 3.87821   5
   5  10  -2 24.0363 4.48693   1
  -5 -10   2 13.7403 3.37892   2
  -5 -10   2 21.7317 3.85590   8
   4  10  -2 168.053 11.1617   7
   4  10  -2 190.667 9.83310   5
   4  10  -2 197.624 10.5481   1
  -4 -10   2 216.754 9.99572   2
  -4 -10   2 215.343 10.0037   8
   3  10  -2 127.692 7.77189   1
   3  10  -2 137.555 7.58791   5
   3  10  -2 113.909 9.00194   7
  -3 -10   2 142.617 7.57285   8
  -3 -10   2 148.467 7.21947   6
  -3 -10   2 135.535 7.67261   2
   2  10  -2 257.320 12.8622   7
   2  10  -2 234.512 11.1836   1
   2  10  -2 228.459 10.4646   5
  -2 -10   2 222.119 10.0509   6
  -2 -10   2 239.097 10.9307   2
  -2 -10   2 219.018 10.2228   8
   1  10  -2 209.206 10.2711   1
   1  10  -2 230.497 11.4844   7
  -1 -10   2 202.400 10.2512   2
  -1 -10   2 205.915 9.73695   6
   0  10  -2 57.1664 5.49706   1
   0  10  -2 68.4869 6.19693   7
   0 -10   2 57.9517 5.53465   6
   0 -10   2 65.7131 6.31818   2
  -1  10  -2 41.9197 5.13071   7
  -1  10  -2 34.5622 4.24324   1
   1 -10   2 34.0294 4.91721   2
   1 -10   2 33.6291 4.73198   6
  -2  10  -2 24.0248 4.19678   7
  -2  10  -2 17.9431 3.41481   1
   2 -10   2 25.9215 4.54832   6
   2 -10   2 18.1965 4.49066   2
  -3  10  -2 6.36188 3.04200   1
  -3  10  -2 6.63405 3.12943   7
   3 -10   2 4.38238 3.25278   6
   7   9  -2 55.4819 6.20601   5
   7   9  -2 61.9262 6.98283   1
  -7  -9   2 58.9620 5.61403   2
  -7  -9   2 58.4944 6.25288   8
  -7  -9   2 59.7190 6.33561   5
   6   9  -2 69.3231 6.94380   1
   6   9  -2 47.9025 5.56224   5
  -6  -9   2 63.5496 5.66213   8
  -6  -9   2 59.5832 5.08086   2
   5   9  -2 20.2413 4.18616   7
   5   9  -2 15.3661 3.49351   5
   5   9  -2 16.2363 3.76319   1
  -5  -9   2 11.6412 2.97400   2
  -5  -9   2 13.2591 3.22717   8
   4   9  -2 77.0667 6.01459   1
   4   9  -2 78.5532 5.64622   5
   4   9  -2 58.7433 6.89530   7
  -4  -9   2 67.3730 5.24723   2
  -4  -9   2 73.5564 4.56029   6
  -4  -9   2 63.7698 5.20408   8
   3   9  -2 169.524 9.05023   1
   3   9  -2 184.496 8.91980   5
   3   9  -2 183.995 10.8235   7
  -3  -9   2 167.635 8.71861   2
  -3  -9   2 184.575 8.17081   6
  -3  -9   2 194.437 9.06872   8
   2   9  -2 517.931 19.3509   5
   2   9  -2 526.202 21.6183   7
   2   9  -2 487.232 19.8542   1
  -2  -9   2 517.617 19.0650   6
  -2  -9   2 555.678 19.5781   8
  -2  -9   2 514.078 19.6663   2
   1   9  -2 390.549 15.5197   1
   1   9  -2 395.138 16.4830   7
   1   9  -2 375.202 14.6818   5
  -1  -9   2 379.759 15.4561   2
  -1  -9   2 392.286 14.8306   8
  -1  -9   2 382.018 14.9487   6
  -1  -9   2 367.008 17.2048   9
   0   9  -2 152.895 7.93849   1
   0   9  -2 150.373 8.50325   7
   0  -9   2 154.336 7.91539   6
   0  -9   2 153.751 8.44196   2
  -1   9  -2 104.873 6.85859   7
  -1   9  -2 111.541 6.47478   1
   1  -9   2 115.093 7.43483   2
   1  -9   2 104.933 6.82425   6
  -2   9  -2 18.9353 3.64318   7
  -2   9  -2 20.6636 3.33309   1
   2  -9   2 15.0173 3.55820   6
   2  -9   2 23.2469 4.48316   2
  -3   9  -2 0.15089 2.31120   1
  -3   9  -2 1.79032 2.65427   7
   3  -9   2 0.77086 2.75349   6
   3  -9   2 0.93997 2.50720   3
   3  -9   2 1.00309 3.09202   2
  -4   9  -2 6.55366 2.93720   1
  -4   9  -2 2.70169 2.91851   7
   4  -9   2 2.48798 3.33502   6
   4  -9   2 2.92631 2.67408   3
   8   8  -2 71.6384 7.78080   1
   8   8  -2 74.1696 6.41047   5
  -8  -8   2 68.7277 6.19795   8
  -8  -8   2 67.5021 5.48353   2
  -8  -8   2 55.4580 6.35544   5
   7   8  -2 65.6735 5.95010   5
   7   8  -2 64.1829 7.01986   1
  -7  -8   2 65.1993 5.94826   5
  -7  -8   2 67.8203 5.87717   8
  -7  -8   2 66.3045 5.20454   2
   6   8  -2 181.258 10.4591   1
   6   8  -2 187.638 9.67278   8
   6   8  -2 211.395 10.2753   5
   6   8  -2 202.025 10.3406   7
  -6  -8   2 194.695 9.88105   8
  -6  -8   2 195.770 9.33759   2
   5   8  -2 65.2574 5.64092   7
   5   8  -2 62.2854 5.02835   8
   5   8  -2 72.6876 5.83740   1
   5   8  -2 59.6469 5.20866   5
  -5  -8   2 59.7183 4.78585   2
  -5  -8   2 57.0220 4.93575   8
   4   8  -2 8.36828 2.61484   5
   4   8  -2 12.4741 2.82669   1
   4   8  -2 4.50362 2.58898   7
   4   8  -2 15.7844 3.04373   8
  -4  -8   2 11.0693 2.75339   9
  -4  -8   2 13.0069 2.78464   2
  -4  -8   2 10.3052 2.59294   8
  -4  -8   2 7.96068 1.99185   6
   3   8  -2 5.41165 2.75471   7
   3   8  -2 10.7214 2.69007   1
   3   8  -2 6.68304 2.02237   5
  -3  -8   2 4.91388 1.74826   6
  -3  -8   2 5.61590 2.44288   8
  -3  -8   2 5.78108 2.25476   9
  -3  -8   2 3.95257 2.14866   2
   2   8  -2 256.359 10.8904   5
   2   8  -2 250.301 12.4577   7
   2   8  -2 244.284 11.2995   1
  -2  -8   2 270.166 10.6796   6
  -2  -8   2 283.445 11.6827   9
  -2  -8   2 257.840 10.9047   8
  -2  -8   2 268.927 11.2154   2
   1   8  -2 649.547 24.2988   7
   1   8  -2 641.569 22.7682   5
   1   8  -2 664.619 23.4940   1
  -1  -8   2 649.899 22.9015   8
  -1  -8   2 641.462 23.7821   9
  -1  -8   2 638.642 22.8750   6
  -1  -8   2 634.189 23.3474   2
   0   8  -2 308.304 12.1158   5
   0   8  -2 323.990 12.9722   1
   0   8  -2 328.784 13.6038   7
   0  -8   2 317.767 12.3494   8
   0  -8   2 311.803 13.3123   2
   0  -8   2 323.175 13.7617   9
   0  -8   2 330.046 13.0010   6
  -1   8  -2 364.208 14.5264   7
  -1   8  -2 342.413 13.8454   1
  -1   8  -2 342.364 13.8122   4
   1  -8   2 351.259 13.2301   3
   1  -8   2 376.848 15.1058   2
   1  -8   2 363.010 15.4367   9
   1  -8   2 338.027 14.2063   6
  -2   8  -2 224.474 9.40896   4
  -2   8  -2 216.852 9.58257   1
  -2   8  -2 217.851 10.1926   7
   2  -8   2 198.976 10.3461   6
   2  -8   2 232.895 11.8795   9
   2  -8   2 215.609 11.1886   2
   2  -8   2 216.120 9.45465   3
  -3   8  -2 5.52677 2.25677   4
  -3   8  -2 9.71851 2.49561   1
  -3   8  -2 6.91318 2.79893   7
   3  -8   2 7.92050 3.89180   2
   3  -8   2 6.86745 3.05940   6
   3  -8   2 7.63894 2.47855   3
  -4   8  -2 1.39450 2.56979   7
  -4   8  -2 0.74358 2.09664   1
  -4   8  -2 3.15816 2.41942   4
   4  -8   2 -0.7767 2.24793   3
   4  -8   2 4.71709 3.29017   6
  -5   8  -2 8.45509 3.58772   7
  -5   8  -2 4.13174 2.67873   4
   5  -8   2 4.66097 3.08971   3
   5  -8   2 -2.5890 3.00987   6
   8   7  -2 109.481 8.49513   1
   8   7  -2 94.6359 6.94076   5
  -8  -7   2 84.3370 6.87617   5
  -8  -7   2 99.7278 7.03290   8
   7   7  -2 100.318 6.84414   5
   7   7  -2 100.758 6.56479   8
   7   7  -2 96.5636 7.44656   1
  -7  -7   2 100.561 6.70211   8
  -7  -7   2 86.7779 5.79225   2
  -7  -7   2 86.3241 6.27586   5
   6   7  -2 323.812 13.4420   7
   6   7  -2 290.617 12.8878   5
   6   7  -2 291.113 12.5657   8
   6   7  -2 268.505 13.3055   1
  -6  -7   2 282.563 11.9800   2
  -6  -7   2 287.635 13.3353   9
  -6  -7   2 283.624 12.9464   5
  -6  -7   2 281.262 12.6462   8
   5   7  -2 152.340 7.99075   8
   5   7  -2 159.165 8.69269   1
   5   7  -2 168.301 8.92897   7
   5   7  -2 150.711 8.18428   5
  -5  -7   2 152.562 7.60048   2
  -5  -7   2 153.938 7.96256   9
  -5  -7   2 135.755 8.83813   6
  -5  -7   2 172.282 8.33582   8
   4   7  -2 4.24821 1.78256   5
   4   7  -2 5.28792 2.44302   1
   4   7  -2 5.29482 2.49176   7
   4   7  -2 1.19150 1.77769   8
  -4  -7   2 3.94196 1.96174   2
  -4  -7   2 4.44077 2.07443   9
  -4  -7   2 2.86940 1.45519   6
  -4  -7   2 1.86386 1.90476   8
   3   7  -2 25.5162 3.22642   8
   3   7  -2 21.0915 3.17552   1
   3   7  -2 23.5096 3.98924   7
   3   7  -2 21.4727 3.07695   5
  -3  -7   2 25.2571 3.33434   9
  -3  -7   2 24.3436 3.16302   8
  -3  -7   2 22.4540 2.64071   6
  -3  -7   2 19.5074 2.93935   2
   2   7  -2 2.64695 1.63906   5
   2   7  -2 4.72652 1.72496   1
   2   7  -2 2.39552 2.18241   7
  -2  -7   2 3.81155 1.95914   9
  -2  -7   2 2.74119 1.70217   8
  -2  -7   2 2.68151 1.54414   6
  -2  -7   2 7.00221 2.07493   2
   1   7  -2 279.158 12.5823   7
   1   7  -2 302.090 12.0222   1
   1   7  -2 303.231 11.6010   5
  -1  -7   2 312.078 12.5716   9
  -1  -7   2 295.512 12.0690   2
  -1  -7   2 302.416 11.6729   6
  -1  -7   2 299.737 11.6599   8
   0   7  -2 213.403 9.19054   1
   0   7  -2 217.703 8.61073   5
   0   7  -2 213.134 8.44404   4
   0   7  -2 219.410 9.71852   7
   0  -7   2 215.002 9.22834   6
   0  -7   2 206.478 8.14541   3
   0  -7   2 211.301 9.87010   9
   0  -7   2 214.593 8.76706   8
   0  -7   2 219.308 9.64929   2
  -1   7  -2 410.755 15.4603   1
  -1   7  -2 414.157 15.9702   7
  -1   7  -2 420.855 15.0275   4
   1  -7   2 418.737 16.0113   6
   1  -7   2 399.138 14.8647   3
   1  -7   2 405.825 16.4491   2
   1  -7   2 427.282 16.9378   9
  -2   7  -2 644.917 23.3405   7
  -2   7  -2 642.283 22.7576   1
  -2   7  -2 647.023 22.6494   4
   2  -7   2 681.962 24.8131   2
   2  -7   2 620.176 23.7225   6
   2  -7   2 631.980 22.7080   3
   2  -7   2 652.410 24.9918   9
  -3   7  -2 84.7571 5.10815   4
  -3   7  -2 83.8931 4.93389   1
  -3   7  -2 80.1295 5.51909   7
   3  -7   2 64.0266 7.21046   9
   3  -7   2 77.0005 6.97731   2
   3  -7   2 75.4866 5.08432   3
   3  -7   2 70.0635 5.48263   6
  -4   7  -2 47.1360 4.98804   7
  -4   7  -2 46.1884 3.97607   1
  -4   7  -2 52.1051 4.88702   4
   4  -7   2 33.8809 5.75061   2
   4  -7   2 44.4969 4.69733   3
   4  -7   2 49.9201 5.90843   6
  -5   7  -2 2.77108 2.45020   4
  -5   7  -2 4.82999 2.88720   7
   5  -7   2 -0.6042 2.93447   6
   5  -7   2 4.24898 2.98390   3
   8   6  -2 61.8425 5.58070   5
   8   6  -2 62.4168 6.86829   1
  -8  -6   2 64.7915 5.79227   5
  -8  -6   2 42.0841 5.85699   1
  -8  -6   2 70.4774 6.04602   8
   7   6  -2 148.704 8.07465   7
   7   6  -2 131.823 7.71117   8
   7   6  -2 128.191 8.58151   1
   7   6  -2 128.248 7.77323   5
  -7  -6   2 130.573 7.68767   8
  -7  -6   2 146.287 7.33587   2
  -7  -6   2 126.191 7.58240   5
   6   6  -2 413.122 16.8727   5
   6   6  -2 430.162 17.7533   1
   6   6  -2 425.570 16.6112   8
  -6  -6   2 418.841 16.4281   9
  -6  -6   2 409.315 16.6669   8
  -6  -6   2 439.308 16.1210   2
  -6  -6   2 418.236 16.9893   5
   5   6  -2 510.056 19.2145   5
   5   6  -2 498.945 18.9470   8
   5   6  -2 514.167 19.6058   7
   5   6  -2 483.340 19.4858   1
  -5  -6   2 511.797 18.4752   2
  -5  -6   2 504.216 18.9997   8
  -5  -6   2 488.889 18.7353   9
  -5  -6   2 511.140 17.7355   6
   4   6  -2 19.0718 3.23859   1
   4   6  -2 24.0246 3.58753   7
   4   6  -2 26.7472 3.26805   8
   4   6  -2 27.0482 3.23232   5
  -4  -6   2 20.1339 2.97140   8
  -4  -6   2 23.9905 2.94289   2
  -4  -6   2 27.5609 3.43772   9
  -4  -6   2 30.8376 2.76834   6
   3   6  -2 341.105 12.7875   5
   3   6  -2 288.060 13.5110   7
   3   6  -2 309.686 12.5284   8
   3   6  -2 329.677 12.9972   1
  -3  -6   2 311.748 11.7341   6
  -3  -6   2 333.271 12.4605   2
  -3  -6   2 317.207 12.7208   9
  -3  -6   2 320.270 12.5957   8
   2   6  -2 10.8367 2.22583   1
   2   6  -2 6.04274 2.11784   7
   2   6  -2 4.01629 1.54475   5
   2   6  -2 5.06364 1.17603   4
  -2  -6   2 3.89282 1.44610   6
  -2  -6   2 4.96387 1.83841   9
  -2  -6   2 2.33417 1.60975   2
  -2  -6   2 2.67374 1.47643   8
   1   6  -2 158.901 7.64776   7
   1   6  -2 153.228 6.69559   5
   1   6  -2 142.983 6.92769   1
   1   6  -2 147.700 6.47786   4
  -1  -6   2 163.366 6.92050   8
  -1  -6   2 157.619 7.12831   2
  -1  -6   2 159.293 6.75457   6
  -1  -6   2 151.923 7.32408   9
  -1  -6   2 154.018 5.66480   3
   0   6  -2 164.232 6.72692   4
   0   6  -2 163.442 6.82738   5
   0   6  -2 158.981 7.25727   1
   0   6  -2 176.108 7.83049   7
   0  -6   2 169.302 7.71161   2
   0  -6   2 164.302 6.51361   3
   0  -6   2 164.151 7.33957   6
   0  -6   2 178.973 8.13737   9
   0  -6   2 170.378 7.04291   8
  -1   6  -2 416.456 14.8116   4
  -1   6  -2 407.899 15.0855   1
  -1   6  -2 412.856 14.3145   5
  -1   6  -2 414.760 15.5504   7
   1  -6   2 408.922 15.5659   6
   1  -6   2 410.930 14.7544   8
   1  -6   2 417.372 16.3818   9
   1  -6   2 423.717 14.7565   3
   1  -6   2 399.635 15.9009   2
  -2   6  -2 531.676 19.7358   7
  -2   6  -2 543.452 19.2602   4
  -2   6  -2 564.870 19.2810   1
   2  -6   2 538.095 19.2962   3
   2  -6   2 552.738 21.3138   9
   2  -6   2 533.715 20.8025   2
   2  -6   2 534.027 20.1336   6
  -3   6  -2 109.148 5.51580   1
  -3   6  -2 103.856 6.08756   7
  -3   6  -2 105.745 5.81264   4
   3  -6   2 115.812 6.87760   6
   3  -6   2 123.311 8.01648   2
   3  -6   2 103.314 5.85810   3
   3  -6   2 102.238 7.65426   9
  -4   6  -2 123.406 6.91366   7
  -4   6  -2 132.995 6.35877   1
  -4   6  -2 129.533 6.79811   4
   4  -6   2 109.046 8.68334   9
   4  -6   2 133.445 7.70583   6
   4  -6   2 108.986 8.09063   2
   4  -6   2 110.974 6.69653   3
  -5   6  -2 27.6094 3.26730   1
  -5   6  -2 34.5981 4.27119   7
  -5   6  -2 28.0536 3.93426   4
   5  -6   2 30.6572 4.27040   3
   5  -6   2 35.0490 5.29414   6
  -6   6  -2 2.96355 2.49771   4
  -6   6  -2 3.79154 2.83131   7
   6  -6   2 1.56616 2.70257   3
   6  -6   2 2.93255 3.19884   6
   9   5  -2 1.67159 2.60898   5
   9   5  -2 -2.5696 3.15505   1
  -9  -5   2 -1.0247 3.01647   5
  -9  -5   2 -5.1661 2.73933   1
   8   5  -2 14.6036 3.37332   5
   8   5  -2 13.8370 4.04503   1
   8   5  -2 13.2636 3.14735   7
  -8  -5   2 11.9445 3.31557   5
  -8  -5   2 15.5025 3.30537   8
  -8  -5   2 8.56397 3.26941   1
   7   5  -2 63.3343 6.47102   1
   7   5  -2 78.0839 5.60753   5
   7   5  -2 64.9370 5.12481   7
   7   5  -2 65.7978 5.00274   8
  -7  -5   2 62.7476 5.12925   9
  -7  -5   2 64.7843 4.56392   2
  -7  -5   2 62.6681 5.16268   8
  -7  -5   2 70.6474 5.51988   5
   6   5  -2 397.056 16.0141   7
   6   5  -2 384.885 16.6050   1
   6   5  -2 406.786 15.7354   8
   6   5  -2 389.823 15.8964   5
  -6  -5   2 389.503 15.3912   9
  -6  -5   2 415.687 16.1351   5
  -6  -5   2 421.490 15.9979   8
  -6  -5   2 384.738 15.0282   2
   5   5  -2 614.733 22.9401   8
   5   5  -2 639.691 23.8831   1
   5   5  -2 660.907 23.6016   7
   5   5  -2 663.561 22.0160   4
   5   5  -2 622.334 23.1853   5
  -5  -5   2 640.755 23.1503   8
  -5  -5   2 660.295 22.0693   6
  -5  -5   2 628.121 22.8715   9
  -5  -5   2 644.046 22.5510   2
   4   5  -2 474.055 15.7654   4
   4   5  -2 473.381 17.1888   5
   4   5  -2 477.783 17.7545   7
   4   5  -2 460.712 17.5007   1
   4   5  -2 446.275 16.9007   8
  -4  -5   2 449.258 16.4990   2
  -4  -5   2 434.629 15.8617   6
  -4  -5   2 440.297 16.9265   8
  -4  -5   2 461.723 16.9100   9
   3   5  -2 1038.79 37.5921   7
   3   5  -2 1102.52 36.6934   8
   3   5  -2 1093.98 36.9971   1
   3   5  -2 1155.66 35.3843   4
   3   5  -2 1107.16 36.7652   5
  -3  -5   2 1052.98 36.6533   9
  -3  -5   2 1091.34 36.6720   8
  -3  -5   2 1059.34 36.2950   2
  -3  -5   2 1099.08 35.7276   6
   2   5  -2 29.8676 2.63965   5
   2   5  -2 27.3891 2.82643   8
   2   5  -2 33.0512 2.04616   4
   2   5  -2 28.3966 2.92640   1
   2   5  -2 28.7786 3.57584   7
  -2  -5   2 28.7997 2.59212   8
  -2  -5   2 25.4647 2.17776   6
  -2  -5   2 33.5538 2.68879   2
  -2  -5   2 32.9005 2.91424   9
   1   5  -2 12.6892 2.21369   7
   1   5  -2 15.0876 2.06747   1
   1   5  -2 18.5498 1.99781   4
   1   5  -2 18.2620 2.06338   5
  -1  -5   2 17.4451 1.18448   3
  -1  -5   2 14.3477 1.95826   8
  -1  -5   2 18.2450 2.09671   6
  -1  -5   2 15.1187 2.14743   2
  -1  -5   2 21.1644 2.62030   9
   0   5  -2 216.385 8.25773   5
   0   5  -2 216.560 8.69341   1
   0   5  -2 221.418 9.06643   7
   0   5  -2 212.659 8.20870   4
   0  -5   2 221.123 9.32182   9
   0  -5   2 225.046 8.01998   3
   0  -5   2 226.982 9.08484   2
   0  -5   2 214.854 8.70432   6
   0  -5   2 229.340 8.54422   8
  -1   5  -2 330.558 12.3816   7
  -1   5  -2 314.547 11.8761   1
  -1   5  -2 324.763 11.8025   4
  -1   5  -2 330.509 11.3100   5
   1  -5   2 326.510 11.7372   8
   1  -5   2 299.488 12.2206   6
   1  -5   2 322.232 13.0833   9
   1  -5   2 337.192 12.8467   2
   1  -5   2 329.286 11.7474   3
  -2   5  -2 745.292 25.0163   4
  -2   5  -2 711.555 25.2685   7
  -2   5  -2 716.845 24.7198   1
   2  -5   2 726.460 26.3534   2
   2  -5   2 785.906 27.0380   9
   2  -5   2 716.341 24.9559   3
   2  -5   2 707.215 25.6795   6
  -3   5  -2 292.158 11.5067   4
  -3   5  -2 284.213 10.9712   1
  -3   5  -2 284.971 11.5578   7
   3  -5   2 296.643 11.6303   3
   3  -5   2 275.213 13.1909   2
   3  -5   2 314.258 11.6717   4
   3  -5   2 278.485 12.2659   6
   3  -5   2 281.441 13.6275   9
  -4   5  -2 117.354 5.70193   1
  -4   5  -2 118.160 6.34001   7
  -4   5  -2 114.071 6.25118   4
   4  -5   2 89.8320 7.25569   2
   4  -5   2 105.317 6.99183   6
   4  -5   2 92.2594 7.38844   9
   4  -5   2 126.987 6.42815   4
   4  -5   2 118.048 6.41269   3
  -5   5  -2 94.1885 6.12328   7
  -5   5  -2 108.257 5.61500   1
  -5   5  -2 100.155 6.44014   4
   5  -5   2 101.474 6.37811   4
   5  -5   2 94.4333 6.34653   3
   5  -5   2 94.4773 7.12961   6
  -6   5  -2 11.6935 3.15264   7
  -6   5  -2 11.5908 3.07814   4
   6  -5   2 10.8071 3.13981   3
   6  -5   2 9.65479 2.95491   4
   6  -5   2 12.0232 3.97069   6
  -7   5  -2 2.29147 2.79750   7
  -7   5  -2 4.51546 2.94709   4
   7  -5   2 0.46853 2.80579   3
   7  -5   2 -1.8866 3.18695   6
   7  -5   2 1.85983 2.64192   4
   9   4  -2 -1.7248 2.61108   1
  -9  -4   2 3.10653 3.22297   7
  -9  -4   2 3.73202 3.27168   1
   8   4  -2 2.34481 2.31852   5
   8   4  -2 1.07425 2.46625   7
   8   4  -2 1.08556 2.65862   1
  -8  -4   2 -0.0954 2.33616   8
  -8  -4   2 -0.5805 2.57766   5
  -8  -4   2 -0.9070 2.55672   1
  -8  -4   2 1.50402 2.32601   7
   7   4  -2 24.5187 4.11864   1
   7   4  -2 23.2219 3.16957   4
   7   4  -2 25.3451 3.51440   8
   7   4  -2 22.0134 3.51007   5
   7   4  -2 22.7840 3.52455   7
  -7  -4   2 13.9755 3.58515   1
  -7  -4   2 22.7684 3.35383   8
  -7  -4   2 22.9501 3.11749   2
  -7  -4   2 23.0260 3.61001   5
   6   4  -2 158.104 7.85719   5
   6   4  -2 160.534 7.19233   4
   6   4  -2 163.115 8.66973   1
   6   4  -2 148.649 7.44123   8
   6   4  -2 141.429 7.63782   7
  -6  -4   2 151.598 7.58826   8
  -6  -4   2 146.149 7.74302   5
  -6  -4   2 153.170 7.42582   9
  -6  -4   2 154.800 7.15955   6
  -6  -4   2 151.872 6.99292   2
   5   4  -2 393.650 14.1269   4
   5   4  -2 376.141 14.6542   8
   5   4  -2 384.038 15.5895   1
   5   4  -2 392.545 15.0161   5
   5   4  -2 388.159 13.6457   3
   5   4  -2 401.914 15.2273   7
  -5  -4   2 376.212 14.7487   8
  -5  -4   2 388.168 15.0486   5
  -5  -4   2 391.475 13.6643   3
  -5  -4   2 379.262 14.1904   2
  -5  -4   2 377.005 14.0116   6
  -5  -4   2 384.491 14.5428   9
   4   4  -2 676.056 23.4166   5
   4   4  -2 629.986 23.0805   8
   4   4  -2 685.294 23.7336   7
   4   4  -2 682.097 22.3937   4
   4   4  -2 680.687 23.8647   1
   4   4  -2 692.680 21.9131   3
  -4  -4   2 652.089 21.8445   3
  -4  -4   2 646.121 22.3353   6
  -4  -4   2 660.073 23.0571   9
  -4  -4   2 657.788 22.7213   2
  -4  -4   2 625.286 23.1238   8
   3   4  -2 657.316 22.2545   5
   3   4  -2 649.067 22.8612   7
   3   4  -2 637.860 22.4526   1
   3   4  -2 670.658 21.2305   4
   3   4  -2 644.482 22.1538   8
  -3  -4   2 613.059 22.0742   8
  -3  -4   2 625.391 21.7330   2
  -3  -4   2 616.147 20.5803   3
  -3  -4   2 629.850 22.0551   9
  -3  -4   2 628.370 21.2491   6
   2   4  -2 469.543 18.2742   7
   2   4  -2 494.559 17.5732   1
   2   4  -2 544.820 16.7112   4
   2   4  -2 487.457 17.3982   5
   2   4  -2 497.454 17.4791   8
  -2  -4   2 486.029 17.5282   9
  -2  -4   2 506.591 16.8046   6
  -2  -4   2 492.070 17.2647   2
  -2  -4   2 486.250 17.4120   8
   1   4  -2 226.575 9.37662   7
   1   4  -2 228.909 8.71562   5
   1   4  -2 224.972 8.68167   4
   1   4  -2 238.506 8.94684   1
  -1  -4   2 224.940 8.86365   2
  -1  -4   2 245.603 8.62550   6
  -1  -4   2 233.858 9.15597   9
  -1  -4   2 235.150 8.84872   8
  -1  -4   2 234.225 7.72165   3
   0   4  -2 5.15444 1.31615   7
   0   4  -2 5.65550 1.20193   1
   0   4  -2 2.51349 0.86237   5
   0   4  -2 4.03871 0.96906   4
   0  -4   2 4.21803 0.88423   3
   0  -4   2 4.76669 1.15009   8
   0  -4   2 3.48788 1.11428   2
   0  -4   2 3.71118 1.39812   9
   0  -4   2 4.25300 1.03154   6
  -1   4  -2 263.112 10.0601   7
  -1   4  -2 259.190 9.65528   1
  -1   4  -2 260.031 9.08286   5
  -1   4  -2 258.175 9.68357   4
   1  -4   2 250.948 9.53441   3
   1  -4   2 268.434 9.61008   8
   1  -4   2 263.860 10.0867   6
   1  -4   2 268.126 10.7664   9
   1  -4   2 272.471 10.4964   2
  -2   4  -2 625.668 21.6181   7
  -2   4  -2 619.043 20.1122   5
  -2   4  -2 640.836 21.4538   4
  -2   4  -2 611.853 21.0433   1
   2  -4   2 592.554 21.3100   3
   2  -4   2 624.862 21.4379   4
   2  -4   2 615.843 22.9158   9
   2  -4   2 601.353 21.9322   6
   2  -4   2 646.540 22.6886   2
   2  -4   2 634.590 21.0597   8
  -3   4  -2 438.828 15.6216   1
  -3   4  -2 447.356 16.2842   7
  -3   4  -2 469.334 16.3803   4
   3  -4   2 421.260 18.1792   9
   3  -4   2 463.898 17.1161   6
   3  -4   2 409.430 17.5801   2
   3  -4   2 439.596 16.2890   3
   3  -4   2 460.195 16.3406   4
  -4   4  -2 478.053 17.2712   7
  -4   4  -2 465.049 17.2815   4
  -4   4  -2 477.129 16.4025   1
   4  -4   2 407.297 18.3237   2
   4  -4   2 426.461 18.8909   9
   4  -4   2 483.411 17.4634   3
   4  -4   2 479.739 17.2924   4
   4  -4   2 459.890 18.2153   6
  -5   4  -2 286.039 12.0259   4
  -5   4  -2 280.622 10.8516   1
  -5   4  -2 270.140 11.7737   7
   5  -4   2 293.286 13.2219   6
   5  -4   2 295.929 13.2538   2
   5  -4   2 283.677 13.4620   9
   5  -4   2 269.258 11.7581   4
   5  -4   2 275.787 12.0648   3
  -6   4  -2 55.9788 4.99517   4
  -6   4  -2 55.1158 4.88837   7
   6  -4   2 54.2359 5.36028   3
   6  -4   2 57.9180 6.49631   6
   6  -4   2 41.6387 4.75054   4
  -7   4  -2 4.41120 2.85700   7
  -7   4  -2 5.31607 2.84353   4
   7  -4   2 3.11448 2.77019   3
   7  -4   2 8.08738 3.84701   6
   7  -4   2 6.34444 2.90760   4
   9   3  -2 18.4781 3.67956   7
   9   3  -2 22.9177 4.34219   1
  -9  -3   2 20.1166 4.59702   1
  -9  -3   2 16.4135 3.76929   7
   8   3  -2 3.23730 2.45042   7
   8   3  -2 12.1617 2.94197   4
   8   3  -2 6.97396 3.05388   1
   8   3  -2 7.12459 2.64756   5
  -8  -3   2 4.68453 2.92513   1
  -8  -3   2 6.32407 2.68161   5
  -8  -3   2 5.78081 2.79081   4
  -8  -3   2 7.88606 2.91552   7
   7   3  -2 1.23426 1.75296   4
   7   3  -2 2.52735 1.89379   8
   7   3  -2 7.08543 2.57125   7
   7   3  -2 2.14063 2.02113   5
   7   3  -2 2.88073 2.03194   3
   7   3  -2 0.45090 2.25728   1
  -7  -3   2 -1.2053 2.41142   1
  -7  -3   2 -0.2611 2.01616   7
  -7  -3   2 4.51820 2.41899   5
  -7  -3   2 1.52731 1.76924   3
  -7  -3   2 3.51712 2.18041   8
   6   3  -2 33.5665 3.83862   7
   6   3  -2 38.4902 3.13825   3
   6   3  -2 33.2620 3.47103   8
   6   3  -2 31.6105 3.40939   6
   6   3  -2 32.9518 3.48852   4
   6   3  -2 34.0392 3.80493   5
   6   3  -2 34.4656 3.27346   2
   6   3  -2 28.0253 4.05365   1
  -6  -3   2 35.4485 3.31357   9
  -6  -3   2 31.3493 3.11742   2
  -6  -3   2 29.4506 4.15702   1
  -6  -3   2 32.0363 3.50232   8
  -6  -3   2 37.3399 3.72766   6
  -6  -3   2 26.2924 3.51185   5
   5   3  -2 179.710 7.23836   3
   5   3  -2 181.906 7.66580   4
   5   3  -2 180.590 8.71759   1
   5   3  -2 182.872 8.11728   5
   5   3  -2 179.383 7.62297   6
   5   3  -2 177.399 7.41840   2
   5   3  -2 167.674 7.74642   8
   5   3  -2 163.724 8.00459   7
  -5  -3   2 178.449 7.71552   9
  -5  -3   2 164.387 7.77788   8
  -5  -3   2 172.975 8.03914   5
  -5  -3   2 181.891 7.64211   6
  -5  -3   2 181.436 7.42665   2
   4   3  -2 336.956 11.9764   6
   4   3  -2 330.767 11.9831   2
   4   3  -2 328.389 12.5556   5
   4   3  -2 326.876 11.5211   3
   4   3  -2 337.766 12.7773   7
   4   3  -2 312.591 12.2614   8
   4   3  -2 341.295 13.0828   1
   4   3  -2 336.040 11.9944   4
  -4  -3   2 330.695 12.2307   9
  -4  -3   2 318.285 11.8405   6
  -4  -3   2 327.009 12.5704   5
  -4  -3   2 325.287 11.9273   2
  -4  -3   2 308.573 12.2957   8
   3   3  -2 1522.82 50.1736   5
   3   3  -2 1587.43 49.5079   4
   3   3  -2 1526.17 50.0560   8
   3   3  -2 1589.34 49.0000   3
   3   3  -2 1590.54 50.6330   7
   3   3  -2 1553.19 50.5288   1
  -3  -3   2 1501.73 49.3428   6
  -3  -3   2 1499.68 48.9468   3
  -3  -3   2 1494.14 49.8958   9
  -3  -3   2 1519.75 49.6536   2
  -3  -3   2 1479.16 50.0189   8
   2   3  -2 1695.06 53.9698   9
   2   3  -2 1608.32 54.4129   7
   2   3  -2 1778.72 53.1700   4
   2   3  -2 1690.00 53.8218   5
   2   3  -2 1660.28 53.9511   1
   2   3  -2 1674.77 53.8157   8
  -2  -3   2 1699.41 53.8003   9
  -2  -3   2 1636.24 53.5052   2
  -2  -3   2 1566.77 52.4479   3
  -2  -3   2 1617.43 53.0470   6
  -2  -3   2 1635.28 53.7599   8
   1   3  -2 176.183 6.52680   5
   1   3  -2 167.948 7.07315   7
   1   3  -2 165.291 6.54489   1
   1   3  -2 148.705 6.42822   4
  -1  -3   2 165.769 6.54360   8
  -1  -3   2 178.851 5.51180   3
  -1  -3   2 179.078 6.59978   2
  -1  -3   2 169.057 6.74895   9
  -1  -3   2 170.839 6.23238   6
   0   3  -2 635.318 22.0948   7
   0   3  -2 683.846 22.4894   9
   0   3  -2 671.534 21.5967   5
   0   3  -2 662.034 21.8470   1
   0  -3   2 628.523 22.2760   9
   0  -3   2 656.128 21.7951   8
   0  -3   2 672.941 22.1850   2
   0  -3   2 644.189 21.8321   6
   0  -3   2 673.812 21.4017   3
  -1   3  -2 219.836 8.52995   4
  -1   3  -2 232.816 8.44487   1
  -1   3  -2 230.026 8.79111   7
  -1   3  -2 240.204 7.95043   5
  -1   3  -2 244.053 9.14662   9
   1  -3   2 240.978 9.50875   9
   1  -3   2 240.989 8.60586   8
   1  -3   2 236.615 8.92560   6
   1  -3   2 237.213 9.22192   2
   1  -3   2 223.974 8.46357   3
  -2   3  -2 290.700 11.0889   7
  -2   3  -2 307.359 9.79613   5
  -2   3  -2 303.774 11.0916   4
  -2   3  -2 287.523 10.5723   1
   2  -3   2 328.645 10.5891   8
   2  -3   2 285.240 12.2409   9
   2  -3   2 287.078 10.9882   3
   2  -3   2 313.194 11.1628   4
   2  -3   2 291.736 11.9801   2
   2  -3   2 294.632 11.4195   6
  -3   3  -2 98.7984 5.09423   7
  -3   3  -2 102.815 5.19624   4
  -3   3  -2 105.656 4.63749   1
  -3   3  -2 102.729 3.60554   5
   3  -3   2 103.764 5.19888   3
   3  -3   2 96.2743 5.92093   2
   3  -3   2 105.172 3.97779   8
   3  -3   2 99.9867 6.28840   9
   3  -3   2 111.300 5.68170   6
   3  -3   2 103.440 5.24791   4
  -4   3  -2 816.951 27.3300   1
  -4   3  -2 818.617 28.2918   4
  -4   3  -2 822.894 28.1620   7
   4  -3   2 822.200 28.2455   4
   4  -3   2 824.132 28.3764   3
   4  -3   2 817.109 29.1426   6
   4  -3   2 793.819 29.7150   9
   4  -3   2 813.947 29.3758   2
  -5   3  -2 465.725 17.2632   7
  -5   3  -2 456.803 17.4250   4
  -5   3  -2 446.626 16.2329   1
   5  -3   2 450.115 17.2691   4
   5  -3   2 470.049 18.6090   6
   5  -3   2 436.193 17.3941   3
   5  -3   2 474.039 18.2674   2
   5  -3   2 463.948 18.5751   9
  -6   3  -2 114.058 6.80131   4
  -6   3  -2 113.355 5.59924   1
  -6   3  -2 102.492 6.42152   7
   6  -3   2 125.597 8.04940   6
   6  -3   2 101.146 6.35440   3
   6  -3   2 102.734 6.45281   4
  -7   3  -2 27.9150 4.13170   7
  -7   3  -2 36.9791 4.75752   4
   7  -3   2 31.4425 4.43286   3
   7  -3   2 39.3848 5.78635   6
   7  -3   2 31.7569 4.18379   4
  -8   3  -2 12.3768 3.54345   7
   8  -3   2 4.65776 3.92427   6
   9   2  -2 37.9769 4.74388   4
   9   2  -2 32.8411 4.46420   7
  -9  -2   2 44.3049 5.48227   7
  -9  -2   2 34.9117 4.80119   4
   8   2  -2 53.1766 5.37983   7
   8   2  -2 60.3635 5.83386   1
   8   2  -2 47.4386 4.73642   3
   8   2  -2 49.9873 5.11785   4
  -8  -2   2 50.1244 5.34952   7
  -8  -2   2 50.8285 5.37255   4
  -8  -2   2 46.3961 4.89020   3
  -8  -2   2 53.1418 5.70937   1
   7   2  -2 103.629 5.88825   3
   7   2  -2 92.9731 6.03402   7
   7   2  -2 91.4937 5.78669   4
   7   2  -2 97.4527 5.88036   5
   7   2  -2 99.5707 6.50976   1
  -7  -2   2 90.2100 5.84039   5
  -7  -2   2 82.6765 6.37057   1
  -7  -2   2 87.7482 6.04105   7
   6   2  -2 21.7832 3.49179   1
   6   2  -2 22.6432 2.58784   2
   6   2  -2 23.8211 2.90030   8
   6   2  -2 26.8447 3.43034   7
   6   2  -2 23.5941 2.91865   3
   6   2  -2 24.0448 3.25837   4
   6   2  -2 23.1849 3.14930   6
   6   2  -2 23.1294 3.11068   5
  -6  -2   2 23.9145 2.74865   2
  -6  -2   2 23.0620 3.16931   5
  -6  -2   2 19.8314 3.33543   1
  -6  -2   2 24.6567 3.41226   7
  -6  -2   2 24.0303 2.86472   9
  -6  -2   2 21.7408 3.18315   6
  -6  -2   2 25.7292 3.00942   8
   5   2  -2 166.287 8.13282   1
   5   2  -2 164.695 7.68679   7
   5   2  -2 176.091 7.60921   6
   5   2  -2 161.957 7.18321   8
   5   2  -2 163.953 6.87630   2
   5   2  -2 160.689 7.44709   5
   5   2  -2 165.298 7.08153   3
   5   2  -2 174.490 7.50874   4
  -5  -2   2 159.234 8.01948   1
  -5  -2   2 164.109 7.51923   5
  -5  -2   2 163.240 7.14697   9
  -5  -2   2 164.112 6.83234   2
  -5  -2   2 160.636 7.45962   6
  -5  -2   2 161.018 7.18406   8
   4   2  -2 271.407 11.0886   1
   4   2  -2 272.906 10.5986   5
   4   2  -2 271.611 10.7643   7
   4   2  -2 285.068 10.0683   2
   4   2  -2 286.052 10.0455   3
   4   2  -2 282.565 10.4009   4
   4   2  -2 268.252 10.3420   6
   4   2  -2 269.689 10.2997   8
  -4  -2   2 269.121 10.5752   5
  -4  -2   2 268.973 10.2294   9
  -4  -2   2 258.283 10.2463   6
  -4  -2   2 260.775 9.92724   2
  -4  -2   2 260.778 10.2880   8
   3   2  -2 3164.93 102.106   1
   3   2  -2 3215.43 101.931   7
   3   2  -2 3228.00 101.499   8
   3   2  -2 3194.90 101.228   6
   3   2  -2 3309.84 101.201   2
   3   2  -2 3286.17 101.312   4
   3   2  -2 3152.83 100.877   3
   3   2  -2 3207.59 101.711   5
  -3  -2   2 3161.95 101.485   8
  -3  -2   2 3143.14 101.596   9
  -3  -2   2 3057.15 101.112   6
  -3  -2   2 3070.53 101.024   2
  -3  -2   2 3162.20 101.308   9
  -3  -2   2 3120.69 101.625   5
   2   2  -2 1682.32 53.5600   1
   2   2  -2 1626.17 53.2066   9
   2   2  -2 1651.29 53.2636   8
   2   2  -2 1735.03 52.9361   4
   2   2  -2 1603.62 53.2933   5
   2   2  -2 1690.61 52.4425   3
  -2  -2   2 1655.41 52.9359   2
  -2  -2   2 1629.92 53.1101   9
  -2  -2   2 1629.38 53.2343   8
  -2  -2   2 1615.18 52.6637   6
   1   2  -2 287.744 9.80723   5
   1   2  -2 308.868 9.79943   4
   1   2  -2 277.301 9.93273   9
   1   2  -2 271.545 10.3043   7
   1   2  -2 287.298 9.87944   1
  -1  -2   2 281.119 9.88941   9
  -1  -2   2 262.979 9.66233   2
  -1  -2   2 279.232 9.37947   6
  -1  -2   2 270.536 9.79593   8
   0   2  -2 1417.47 45.1791   1
   0   2  -2 1447.79 45.0300   5
   0   2  -2 1371.26 45.1123   4
   0   2  -2 1396.53 45.4503   7
   0  -2   2 1442.82 45.4963   2
   0  -2   2 1456.28 44.8983   3
   0  -2   2 1401.64 45.6067   9
   0  -2   2 1381.17 45.1639   6
   0  -2   2 1394.64 45.2256   8
  -1   2  -2 386.518 12.9495   1
  -1   2  -2 400.021 12.4710   5
  -1   2  -2 392.511 13.2347   4
  -1   2  -2 393.492 13.3314   7
  -1   2  -2 399.341 13.7207   9
   1  -2   2 376.083 13.7068   2
   1  -2   2 392.624 13.9711   9
   1  -2   2 383.318 13.2205   4
   1  -2   2 386.307 13.1399   3
   1  -2   2 383.820 13.4179   6
   1  -2   2 368.534 13.3201   8
  -2   2  -2 31.5284 2.50135   9
  -2   2  -2 27.1096 2.03379   7
  -2   2  -2 28.7293 1.10314   5
  -2   2  -2 23.4411 1.97302   4
  -2   2  -2 26.3467 1.65544   1
   2  -2   2 28.7295 3.22378   9
   2  -2   2 26.9956 2.04749   3
   2  -2   2 29.8414 2.33024   6
   2  -2   2 28.5624 1.61672   8
   2  -2   2 27.0630 2.96325   2
   2  -2   2 28.5895 2.12279   4
  -3   2  -2 24.9888 2.63087   4
  -3   2  -2 27.9481 1.92398   1
  -3   2  -2 24.7109 1.35222   5
  -3   2  -2 24.5307 2.25127   7
   3  -2   2 30.3292 2.47208   3
   3  -2   2 33.9778 3.69490   9
   3  -2   2 26.4851 2.65567   4
   3  -2   2 26.6831 2.98629   6
   3  -2   2 24.4649 2.97406   2
   3  -2   2 29.3703 1.69409   8
  -4   2  -2 237.540 9.56988   7
  -4   2  -2 226.765 9.65298   4
  -4   2  -2 235.461 8.94267   1
   4  -2   2 230.840 9.71565   3
   4  -2   2 246.870 10.7252   9
   4  -2   2 243.607 8.68251   8
   4  -2   2 242.495 10.3757   2
   4  -2   2 217.829 9.54708   4
   4  -2   2 235.661 10.4007   6
  -5   2  -2 312.846 12.6521   4
  -5   2  -2 296.177 11.5374   1
  -5   2  -2 308.027 12.3726   7
   5  -2   2 304.788 13.4777   6
   5  -2   2 327.725 13.1090   2
   5  -2   2 315.478 13.2969   9
   5  -2   2 300.582 12.4633   4
   5  -2   2 333.404 12.8365   3
  -6   2  -2 174.505 8.27732   7
  -6   2  -2 162.156 7.28762   1
  -6   2  -2 160.857 8.40726   4
   6  -2   2 181.059 8.65935   2
   6  -2   2 158.409 8.20561   4
   6  -2   2 162.066 8.23072   3
   6  -2   2 177.117 9.66587   6
  -7   2  -2 117.526 7.45272   4
  -7   2  -2 119.832 7.15338   7
   7  -2   2 124.269 8.65453   6
   7  -2   2 133.705 7.45312   4
   7  -2   2 123.814 7.53421   3
  -8   2  -2 53.2354 5.66985   7
  -8   2  -2 45.6654 5.39854   4
   8  -2   2 50.3036 5.55086   3
   8  -2   2 43.2254 6.52694   6
   8  -2   2 46.7468 5.24164   4
   9   1  -2 23.8782 4.06005   3
   9   1  -2 20.5609 3.87658   7
   9   1  -2 23.5637 4.17443   4
  -9  -1   2 18.1575 4.27051   7
  -9  -1   2 24.8785 4.15891   3
  -9  -1   2 21.6768 4.22487   4
   8   1  -2 92.6462 6.56996   7
   8   1  -2 93.1408 6.42001   3
   8   1  -2 97.1871 6.44144   4
  -8  -1   2 88.4206 6.42012   4
  -8  -1   2 91.9656 6.38551   1
  -8  -1   2 86.6291 6.37690   7
   7   1  -2 156.573 8.34248   7
   7   1  -2 152.754 8.64299   6
   7   1  -2 166.712 8.36872   4
   7   1  -2 161.569 8.46317   1
   7   1  -2 152.868 7.86976   3
  -7  -1   2 148.502 8.16400   7
  -7  -1   2 151.920 8.35143   4
  -7  -1   2 160.706 8.09847   5
  -7  -1   2 153.939 8.24042   1
   6   1  -2 2.20167 2.03494   4
   6   1  -2 2.11094 1.92244   7
   6   1  -2 3.21630 2.03601   1
   6   1  -2 4.26137 1.97428   6
   6   1  -2 0.85065 1.30998   8
   6   1  -2 2.51667 1.72304   3
  -6  -1   2 3.20989 1.98311   1
  -6  -1   2 3.10052 2.05678   7
  -6  -1   2 4.61356 1.91648   5
  -6  -1   2 3.73817 1.59525   8
  -6  -1   2 2.75315 1.59510   2
   5   1  -2 17.6057 2.64756   7
   5   1  -2 15.0864 2.08209   8
   5   1  -2 19.5883 2.59043   5
   5   1  -2 17.1575 2.63222   6
   5   1  -2 19.1313 2.25418   9
   5   1  -2 21.2773 2.29133   2
   5   1  -2 21.0744 2.55089   3
   5   1  -2 17.9773 2.90119   1
   5   1  -2 22.1688 2.80920   4
  -5  -1   2 19.0517 2.28345   9
  -5  -1   2 18.8821 2.36061   8
  -5  -1   2 25.0954 3.09113   7
  -5  -1   2 15.9969 2.69071   1
  -5  -1   2 16.3887 2.06604   2
  -5  -1   2 17.8233 2.50062   5
   4   1  -2 167.198 7.13068   6
   4   1  -2 155.622 6.55895   9
   4   1  -2 158.706 6.60517   8
   4   1  -2 163.401 6.74999   3
   4   1  -2 150.783 7.35824   1
   4   1  -2 165.722 6.98104   5
   4   1  -2 165.699 6.45930   2
   4   1  -2 174.039 7.10168   4
   4   1  -2 159.461 7.18284   7
  -4  -1   2 170.492 6.47432   2
  -4  -1   2 160.365 6.61922   8
  -4  -1   2 152.199 7.31942   1
  -4  -1   2 166.085 7.00095   9
  -4  -1   2 164.017 6.64909   9
  -4  -1   2 159.733 6.92708   5
   3   1  -2 1206.42 39.1513   6
   3   1  -2 1211.03 38.8974   3
   3   1  -2 1175.10 39.7552   1
   3   1  -2 1190.31 38.9461   8
   3   1  -2 1186.69 39.4898   7
   3   1  -2 1232.72 39.2087   4
   3   1  -2 1224.01 38.7281   2
   3   1  -2 1198.81 39.2705   5
   3   1  -2 1219.10 38.8872   9
  -3  -1   2 1198.35 38.9688   8
  -3  -1   2 1169.23 38.8359   9
  -3  -1   2 1188.33 38.6648   2
  -3  -1   2 1240.00 39.1855   9
  -3  -1   2 1129.82 39.6121   1
  -3  -1   2 1188.10 39.2514   5
   2   1  -2 1180.46 37.1110   4
   2   1  -2 1101.66 36.9416   9
   2   1  -2 1136.06 37.5524   1
   2   1  -2 1155.23 37.4536   7
   2   1  -2 1150.11 37.2666   5
   2   1  -2 1164.87 36.7828   3
   2   1  -2 1198.81 37.1172   8
   2   1  -2 1149.89 36.9168   6
   2   1  -2 1171.44 36.7987   2
  -2  -1   2 1134.75 37.0456   8
  -2  -1   2 1115.29 36.7237   2
  -2  -1   2 1104.64 37.1899   5
  -2  -1   2 1140.74 36.8843   9
  -2  -1   2 1143.30 37.0209   9
   1   1  -2 2066.18 64.4485   1
   1   1  -2 1990.20 64.3249   5
   1   1  -2 2105.92 63.7967   3
   1   1  -2 2117.65 64.2223   4
   1   1  -2 2002.00 64.1850   9
   1   1  -2 2028.69 64.6126   7
  -1  -1   2 1948.79 64.2729   5
  -1  -1   2 1983.49 64.0389   2
  -1  -1   2 1978.55 64.1468   6
  -1  -1   2 1978.45 64.1483   9
   0   1  -2 1138.46 34.9289   5
   0   1  -2 1077.06 35.0935   4
   0   1  -2 1135.68 34.9601   1
   0   1  -2 1107.67 35.2219   7
   0   1  -2 1079.08 34.8176   3
   0  -1   2 1087.85 34.8329   3
   0  -1   2 1073.80 35.2751   9
   0  -1   2 1077.28 35.1363   8
   0  -1   2 1091.31 35.1850   2
   0  -1   2 1121.60 34.9500   6
   0  -1   2 1081.12 34.8894   5
  -1   1  -2 2796.77 88.9803   9
  -1   1  -2 2736.54 88.4231   7
  -1   1  -2 2859.92 88.4988   4
  -1   1  -2 2713.84 88.3203   1
   1  -1   2 2833.82 88.6749   6
   1  -1   2 2633.29 89.1592   9
   1  -1   2 2660.19 88.9731   2
   1  -1   2 2846.69 88.4531   3
   1  -1   2 2804.34 88.4646   8
   1  -1   2 2987.71 88.5583   4
  -2   1  -2 16.9713 1.46245   7
  -2   1  -2 18.8664 2.09578   9
  -2   1  -2 16.5973 1.52700   4
  -2   1  -2 20.0633 1.29220   1
  -2   1  -2 20.2187 1.03672   5
   2  -1   2 19.7831 2.25025   9
   2  -1   2 23.8704 2.38233   2
   2  -1   2 21.1921 1.82828   6
   2  -1   2 21.2088 1.60281   4
   2  -1   2 20.0269 1.27704   8
   2  -1   2 18.6415 1.56741   3
  -3   1  -2 0.45812 0.91292   4
  -3   1  -2 2.97104 1.25383   9
  -3   1  -2 1.59026 0.94679   7
  -3   1  -2 0.70728 0.57475   5
  -3   1  -2 2.54437 0.86403   1
   3  -1   2 0.09944 0.91065   4
   3  -1   2 1.52295 0.72261   8
   3  -1   2 1.92704 1.23274   6
   3  -1   2 9.98161 1.87611   9
   3  -1   2 10.0116 1.84937   2
   3  -1   2 1.16651 0.96295   3
  -4   1  -2 62.6393 3.20306   5
  -4   1  -2 59.5372 3.79904   7
  -4   1  -2 68.5793 4.01062   4
  -4   1  -2 68.3072 3.58311   1
   4  -1   2 63.9074 3.87610   4
   4  -1   2 73.3759 3.38555   8
   4  -1   2 65.0561 4.02183   3
   4  -1   2 65.0813 4.33553   6
   4  -1   2 71.8905 4.58569   9
   4  -1   2 66.6007 4.18779   2
  -5   1  -2 206.565 9.20557   4
  -5   1  -2 214.143 9.06742   7
  -5   1  -2 216.439 8.54463   1
   5  -1   2 208.950 10.0508   6
   5  -1   2 195.961 9.10345   3
   5  -1   2 211.391 9.34003   2
   5  -1   2 217.630 9.18570   4
   5  -1   2 217.497 9.72012   9
  -6   1  -2 131.736 7.28939   4
  -6   1  -2 145.190 7.23174   7
  -6   1  -2 137.416 6.44046   1
   6  -1   2 143.956 7.63570   9
   6  -1   2 144.894 7.39179   2
   6  -1   2 130.690 7.25560   3
   6  -1   2 136.999 7.19536   4
   6  -1   2 149.303 8.47230   6
  -7   1  -2 128.626 7.49306   4
  -7   1  -2 128.920 7.20645   7
   7  -1   2 128.495 7.28414   4
   7  -1   2 131.672 7.51143   3
   7  -1   2 125.679 8.53278   6
  -8   1  -2 68.6009 6.07122   3
  -8   1  -2 71.5439 5.75072   7
  -8   1  -2 83.4653 6.32636   4
   8  -1   2 79.5890 8.22950   6
   8  -1   2 79.0781 5.93311   4
   8  -1   2 73.1404 6.07439   3
   8   0  -2 82.5338 6.01597   7
   8   0  -2 75.6981 5.91938   4
   8   0  -2 79.8414 6.00014   3
  -8   0   2 81.4506 6.26300   4
  -8   0   2 84.0617 5.94945   1
  -8   0   2 76.3781 6.10364   7
   7   0  -2 123.568 7.17010   4
   7   0  -2 133.243 7.40242   3
   7   0  -2 120.307 7.72837   6
   7   0  -2 116.653 7.04842   7
  -7   0   2 132.762 7.52899   4
  -7   0   2 128.622 7.30753   1
  -7   0   2 121.355 7.27161   7
   6   0  -2 77.9615 5.65734   6
   6   0  -2 76.3342 4.97919   3
   6   0  -2 72.8553 5.02718   4
   6   0  -2 74.7319 5.07743   7
  -6   0   2 66.3553 4.52815   5
  -6   0   2 78.2707 5.20418   7
  -6   0   2 69.9221 4.93625   1
   5   0  -2 48.5875 3.86921   6
   5   0  -2 45.3273 3.49293   3
   5   0  -2 42.3037 2.90645   2
   5   0  -2 48.4527 3.85630   1
   5   0  -2 48.2261 3.77849   7
   5   0  -2 46.0875 2.80636   8
   5   0  -2 50.0665 3.16615   9
   5   0  -2 47.4850 3.68277   4
  -5   0   2 41.0851 3.10901   9
  -5   0   2 41.0177 3.60376   7
  -5   0   2 46.5056 3.66064   1
  -5   0   2 43.0242 2.86299   8
  -5   0   2 44.7060 3.41996   5
   4   0  -2 50.9030 3.58450   1
   4   0  -2 57.3142 3.62800   6
   4   0  -2 52.9277 2.85064   2
   4   0  -2 50.1081 2.79591   8
   4   0  -2 49.9536 3.26078   3
   4   0  -2 48.6568 3.46115   7
   4   0  -2 56.1941 3.57970   4
   4   0  -2 51.5305 3.00909   9
  -4   0   2 53.6893 3.59683   7
  -4   0   2 51.6213 3.25342   9
  -4   0   2 44.3455 2.77217   8
  -4   0   2 56.8200 3.08418   9
  -4   0   2 45.7277 3.39252   1
  -4   0   2 49.3344 3.17424   5
   3   0  -2 270.989 9.27754   2
   3   0  -2 272.149 9.32546   8
   3   0  -2 276.525 9.84719   5
   3   0  -2 263.690 10.2027   1
   3   0  -2 269.362 9.95453   6
   3   0  -2 268.018 9.94307   4
   3   0  -2 253.676 9.98884   7
   3   0  -2 262.057 9.39554   9
  -3   0   2 250.192 9.23836   8
  -3   0   2 247.703 10.0218   1
  -3   0   2 269.277 9.78984   5
  -3   0   2 263.987 9.42473   9
  -3   0   2 259.773 9.60856   9
   2   0  -2 1211.93 39.2384   7
   2   0  -2 1242.58 38.9194   3
   2   0  -2 1217.03 39.0785   4
   2   0  -2 1203.09 39.0358   5
   2   0  -2 1249.12 38.6615   8
   2   0  -2 1234.05 38.5949   9
   2   0  -2 1203.86 38.9089   6
   2   0  -2 1205.71 39.3951   1
   2   0  -2 1199.57 38.4880   2
  -2   0   2 1209.16 38.6983   9
  -2   0   2 1144.08 39.2448   1
  -2   0   2 1169.20 38.9990   5
  -2   0   2 1184.74 38.5727   9
  -2   0   2 1198.85 38.6143   8
   1   0  -2 2589.35 78.7486   3
   1   0  -2 2428.25 79.0840   1
   1   0  -2 2615.57 79.0392   2
   1   0  -2 2466.55 79.1648   9
   1   0  -2 2495.44 79.0089   7
   1   0  -2 2547.44 78.5715   6
   1   0  -2 2565.35 78.8967   4
  -1   0   2 2477.85 79.1604   9
  -1   0   2 2537.17 79.1969   9
  -1   0   2 2459.75 79.3083   8
  -1   0   2 2461.00 78.7744   2
  -1   0   2 2404.11 78.9261   5
  -1   0   2 2275.24 78.9784   1
   0   0  -2 3671.43 110.177   1
   0   0  -2 3530.06 110.927   9
   0   0  -2 3725.37 111.238   7
   0   0  -2 3617.89 111.024   6
   0   0  -2 3482.94 110.006   4
   0   0  -2 3604.75 111.068   3
   0   0   2 3029.06 109.976   8
   0   0   2 3654.35 110.913   6
   0   0   2 3514.68 110.911   1
   0   0   2 3313.05 110.825   9
   0   0   2 3475.42 110.905   2
   0   0   2 3138.27 110.771   5
  -1   0  -2 3662.75 113.805   9
  -1   0  -2 3412.00 113.979   1
  -1   0  -2 3464.14 114.178   7
  -1   0  -2 3546.87 113.850   3
  -1   0  -2 3739.62 114.233   4
   1   0   2 3646.84 113.719   5
   1   0   2 3745.47 114.535   4
   1   0   2 3561.67 113.413   3
   1   0   2 3626.24 114.626   8
   1   0   2 3508.56 113.485   1
   1   0   2 3565.68 113.692   2
   1   0   2 3595.89 113.645   6
   1   0   2 3548.65 113.826   9
  -2   0  -2 211.222 7.81797   9
  -2   0  -2 188.948 7.25008   4
  -2   0  -2 189.522 7.13990   7
  -2   0  -2 197.343 7.03500   1
   2   0   2 205.341 7.62355   2
   2   0   2 200.778 6.89610   5
   2   0   2 199.903 7.09880   1
   2   0   2 204.186 7.18515   8
   2   0   2 196.472 7.29612   4
   2   0   2 206.710 7.81558   9
   2   0   2 199.769 7.69313   6
   2   0   2 201.208 7.34678   3
   2   0   2 199.523 7.19121   7
  -3   0  -2 80.4241 3.62738   5
  -3   0  -2 79.3663 4.04481   4
  -3   0  -2 79.8085 3.79730   1
  -3   0  -2 83.4319 3.98694   7
  -3   0  -2 99.0974 4.75420   9
   3   0   2 94.1926 4.60736   6
   3   0   2 88.8680 4.34206   2
   3   0   2 83.8302 4.47604   9
   3   0   2 91.7043 3.92999   8
   3   0   2 90.5625 4.01253   1
   3   0   2 87.8919 4.16400   3
   3   0   2 93.4338 3.74441   5
   3   0   2 90.3527 4.06720   7
   3   0   2 81.8255 4.06663   4
  -4   0  -2 113.459 5.08988   1
  -4   0  -2 113.429 4.84655   5
  -4   0  -2 101.570 5.26546   4
  -4   0  -2 105.931 5.17934   7
   4   0   2 109.395 4.79195   5
   4   0   2 112.973 5.30395   3
   4   0   2 107.216 5.62716   9
   4   0   2 110.872 5.32738   4
   4   0   2 108.585 4.93048   8
   4   0   2 104.873 5.44494   2
   4   0   2 118.825 6.06694   6
   4   0   2 120.193 5.22194   1
   4   0   2 115.140 5.27004   7
  -5   0  -2 237.546 9.90429   7
  -5   0  -2 245.777 9.43642   5
  -5   0  -2 236.095 9.57675   1
  -5   0  -2 234.277 10.0397   4
   5   0   2 247.511 9.40036   5
   5   0   2 233.411 9.92236   4
   5   0   2 248.158 10.1414   3
   5   0   2 251.575 9.43833   8
   5   0   2 231.819 10.0088   2
   5   0   2 261.173 10.5993   9
   5   0   2 244.669 9.89452   7
   5   0   2 252.900 11.0828   6
  -6   0  -2 112.677 5.80237   1
  -6   0  -2 117.307 6.60600   9
  -6   0  -2 126.513 6.56906   7
  -6   0  -2 118.615 6.52793   4
   6   0   2 123.496 6.48528   2
   6   0   2 101.170 6.10929   4
   6   0   2 127.965 6.36431   7
   6   0   2 108.269 6.38913   9
   6   0   2 132.836 7.66545   6
   6   0   2 113.593 6.39348   3
  -7   0  -2 53.1692 4.79194   7
  -7   0  -2 51.1843 4.68248   4
   7   0   2 60.0298 6.37481   6
   7   0   2 51.6971 5.02912   3
   7   0   2 42.8541 4.51412   4
  -8   0  -2 64.8155 5.63928   4
  -8   0  -2 75.4527 5.93614   3
  -8   0  -2 60.9216 5.31459   7
   8   0   2 65.6379 7.32107   6
   8   0   2 72.1865 5.52419   4
   8   0   2 71.0982 5.74237   3
   8  -1  -2 72.9288 5.99863   3
   8  -1  -2 82.3881 6.47744   4
  -8   1   2 77.6929 6.59433   4
  -8   1   2 75.1855 6.21152   7
  -8   1   2 67.1229 5.45975   1
   7  -1  -2 208.255 10.7747   6
   7  -1  -2 187.196 9.55528   4
   7  -1  -2 204.143 9.93648   3
   7  -1  -2 192.433 9.50784   7
  -7   1   2 184.387 9.59449   7
  -7   1   2 196.683 9.92217   4
  -7   1   2 196.180 9.21765   1
   6  -1  -2 207.313 10.6071   6
   6  -1  -2 210.286 9.79621   3
   6  -1  -2 213.485 9.83629   7
   6  -1  -2 228.089 10.0369   4
  -6   1   2 220.318 10.1488   4
  -6   1   2 221.359 9.72879   1
  -6   1   2 212.202 9.96074   7
   5  -1  -2 57.0796 3.40539   2
   5  -1  -2 58.8616 3.68405   9
   5  -1  -2 69.0222 4.95459   6
   5  -1  -2 57.6926 4.23905   7
   5  -1  -2 62.5125 4.25479   3
   5  -1  -2 57.1334 4.19401   4
  -5   1   2 57.9322 4.04023   1
  -5   1   2 67.4958 4.05569   5
  -5   1   2 51.5569 3.47308   9
  -5   1   2 65.8672 4.40202   7
   4  -1  -2 92.0677 5.03269   7
   4  -1  -2 96.4406 4.51139   9
   4  -1  -2 94.5019 5.04752   4
   4  -1  -2 93.8015 4.27747   2
   4  -1  -2 89.4498 5.14077   6
   4  -1  -2 87.6431 4.83717   3
  -4   1   2 97.8792 5.11931   7
  -4   1   2 98.1972 4.96081   1
  -4   1   2 94.3692 4.71779   9
  -4   1   2 91.0839 3.82851   8
  -4   1   2 91.4746 4.68027   5
   3  -1  -2 87.5759 3.86520   9
   3  -1  -2 87.4062 3.71855   2
   3  -1  -2 84.6720 4.34448   7
   3  -1  -2 87.3011 4.38650   6
   3  -1  -2 80.9869 4.26411   4
   3  -1  -2 87.5234 4.23755   3
  -3   1   2 81.7839 4.19981   1
  -3   1   2 79.6518 3.29622   8
  -3   1   2 87.6256 4.00681   9
  -3   1   2 79.6942 4.02784   5
  -3   1   2 84.5512 4.32323   7
   2  -1  -2 257.867 8.78232   9
   2  -1  -2 268.185 8.68745   2
   2  -1  -2 255.096 9.13703   6
   2  -1  -2 253.417 9.25158   7
   2  -1  -2 236.884 9.09534   4
   2  -1  -2 251.551 9.09167   3
  -2   1   2 242.583 9.18137   7
  -2   1   2 244.385 9.10364   5
  -2   1   2 249.547 8.73504   9
  -2   1   2 251.004 9.18974   1
  -2   1   2 245.467 8.28680   8
   1  -1  -2 237.092 7.55452   3
   1  -1  -2 222.200 7.57497   7
   1  -1  -2 215.887 7.49767   4
   1  -1  -2 218.906 7.43626   6
   1  -1  -2 217.178 7.21397   9
   1  -1  -2 213.371 7.14058   2
  -1   1   2 195.035 7.06372   8
  -1   1   2 208.210 7.53507   1
  -1   1   2 205.769 7.50020   7
  -1   1   2 200.223 7.58112   5
  -1   1   2 213.137 7.03161   9
   0  -1  -2 3216.16 103.087   2
   0  -1  -2 3240.41 102.877   9
   0  -1  -2 3275.60 102.182   6
   0  -1  -2 3344.03 102.904   9
   0  -1  -2 3294.90 103.041   4
   0  -1  -2 3232.96 102.637   7
   0  -1  -2 3260.67 102.184   3
   0   1   2 3392.42 103.401   2
   0   1   2 3033.20 102.588   1
   0   1   2 3258.08 103.256   8
   0   1   2 3097.50 102.159   5
   0   1   2 3192.17 103.138   7
   0   1   2 3187.36 103.223   9
  -1  -1  -2 1872.36 61.4304   4
  -1  -1  -2 1879.46 61.6902   3
  -1  -1  -2 1873.20 61.9580   6
  -1  -1  -2 1935.44 61.9756   9
   1   1   2 1969.22 62.0028   9
   1   1   2 1914.41 62.0235   6
   1   1   2 1979.51 61.4498   7
   1   1   2 2012.02 61.7308   5
   1   1   2 1986.49 61.8766   2
   1   1   2 1976.54 61.8460   8
   1   1   2 1968.82 61.5367   1
  -2  -1  -2 2060.27 67.7696   4
  -2  -1  -2 2142.87 68.3988   9
  -2  -1  -2 2209.34 68.4802   9
  -2  -1  -2 2087.34 67.7234   7
  -2  -1  -2 2055.33 67.8864   3
   2   1   2 2056.99 68.4594   6
   2   1   2 2142.60 68.0834   8
   2   1   2 2103.64 67.9322   1
   2   1   2 2118.10 67.7992   4
   2   1   2 2113.71 68.1973   2
   2   1   2 2170.82 67.8926   5
   2   1   2 2180.27 67.7681   7
   2   1   2 2124.21 67.9414   3
   2   1   2 2254.71 68.5462   9
  -3  -1  -2 593.079 19.8658   7
  -3  -1  -2 571.426 19.9961   1
  -3  -1  -2 579.079 19.8818   4
  -3  -1  -2 599.794 20.5724   9
  -3  -1  -2 572.226 20.4146   9
   3   1   2 574.978 20.4074   9
   3   1   2 615.745 20.1511   1
   3   1   2 598.954 19.8293   5
   3   1   2 606.527 19.8924   7
   3   1   2 604.279 19.9166   4
   3   1   2 595.142 20.6367   6
   3   1   2 598.807 19.9770   3
   3   1   2 579.798 20.1875   2
   3   1   2 583.066 20.0061   8
  -4  -1  -2 216.128 8.71004   1
  -4  -1  -2 216.473 9.10751   9
  -4  -1  -2 220.654 8.62527   7
  -4  -1  -2 220.770 8.68923   4
   4   1   2 220.338 8.44695   5
   4   1   2 226.677 8.63710   7
   4   1   2 212.589 9.06818   9
   4   1   2 232.684 8.87024   1
   4   1   2 213.919 8.57468   8
   4   1   2 224.113 8.92751   2
   4   1   2 205.805 8.59991   3
   4   1   2 231.299 9.54678   6
   4   1   2 216.233 8.60095   4
  -5  -1  -2 12.3998 1.93088   5
  -5  -1  -2 16.5892 2.31383   7
  -5  -1  -2 10.9603 2.27026   4
  -5  -1  -2 12.1291 2.35591   9
  -5  -1  -2 11.0542 1.97922   1
   5   1   2 10.4066 2.51969   6
   5   1   2 9.57627 1.77673   5
   5   1   2 10.0046 2.09516   7
   5   1   2 14.0280 2.23321   4
   5   1   2 15.8596 2.39712   2
   5   1   2 11.8926 2.12856   3
   5   1   2 12.8377 2.08753   8
   5   1   2 9.21591 2.11382   9
   5   1   2 12.2721 2.13112   1
  -6  -1  -2 65.6163 4.18636   5
  -6  -1  -2 78.0989 4.89288   7
  -6  -1  -2 70.1712 4.79113   4
  -6  -1  -2 71.7634 4.99227   9
  -6  -1  -2 74.2269 4.52341   8
  -6  -1  -2 66.1630 4.39997   1
   6   1   2 68.4919 4.59981   4
   6   1   2 70.0774 4.78824   2
   6   1   2 71.3983 4.36384   5
   6   1   2 79.2509 4.68991   1
   6   1   2 75.4432 5.68055   6
   6   1   2 74.1670 4.75420   3
   6   1   2 74.5825 4.62268   7
   6   1   2 65.6231 4.24984   8
   6   1   2 67.3520 4.72749   9
  -7  -1  -2 79.6759 5.58379   3
  -7  -1  -2 90.9014 6.05547   4
  -7  -1  -2 72.4749 5.27083   1
  -7  -1  -2 90.0438 5.84108   7
   7   1   2 84.4457 6.91825   6
   7   1   2 86.6414 5.41710   7
   7   1   2 88.6727 5.55723   2
   7   1   2 89.7692 5.76683   4
   7   1   2 83.8726 5.58944   3
  -8  -1  -2 113.161 7.32546   3
  -8  -1  -2 117.141 7.37939   4
  -8  -1  -2 138.670 7.72888   7
   8   1   2 130.341 8.75204   6
   8   1   2 139.319 7.85354   3
   8   1   2 135.068 7.57172   4
  -9  -1  -2 36.0425 4.93337   7
  -9  -1  -2 36.3650 4.84380   3
  -9  -1  -2 41.3744 5.10868   4
   9   1   2 40.0760 4.76934   4
   9   1   2 44.2887 5.20901   3
   8  -2  -2 41.7133 5.16871   3
   8  -2  -2 33.8531 4.67237   4
  -8   2   2 32.8379 4.83758   7
  -8   2   2 42.5151 5.30109   4
   7  -2  -2 220.384 11.9503   6
   7  -2  -2 238.181 11.0254   4
   7  -2  -2 225.281 10.9746   3
  -7   2   2 239.435 10.3280   1
  -7   2   2 232.931 11.2333   4
  -7   2   2 220.618 10.8710   7
   6  -2  -2 234.828 11.3632   6
   6  -2  -2 214.276 10.2830   4
   6  -2  -2 230.986 10.4788   3
  -6   2   2 222.154 10.5539   4
  -6   2   2 227.732 9.81280   1
  -6   2   2 227.109 10.4260   7
   5  -2  -2 250.282 10.4850   4
   5  -2  -2 247.769 11.1230   6
   5  -2  -2 234.431 10.3744   3
   5  -2  -2 241.924 10.3901   7
  -5   2   2 230.991 9.66392   5
  -5   2   2 237.060 9.93961   1
  -5   2   2 244.621 10.4779   7
   4  -2  -2 219.037 8.24555   2
   4  -2  -2 209.415 8.87671   7
   4  -2  -2 203.800 8.75132   3
   4  -2  -2 206.601 8.88781   4
   4  -2  -2 210.692 9.31294   6
   4  -2  -2 220.397 8.49894   9
  -4   2   2 199.995 8.48253   1
  -4   2   2 189.362 8.22444   5
  -4   2   2 204.455 8.18453   9
  -4   2   2 197.208 8.79081   7
   3  -2  -2 126.520 5.62936   7
   3  -2  -2 124.595 5.55570   3
   3  -2  -2 120.466 5.71750   6
   3  -2  -2 111.967 5.42158   4
   3  -2  -2 125.729 5.19554   2
   3  -2  -2 124.436 5.34408   9
  -3   2   2 106.126 5.04086   5
  -3   2   2 110.891 3.87191   8
  -3   2   2 118.154 4.94444   9
  -3   2   2 104.963 5.15844   1
  -3   2   2 110.536 5.42773   7
   2  -2  -2 122.058 5.47718   9
   2  -2  -2 141.695 5.64592   6
   2  -2  -2 123.866 5.42079   7
   2  -2  -2 120.706 5.28053   2
   2  -2  -2 132.084 5.44059   3
   2  -2  -2 124.292 5.36587   4
  -2   2   2 125.102 5.25526   1
  -2   2   2 131.381 4.96225   9
  -2   2   2 131.209 5.17669   5
  -2   2   2 124.593 5.41293   7
   1  -2  -2 293.084 9.96615   9
   1  -2  -2 284.150 10.0069   3
   1  -2  -2 282.449 9.94397   4
   1  -2  -2 293.574 9.82804   2
   1  -2  -2 283.622 10.0933   6
  -1   2   2 284.351 9.72326   9
  -1   2   2 297.208 9.22430   8
  -1   2   2 278.036 9.81688   5
  -1   2   2 283.945 9.98799   1
  -1   2   2 278.440 10.0014   7
   0  -2  -2 1890.96 60.2540   9
   0  -2  -2 1902.56 60.1686   3
   0  -2  -2 1887.90 60.1228   2
   0  -2  -2 1933.89 59.9078   4
   0  -2  -2 1843.48 60.3625   6
   0   2   2 1854.95 60.2245   1
   0   2   2 1835.91 60.0447   7
   0   2   2 1886.05 60.2378   9
   0   2   2 1943.04 60.2590   5
   0   2   2 1926.87 60.0589   8
  -1  -2  -2 838.942 27.5852   2
  -1  -2  -2 856.117 26.9401   4
  -1  -2  -2 874.739 27.8140   9
  -1  -2  -2 895.509 27.8856   9
  -1  -2  -2 843.455 27.7186   6
  -1  -2  -2 797.474 27.5361   3
   1   2   2 885.013 27.5498   1
   1   2   2 805.756 27.3579   7
   1   2   2 864.218 27.7035   8
   1   2   2 850.240 27.6631   5
   1   2   2 838.535 27.7637   9
  -2  -2  -2 882.225 30.5966   2
  -2  -2  -2 901.305 30.8442   9
  -2  -2  -2 915.708 30.3318   3
  -2  -2  -2 907.350 30.8343   6
  -2  -2  -2 955.333 31.0399   9
  -2  -2  -2 907.389 30.0135   4
   2   2   2 969.899 30.2571   7
   2   2   2 938.859 30.0399   4
   2   2   2 915.518 30.9076   6
   2   2   2 946.906 30.9341   9
   2   2   2 961.414 30.6798   5
   2   2   2 964.410 30.6212   1
   2   2   2 938.211 30.7273   2
   2   2   2 983.133 30.8992   8
   2   2   2 955.519 30.3979   3
  -3  -2  -2 1034.28 33.4257   3
  -3  -2  -2 1013.09 34.0556   9
  -3  -2  -2 971.962 34.0317   6
  -3  -2  -2 993.253 35.1301   9
  -3  -2  -2 991.818 33.2161   4
   3   2   2 1047.65 33.2593   4
   3   2   2 1058.84 33.8833   1
   3   2   2 994.692 34.0181   9
   3   2   2 1016.59 34.1481   6
   3   2   2 1049.67 33.7112   5
   3   2   2 1052.55 33.4083   7
   3   2   2 1004.33 33.7980   8
   3   2   2 1045.97 33.4647   3
   3   2   2 1033.83 33.8339   2
  -4  -2  -2 864.010 31.2460   6
  -4  -2  -2 915.482 30.5016   3
  -4  -2  -2 894.070 30.3646   4
  -4  -2  -2 941.444 31.2168   9
  -4  -2  -2 908.807 30.4940   7
   4   2   2 934.204 30.4934   7
   4   2   2 899.060 31.3664   6
   4   2   2 913.323 31.1159   9
   4   2   2 945.861 30.5427   3
   4   2   2 912.310 30.9972   1
   4   2   2 928.722 30.3679   4
   4   2   2 914.340 30.7939   8
   4   2   2 911.223 30.6250   5
   4   2   2 928.028 30.8510   2
  -5  -2  -2 18.6288 2.73333   9
  -5  -2  -2 17.8855 2.41319   7
  -5  -2  -2 21.0168 2.63470   4
  -5  -2  -2 17.4406 2.44038   3
  -5  -2  -2 17.9419 2.68629   1
  -5  -2  -2 16.4472 2.79656   6
   5   2   2 20.9478 2.49279   5
   5   2   2 16.4487 2.25486   7
   5   2   2 22.2919 2.79755   2
   5   2   2 19.9814 2.57449   3
   5   2   2 21.5775 2.52554   4
   5   2   2 22.2492 3.38489   6
   5   2   2 18.4325 2.59891   1
   5   2   2 15.9521 2.35069   8
   5   2   2 16.6720 2.57316   9
  -6  -2  -2 8.41816 2.22960   8
  -6  -2  -2 11.1630 2.32548   3
  -6  -2  -2 5.69424 2.47898   6
  -6  -2  -2 6.20086 2.04358   4
  -6  -2  -2 7.65090 2.05499   7
  -6  -2  -2 8.63793 2.17191   1
  -6  -2  -2 11.2555 2.34017   5
  -6  -2  -2 11.5793 2.62629   9
   6   2   2 12.8281 2.40024   8
   6   2   2 9.37249 2.30415   9
   6   2   2 12.2127 2.37866   5
   6   2   2 12.6803 2.46453   1
   6   2   2 11.5742 2.31745   3
   6   2   2 6.73858 1.99988   7
   6   2   2 11.8757 2.88163   6
   6   2   2 14.8145 2.68189   2
   6   2   2 12.7782 2.26677   4
  -7  -2  -2 77.9277 7.90496   5
  -7  -2  -2 80.4657 5.24771   2
  -7  -2  -2 78.1407 5.41737   8
  -7  -2  -2 81.2894 5.79334   9
  -7  -2  -2 81.8113 5.50898   4
  -7  -2  -2 91.8446 5.60668   1
  -7  -2  -2 89.4764 5.58453   3
  -7  -2  -2 82.1856 6.56370   6
  -7  -2  -2 88.0885 5.46465   7
   7   2   2 82.9011 5.26929   4
   7   2   2 87.5012 5.54099   2
   7   2   2 81.3181 5.57485   3
   7   2   2 98.5797 5.88128   1
   7   2   2 80.3718 6.25848   6
   7   2   2 82.9353 5.25083   7
   7   2   2 90.2984 5.87959   9
  -8  -2  -2 139.743 7.50062   7
  -8  -2  -2 134.155 7.54444   3
  -8  -2  -2 119.882 8.23830   6
  -8  -2  -2 135.134 7.52654   4
   8   2   2 125.075 7.15873   4
   8   2   2 143.254 8.64570   6
   8   2   2 128.648 7.37906   3
   8   2   2 130.369 7.11642   7
  -9  -2  -2 46.7418 5.40149   3
  -9  -2  -2 52.9910 5.61097   4
   9   2   2 62.1058 5.38022   4
   9   2   2 54.3031 5.66089   3
   8  -3  -2 3.54674 3.42702   3
  -8   3   2 0.43759 2.74768   7
   7  -3  -2 96.5219 6.74157   4
   7  -3  -2 80.3051 7.17733   6
   7  -3  -2 77.0170 6.25222   3
  -7   3   2 95.3103 7.02277   4
  -7   3   2 94.0714 6.48840   7
  -7   3   2 82.0202 5.56685   1
   6  -3  -2 113.477 6.88909   3
   6  -3  -2 107.450 6.74872   4
   6  -3  -2 117.495 7.82184   6
  -6   3   2 106.752 6.75413   7
  -6   3   2 121.206 7.21863   4
  -6   3   2 118.179 6.27464   1
   5  -3  -2 361.150 15.2466   6
   5  -3  -2 357.879 14.3309   4
   5  -3  -2 374.797 14.5710   3
  -5   3   2 346.539 14.1902   7
  -5   3   2 362.976 14.5512   4
  -5   3   2 356.199 13.7186   1
   4  -3  -2 799.580 26.3173   9
   4  -3  -2 739.117 26.3062   3
   4  -3  -2 716.762 26.8108   6
   4  -3  -2 732.332 26.1608   4
   4  -3  -2 796.040 26.0094   2
  -4   3   2 758.665 26.3532   4
  -4   3   2 754.884 26.3065   7
  -4   3   2 722.268 25.6799   1
  -4   3   2 729.098 25.0950   5
   3  -3  -2 740.215 25.8317   4
   3  -3  -2 778.763 26.0736   2
   3  -3  -2 761.989 25.9603   3
   3  -3  -2 792.792 26.4606   6
   3  -3  -2 758.009 26.3021   9
  -3   3   2 738.254 24.9734   5
  -3   3   2 725.995 25.4867   1
  -3   3   2 739.216 25.8794   7
  -3   3   2 754.112 25.1662   9
   2  -3  -2 17.6219 2.04579   3
   2  -3  -2 17.9274 2.06473   4
   2  -3  -2 16.4448 2.03447   2
   2  -3  -2 19.8840 2.36390   6
   2  -3  -2 19.3310 2.33122   9
  -2   3   2 20.6953 1.56054   5
  -2   3   2 17.2532 1.89888   1
  -2   3   2 17.1642 1.59074   9
  -2   3   2 15.7307 1.98669   7
   1  -3  -2 0.83809 0.68692   2
   1  -3  -2 1.75282 0.82419   3
   1  -3  -2 1.66176 0.77659   6
   1  -3  -2 0.15144 0.75370   9
   1  -3  -2 -0.2019 0.60487   4
   1  -3  -2 0.41039 0.36155   8
  -1   3   2 3.87372 0.82874   5
  -1   3   2 1.19141 0.41933   8
  -1   3   2 1.71008 0.79452   1
  -1   3   2 2.94423 0.92911   7
  -1   3   2 1.36016 0.69704   9
   0  -3  -2 704.477 23.8908   6
   0  -3  -2 727.840 23.2316   4
   0  -3  -2 723.074 23.5188   3
   0  -3  -2 712.749 23.8363   9
   0  -3  -2 694.895 23.6132   2
   0   3   2 719.725 23.4379   8
   0   3   2 726.539 23.8148   9
   0   3   2 709.451 23.5592   7
   0   3   2 724.723 23.7490   1
   0   3   2 738.269 23.6928   5
  -1  -3  -2 1813.76 60.2040   6
  -1  -3  -2 1915.28 60.4066   9
  -1  -3  -2 1882.30 60.1661   2
  -1  -3  -2 1845.14 59.7922   3
   1   3   2 1861.05 60.1908   1
   1   3   2 1879.48 60.2659   5
   1   3   2 1892.33 60.0969   7
   1   3   2 1883.60 60.4287   9
   1   3   2 1916.46 60.2502   8
  -2  -3  -2 268.978 9.99629   9
  -2  -3  -2 240.281 9.49644   2
  -2  -3  -2 255.998 9.64504   6
  -2  -3  -2 254.088 9.30237   3
  -2  -3  -2 261.543 8.59100   4
  -2  -3  -2 269.460 9.92291   9
   2   3   2 274.991 9.69209   1
   2   3   2 255.383 9.68264   5
   2   3   2 272.799 8.61097   4
   2   3   2 271.827 9.41180   7
   2   3   2 259.980 9.74850   8
  -3  -3  -2 1303.75 42.4498   4
  -3  -3  -2 1282.87 43.5866   9
  -3  -3  -2 1307.48 43.3031   2
  -3  -3  -2 1263.61 42.7598   3
  -3  -3  -2 1282.65 43.4283   6
   3   3   2 1364.12 43.6351   6
   3   3   2 1319.63 43.6520   9
   3   3   2 1333.17 43.3974   2
   3   3   2 1331.46 42.8631   3
   3   3   2 1351.92 43.5482   1
   3   3   2 1349.08 42.4638   4
   3   3   2 1345.27 43.4584   5
   3   3   2 1315.86 43.5106   8
   3   3   2 1369.74 42.9724   7
  -4  -3  -2 384.913 14.6963   9
  -4  -3  -2 389.276 13.9223   3
  -4  -3  -2 401.939 14.4424   2
  -4  -3  -2 397.387 13.7765   4
  -4  -3  -2 388.466 14.7075   6
   4   3   2 400.037 14.4656   2
   4   3   2 387.983 13.6974   4
   4   3   2 397.018 14.7415   1
   4   3   2 396.239 14.7908   6
   4   3   2 401.409 14.5087   5
   4   3   2 372.089 14.6094   9
   4   3   2 406.681 14.0907   7
   4   3   2 401.157 13.9698   3
   4   3   2 389.477 14.5566   8
  -5  -3  -2 30.4833 2.91123   4
  -5  -3  -2 42.8146 4.05727   6
  -5  -3  -2 32.4742 3.59278   9
  -5  -3  -2 29.4306 3.14534   2
  -5  -3  -2 32.7368 2.66875   3
   5   3   2 28.4273 2.50428   4
   5   3   2 32.9591 3.07317   8
   5   3   2 28.4745 2.78260   3
   5   3   2 30.0601 3.47597   6
   5   3   2 33.1223 3.27303   5
   5   3   2 30.8268 3.30883   9
   5   3   2 31.1669 3.51304   1
   5   3   2 32.3996 2.76262   7
   5   3   2 30.7369 3.18646   2
  -6  -3  -2 47.9628 3.75427   7
  -6  -3  -2 49.2683 3.81500   2
  -6  -3  -2 44.1008 3.80985   8
  -6  -3  -2 46.9617 3.79011   5
  -6  -3  -2 38.8716 3.33299   3
  -6  -3  -2 43.7446 4.09676   9
  -6  -3  -2 39.7334 3.34316   4
  -6  -3  -2 38.6632 4.36497   6
  -6  -3  -2 44.7531 4.53269   1
   6   3   2 47.7033 3.94381   9
   6   3   2 40.2243 3.41171   3
   6   3   2 37.8514 4.23964   1
   6   3   2 46.4396 3.35378   4
   6   3   2 48.0811 4.75854   6
   6   3   2 50.1399 4.04407   8
   6   3   2 46.0936 3.74556   5
   6   3   2 48.0434 3.75436   2
   6   3   2 41.9849 3.54162   7
  -7  -3  -2 1.54243 1.82877   4
  -7  -3  -2 0.52963 1.81213   7
  -7  -3  -2 2.81877 2.36110   9
  -7  -3  -2 0.40158 1.80155   5
  -7  -3  -2 0.77487 1.77693   2
  -7  -3  -2 2.44637 2.34001   8
  -7  -3  -2 4.08255 2.08890   3
  -7  -3  -2 0.01229 2.10977   6
  -7  -3  -2 0.03672 2.22488   1
   7   3   2 1.46173 2.35308   1
   7   3   2 2.43191 2.06078   7
   7   3   2 2.56989 1.99229   9
   7   3   2 3.16031 2.09935   5
   7   3   2 2.67009 2.06161   3
   7   3   2 4.69698 2.17735   8
   7   3   2 4.16800 1.85280   4
   7   3   2 3.49072 2.35721   6
   7   3   2 3.77535 2.12604   2
  -8  -3  -2 29.9006 4.01844   3
  -8  -3  -2 32.9856 5.07771   6
  -8  -3  -2 33.0842 4.48516   7
  -8  -3  -2 30.8328 4.04934   4
   8   3   2 34.6110 4.84830   6
   8   3   2 34.3439 3.85794   4
   8   3   2 26.7264 3.68284   3
   7  -4  -2 30.0936 4.81595   3
   7  -4  -2 23.7002 4.99681   6
   7  -4  -2 28.6975 4.30293   4
  -7   4   2 29.5617 4.41670   7
  -7   4   2 35.5564 4.05465   1
  -7   4   2 31.4902 4.62261   4
   6  -4  -2 60.9099 6.71586   6
   6  -4  -2 74.7474 5.60973   3
   6  -4  -2 59.7636 5.12962   4
  -6   4   2 67.4950 5.46561   4
  -6   4   2 62.0129 5.20952   7
  -6   4   2 56.1691 4.70217   1
   5  -4  -2 202.629 10.3842   6
   5  -4  -2 193.028 9.40417   3
   5  -4  -2 193.274 9.22226   4
  -5   4   2 202.929 8.71618   1
  -5   4   2 187.777 9.17568   7
  -5   4   2 204.715 9.51289   4
   4  -4  -2 751.365 25.4888   2
   4  -4  -2 759.147 25.9245   9
   4  -4  -2 679.541 25.9408   6
   4  -4  -2 695.630 25.1197   4
   4  -4  -2 703.061 25.3329   3
  -4   4   2 692.905 25.1413   7
  -4   4   2 706.438 25.2588   4
  -4   4   2 706.221 24.6120   1
   3  -4  -2 398.086 14.6163   3
   3  -4  -2 383.865 14.4033   4
   3  -4  -2 338.281 14.7530   2
   3  -4  -2 378.851 15.4185   9
   3  -4  -2 400.632 15.1556   6
  -3   4   2 396.050 14.5423   7
  -3   4   2 377.111 14.4025   4
  -3   4   2 379.277 14.0571   1
  -3   4   2 414.945 13.4583   5
   2  -4  -2 361.339 14.1596   9
   2  -4  -2 362.158 13.5416   3
   2  -4  -2 380.161 13.4790   4
   2  -4  -2 368.626 13.9129   6
   2  -4  -2 379.833 13.9841   2
  -2   4   2 361.662 13.3954   4
  -2   4   2 380.022 12.8215   5
  -2   4   2 377.002 13.2366   9
  -2   4   2 352.589 13.2779   1
  -2   4   2 373.172 13.5660   7
   1  -4  -2 320.174 12.0314   6
   1  -4  -2 324.828 11.8163   2
   1  -4  -2 327.081 11.5179   4
   1  -4  -2 328.568 11.6789   3
   1  -4  -2 324.218 12.0442   9
   1  -4  -2 325.579 10.8594   8
  -1   4   2 329.795 11.7246   9
  -1   4   2 328.286 11.3767   5
  -1   4   2 319.365 11.7293   7
  -1   4   2 308.568 10.8120   8
  -1   4   2 324.692 11.4735   4
  -1   4   2 316.880 11.6952   1
   0  -4  -2 19.2357 1.93233   2
   0  -4  -2 16.6083 1.34602   4
   0  -4  -2 11.3602 1.69103   9
   0  -4  -2 14.1005 1.48539   8
   0  -4  -2 17.4123 1.46007   3
   0  -4  -2 20.5823 2.17188   6
   0   4   2 19.1329 1.96984   9
   0   4   2 15.2092 1.71167   5
   0   4   2 16.2706 1.64778   8
   0   4   2 13.0939 1.31508   4
   0   4   2 16.9259 1.75921   7
  -1  -4  -2 500.269 17.3448   6
  -1  -4  -2 496.247 17.2645   2
  -1  -4  -2 515.320 16.7267   3
  -1  -4  -2 500.669 17.5337   9
   1   4   2 504.962 17.2709   8
   1   4   2 488.177 18.2060   9
   1   4   2 494.216 16.0676   4
   1   4   2 511.746 17.3962   1
   1   4   2 500.636 17.3011   7
   1   4   2 516.968 17.3872   5
  -2  -4  -2 578.395 20.2402   6
  -2  -4  -2 601.672 19.7207   3
  -2  -4  -2 601.427 20.6114   9
  -2  -4  -2 604.315 20.3227   2
   2   4   2 598.396 20.4661   1
   2   4   2 571.898 20.4674   7
   2   4   2 592.734 20.4614   8
   2   4   2 603.074 20.5054   5
  -3  -4  -2 1171.44 37.5101   4
  -3  -4  -2 1122.66 38.7576   6
  -3  -4  -2 1127.29 39.0787   9
  -3  -4  -2 1113.01 38.2118   3
  -3  -4  -2 1152.11 38.7694   2
   3   4   2 1176.94 39.0680   5
   3   4   2 1212.48 37.5219   4
   3   4   2 1197.83 39.1556   1
   3   4   2 1230.40 39.2690   8
   3   4   2 1181.35 38.9020   2
   3   4   2 1228.80 38.6459   7
  -4  -4  -2 687.438 23.2312   4
  -4  -4  -2 687.918 24.2585   2
  -4  -4  -2 694.263 23.6485   3
  -4  -4  -2 674.050 24.6111   9
  -4  -4  -2 684.988 24.3496   6
   4   4   2 727.889 24.0074   7
   4   4   2 725.410 24.7467   8
   4   4   2 711.495 24.5873   5
   4   4   2 714.340 24.3838   2
   4   4   2 719.404 24.8236   1
   4   4   2 714.646 23.2354   4
  -5  -4  -2 392.047 14.3682   2
  -5  -4  -2 359.059 14.3843   6
  -5  -4  -2 389.167 13.5525   4
  -5  -4  -2 367.817 14.6273   9
  -5  -4  -2 379.330 13.7277   3
  -5  -4  -2 389.755 14.8532   8
   5   4   2 378.269 14.9255   1
   5   4   2 386.583 13.7817   3
   5   4   2 378.162 13.4076   4
   5   4   2 381.383 14.5830   6
   5   4   2 374.429 14.5579   8
   5   4   2 354.927 14.3919   5
   5   4   2 369.147 14.3138   2
   5   4   2 375.987 13.9514   7
  -6  -4  -2 67.6313 4.71538   2
  -6  -4  -2 68.1640 4.91082   8
  -6  -4  -2 66.5380 4.17918   4
  -6  -4  -2 61.9133 4.02260   3
  -6  -4  -2 68.5822 4.80241   6
  -6  -4  -2 62.9133 4.69264   9
   6   4   2 58.7111 4.62033   6
   6   4   2 65.5281 4.67691   8
   6   4   2 68.4221 4.55959   2
   6   4   2 64.2547 4.95795   1
   6   4   2 65.8835 4.20616   3
   6   4   2 62.0517 3.87044   4
   6   4   2 63.6924 4.80139   5
   6   4   2 63.8025 4.14256   7
  -7  -4  -2 13.8209 2.73997   3
  -7  -4  -2 18.4508 3.20199   2
  -7  -4  -2 14.1119 2.94857   8
  -7  -4  -2 16.5063 3.16172   9
  -7  -4  -2 12.3836 2.75871   5
  -7  -4  -2 10.9474 2.91190   6
  -7  -4  -2 10.5870 2.96716   1
  -7  -4  -2 11.7138 2.76397   7
  -7  -4  -2 9.98355 2.76130   4
   7   4   2 17.0572 3.05955   5
   7   4   2 13.6016 2.67498   7
   7   4   2 16.5086 3.16641   6
   7   4   2 15.2562 2.59481   3
   7   4   2 18.5061 3.05035   8
   7   4   2 14.6704 3.08446   1
   7   4   2 17.7173 3.15308   2
  -8  -4  -2 6.64718 2.70820   8
  -8  -4  -2 4.92238 2.65267   5
  -8  -4  -2 6.64590 2.73394   2
   8   4   2 5.87885 2.37931   8
   8   4   2 2.33940 2.42598   2
   8   4   2 4.28078 2.42736   5
   7  -5  -2 7.35826 3.27095   3
   7  -5  -2 2.98388 3.46753   6
   7  -5  -2 15.4910 3.94761   4
  -7   5   2 8.97970 3.35947   7
  -7   5   2 6.79513 3.48154   4
  -7   5   2 10.8005 2.96722   1
   6  -5  -2 25.0312 4.15204   3
   6  -5  -2 38.7259 5.81397   6
   6  -5  -2 27.1919 4.16145   4
  -6   5   2 26.6166 4.09505   7
  -6   5   2 38.2506 4.69520   4
  -6   5   2 29.5136 3.66549   1
   5  -5  -2 99.9981 6.15093   4
   5  -5  -2 101.988 7.23939   6
   5  -5  -2 82.1882 6.07475   3
  -5   5   2 107.996 6.42587   4
  -5   5   2 86.9047 5.38962   1
  -5   5   2 95.2478 6.13969   7
   4  -5  -2 393.982 17.0270   6
   4  -5  -2 432.218 16.2198   4
   4  -5  -2 424.542 16.4226   3
  -4   5   2 422.532 15.6702   1
  -4   5   2 408.114 16.1696   7
  -4   5   2 447.777 16.3991   4
   3  -5  -2 167.153 8.41960   6
   3  -5  -2 161.016 8.49262   2
   3  -5  -2 149.752 8.67770   9
   3  -5  -2 180.788 7.84014   4
   3  -5  -2 174.751 7.84111   3
  -3   5   2 185.792 8.01713   7
  -3   5   2 174.472 7.77004   4
  -3   5   2 178.956 7.55913   1
  -3   5   2 164.526 7.89557   5
   2  -5  -2 466.238 17.1094   4
   2  -5  -2 491.343 17.3954   3
   2  -5  -2 509.042 18.0950   2
   2  -5  -2 467.168 17.8443   6
   2  -5  -2 482.797 18.2653   9
  -2   5   2 479.163 17.1463   4
  -2   5   2 486.692 17.4441   7
  -2   5   2 503.891 16.6135   5
  -2   5   2 458.869 17.1128   1
   1  -5  -2 436.169 15.0701   4
   1  -5  -2 420.003 15.7812   6
   1  -5  -2 432.823 15.6551   2
   1  -5  -2 441.498 15.3072   3
   1  -5  -2 429.733 14.4797   8
   1  -5  -2 416.809 15.8614   9
  -1   5   2 417.486 15.4238   7
  -1   5   2 431.882 15.0431   4
  -1   5   2 448.297 15.0482   5
  -1   5   2 430.416 15.4206   1
   0  -5  -2 12.4693 1.36881   4
   0  -5  -2 10.0533 1.82391   6
   0  -5  -2 8.75550 1.38465   8
   0  -5  -2 12.8554 1.96558   9
   0  -5  -2 13.3432 1.57029   3
   0  -5  -2 12.0367 1.82783   2
   0   5   2 8.36532 1.54966   7
   0   5   2 9.61753 1.60483   1
   0   5   2 9.23113 1.52182   5
   0   5   2 10.1770 1.46962   8
   0   5   2 9.16986 1.25032   4
  -1  -5  -2 4.67598 1.41786   9
  -1  -5  -2 4.39439 0.91901   3
  -1  -5  -2 4.52031 1.31154   2
  -1  -5  -2 6.28609 1.34080   6
  -1  -5  -2 4.59137 1.28768   8
   1   5   2 4.63733 1.29785   5
   1   5   2 3.80874 1.14919   8
   1   5   2 4.40590 1.25400   7
   1   5   2 6.17380 1.47532   1
   1   5   2 4.61508 0.65247   4
  -2  -5  -2 168.139 6.94416   6
  -2  -5  -2 163.387 7.25880   9
  -2  -5  -2 169.477 6.12325   3
  -2  -5  -2 169.489 7.13997   8
  -2  -5  -2 160.638 6.94332   2
   2   5   2 163.295 7.15984   1
   2   5   2 153.231 7.04475   5
   2   5   2 154.419 7.30761   7
   2   5   2 171.031 7.13486   8
  -3  -5  -2 685.063 23.8215   2
  -3  -5  -2 670.608 21.8810   4
  -3  -5  -2 670.381 24.0923   8
  -3  -5  -2 682.154 24.1594   9
  -3  -5  -2 690.846 22.9935   3
  -3  -5  -2 669.136 23.6345   6
   3   5   2 680.758 24.0513   8
   3   5   2 685.009 24.1250   5
   3   5   2 717.093 24.2930   1
   3   5   2 762.414 24.1008   7
  -4  -5  -2 1386.11 44.7043   4
  -4  -5  -2 1367.28 46.1425   6
  -4  -5  -2 1377.68 46.2432   2
  -4  -5  -2 1365.70 46.6884   8
  -4  -5  -2 1397.53 46.7128   9
  -4  -5  -2 1305.73 45.4169   3
   4   5   2 1505.51 46.1636   7
   4   5   2 1428.71 46.9627   1
   4   5   2 1419.52 46.7326   5
   4   5   2 1413.34 46.6587   8
   4   5   2 1391.48 46.3450   2
   4   5   2 1396.63 44.9069   4
  -5  -5  -2 388.442 15.1892   9
  -5  -5  -2 391.886 15.3290   8
  -5  -5  -2 396.911 14.0668   3
  -5  -5  -2 395.269 14.8532   6
  -5  -5  -2 396.840 14.8034   2
   5   5   2 401.105 14.5066   7
   5   5   2 360.251 14.9541   8
   5   5   2 375.202 15.0845   5
   5   5   2 378.439 14.7474   2
   5   5   2 389.767 15.5142   1
  -6  -5  -2 296.112 12.2301   2
  -6  -5  -2 286.120 12.3135   6
  -6  -5  -2 301.850 12.9078   8
  -6  -5  -2 309.000 12.7618   9
   6   5   2 303.377 13.1913   1
   6   5   2 302.777 12.2786   2
   6   5   2 293.604 12.5883   8
   6   5   2 308.991 11.9771   7
   6   5   2 298.554 12.6429   5
  -7  -5  -2 90.3910 6.20447   9
  -7  -5  -2 80.7186 5.84336   6
  -7  -5  -2 83.2603 5.86094   5
  -7  -5  -2 75.6612 6.14213   8
  -7  -5  -2 87.6956 5.60629   2
   7   5   2 81.9573 5.51463   2
   7   5   2 92.4585 5.99429   8
   7   5   2 79.5643 5.78680   5
   7   5   2 91.5086 6.42458   1
  -8  -5  -2 0.27093 2.61042   8
  -8  -5  -2 2.01238 2.94718   1
  -8  -5  -2 0.47811 2.39421   5
  -8  -5  -2 1.12202 2.50258   2
   8   5   2 0.56990 2.41275   8
   8   5   2 0.58144 2.23577   5
   8   5   2 1.59268 2.46633   2
   6  -6  -2 -0.0759 2.69233   3
   6  -6  -2 3.37147 2.73593   4
   6  -6  -2 3.63821 3.29672   6
  -6   6   2 5.16993 2.48872   1
  -6   6   2 0.68857 2.51970   4
  -6   6   2 2.76186 2.71328   7
   5  -6  -2 36.5056 4.33060   4
   5  -6  -2 33.7742 5.24710   6
   5  -6  -2 33.7702 4.50377   3
  -5   6   2 38.0576 4.49241   4
  -5   6   2 34.4682 3.86450   1
  -5   6   2 39.1968 4.53210   7
   4  -6  -2 186.814 9.18692   3
   4  -6  -2 176.128 9.90692   6
   4  -6  -2 185.934 8.90199   4
  -4   6   2 196.166 8.66031   1
  -4   6   2 192.741 9.16972   7
  -4   6   2 210.916 9.23397   4
   3  -6  -2 273.644 12.9836   2
   3  -6  -2 298.076 11.8583   4
   3  -6  -2 284.968 13.5274   9
   3  -6  -2 305.656 12.1518   3
   3  -6  -2 268.081 12.6224   6
  -3   6   2 308.296 12.1819   7
  -3   6   2 300.736 11.7488   1
  -3   6   2 308.724 11.9375   4
   2  -6  -2 114.015 6.73194   6
   2  -6  -2 142.062 6.64224   3
   2  -6  -2 148.427 6.57640   4
   2  -6  -2 145.326 7.84409   9
   2  -6  -2 133.644 7.20528   2
  -2   6   2 137.892 6.56718   1
  -2   6   2 137.855 6.73658   7
  -2   6   2 146.326 6.54659   4
  -2   6   2 144.790 5.99471   5
   1  -6  -2 683.572 23.0882   8
   1  -6  -2 719.138 24.5675   2
   1  -6  -2 700.985 23.6266   4
   1  -6  -2 721.936 24.9850   9
   1  -6  -2 651.998 24.4768   6
   1  -6  -2 693.989 23.8983   3
  -1   6   2 724.758 23.7042   5
  -1   6   2 697.464 23.6056   4
  -1   6   2 690.391 24.2409   7
  -1   6   2 692.933 24.1554   1
   0  -6  -2 159.763 7.27981   2
   0  -6  -2 167.129 7.62705   9
   0  -6  -2 161.019 6.73667   8
   0  -6  -2 170.685 6.78742   3
   0  -6  -2 165.991 7.41661   6
   0   6   2 173.942 7.07352   5
   0   6   2 162.887 7.33688   1
   0   6   2 174.918 7.38069   7
   0   6   2 164.390 6.80373   8
   0   6   2 166.362 6.38877   4
  -1  -6  -2 6.96473 1.19632   3
  -1  -6  -2 5.94462 1.62747   2
  -1  -6  -2 7.25572 1.82189   9
  -1  -6  -2 4.50752 1.53559   8
  -1  -6  -2 6.90631 1.78531   6
   1   6   2 4.30587 1.40589   8
   1   6   2 5.10707 0.87812   4
   1   6   2 4.43631 1.64213   7
   1   6   2 5.35362 1.55400   5
   1   6   2 5.26281 1.63009   1
  -2  -6  -2 1.03065 1.30656   8
  -2  -6  -2 1.04811 1.29074   9
  -2  -6  -2 2.01897 1.35370   2
  -2  -6  -2 1.92695 0.82863   3
  -2  -6  -2 3.23402 1.50452   6
   2   6   2 4.01164 1.53138   1
   2   6   2 2.03634 1.33540   7
   2   6   2 -0.2572 1.27629   5
   2   6   2 1.12108 1.30436   8
  -3  -6  -2 315.409 12.3864   8
  -3  -6  -2 302.495 11.8251   6
  -3  -6  -2 307.270 12.0642   2
  -3  -6  -2 293.658 12.3167   9
  -3  -6  -2 314.238 10.7954   3
   3   6   2 309.744 12.3837   5
   3   6   2 310.729 12.2678   8
   3   6   2 321.461 12.5814   1
   3   6   2 316.044 12.5262   7
  -4  -6  -2 756.301 26.3213   3
  -4  -6  -2 780.983 27.4503   9
  -4  -6  -2 760.907 26.9630   2
  -4  -6  -2 812.759 27.6463   8
  -4  -6  -2 780.201 26.7743   6
   4   6   2 770.238 27.6656   1
   4   6   2 758.432 27.3962   5
   4   6   2 795.997 27.0001   7
   4   6   2 769.867 27.3576   8
  -5  -6  -2 90.8455 5.58694   9
  -5  -6  -2 87.8156 5.06906   6
  -5  -6  -2 81.6884 5.63120   8
  -5  -6  -2 84.2689 5.21624   2
   5   6   2 82.8036 5.31990   5
   5   6   2 77.2998 5.39384   8
   5   6   2 96.1764 5.09193   7
   5   6   2 92.4096 5.93156   1
  -6  -6  -2 503.305 18.6813   2
  -6  -6  -2 486.639 18.4838   6
  -6  -6  -2 505.997 19.4012   8
  -6  -6  -2 515.234 19.2357   9
   6   6   2 491.396 19.7233   1
   6   6   2 473.308 18.9348   8
   6   6   2 494.640 19.1769   5
  -7  -6  -2 172.850 8.69790   6
  -7  -6  -2 180.030 9.52468   8
  -7  -6  -2 168.288 8.70581   2
   7   6   2 185.875 10.0226   1
   7   6   2 188.039 9.34996   8
   7   6   2 184.917 9.37618   5
   7   6   2 187.800 8.88822   2
  -8  -6  -2 23.1602 4.07836   5
  -8  -6  -2 28.1096 3.95771   2
  -8  -6  -2 32.7778 4.90918   8
   8   6   2 21.4304 4.30048   1
   8   6   2 34.1124 4.59072   5
   8   6   2 28.1726 4.35282   8
  -9  -6  -2 2.55695 3.33387   5
  -9  -6  -2 6.44770 3.54870   8
   9   6   2 4.55243 3.15665   5
   9   6   2 2.06014 2.87287   8
   6  -7  -2 11.1132 3.44195   4
   6  -7  -2 6.90991 3.84045   6
   6  -7  -2 9.92456 3.84899   3
  -6   7   2 7.62489 3.23039   4
  -6   7   2 9.32022 3.01606   1
   5  -7  -2 3.97962 2.48935   4
   5  -7  -2 2.52129 2.72475   3
   5  -7  -2 1.38422 3.21386   6
  -5   7   2 6.27468 2.85129   7
  -5   7   2 5.20163 2.42019   1
  -5   7   2 4.69690 2.60117   4
   4  -7  -2 76.5365 6.41640   6
   4  -7  -2 72.5121 5.22760   4
   4  -7  -2 70.8720 5.51896   3
  -4   7   2 75.3699 5.33438   4
  -4   7   2 77.6675 5.61455   7
  -4   7   2 73.3976 5.08774   1
   3  -7  -2 271.145 11.4896   3
   3  -7  -2 267.552 11.1302   4
   3  -7  -2 270.392 12.4215   6
   3  -7  -2 258.963 12.8532   2
  -3   7   2 278.571 11.2118   4
  -3   7   2 264.590 11.1467   1
  -3   7   2 266.614 11.5236   7
   2  -7  -2 209.204 10.3394   9
   2  -7  -2 192.089 9.56235   6
   2  -7  -2 208.561 8.69526   4
   2  -7  -2 192.736 8.76613   3
   2  -7  -2 195.360 9.68561   2
  -2   7   2 205.494 8.82210   1
  -2   7   2 211.804 9.24153   7
  -2   7   2 200.969 8.59343   4
   1  -7  -2 1051.52 36.9958   6
   1  -7  -2 1046.17 35.7054   4
   1  -7  -2 1073.70 36.1397   3
   1  -7  -2 1148.49 37.6860   9
   1  -7  -2 1103.56 37.0730   2
  -1   7   2 1076.80 35.7607   4
  -1   7   2 1060.21 36.6438   7
  -1   7   2 1087.10 36.6135   1
  -1   7   2 1079.28 35.8922   5
   0  -7  -2 285.582 10.8968   8
   0  -7  -2 296.379 12.0980   9
   0  -7  -2 311.880 11.0005   3
   0  -7  -2 292.218 11.7203   2
   0  -7  -2 294.707 11.8382   6
   0   7   2 276.645 11.6160   1
   0   7   2 277.005 10.8787   8
   0   7   2 289.513 10.4679   4
   0   7   2 285.924 11.7140   7
   0   7   2 307.594 11.3841   5
  -1  -7  -2 92.0757 5.23979   2
  -1  -7  -2 98.2903 5.60676   9
  -1  -7  -2 94.7263 4.33115   3
  -1  -7  -2 96.9243 5.32759   6
   1   7   2 95.0229 5.27844   1
   1   7   2 94.4654 5.04608   8
   1   7   2 93.6672 5.48485   7
   1   7   2 97.6900 5.27814   5
  -2  -7  -2 42.4126 3.39680   8
  -2  -7  -2 40.9544 2.41797   3
  -2  -7  -2 41.5117 3.44201   6
  -2  -7  -2 43.9689 3.53166   2
  -2  -7  -2 41.2304 3.69329   9
   2   7   2 38.4362 3.44492   5
   2   7   2 36.0023 4.15896   7
   2   7   2 43.5525 3.41110   8
   2   7   2 44.6951 3.73643   1
  -3  -7  -2 96.3337 5.27224   6
  -3  -7  -2 107.410 5.62957   2
  -3  -7  -2 99.3661 5.76928   8
  -3  -7  -2 97.9721 5.77489   9
   3   7   2 97.5471 5.73309   5
   3   7   2 101.992 5.94718   1
   3   7   2 87.7893 5.38157   8
   3   7   2 94.1472 6.00850   7
  -4  -7  -2 137.185 7.41140   8
  -4  -7  -2 140.052 6.83318   6
  -4  -7  -2 148.466 7.59062   9
  -4  -7  -2 136.469 7.08594   2
   4   7   2 157.408 7.49626   7
   4   7   2 144.490 7.79823   1
   4   7   2 145.370 7.40461   8
   4   7   2 152.525 7.69800   5
  -5  -7  -2 69.8612 4.90038   2
  -5  -7  -2 68.8148 4.52362   6
  -5  -7  -2 59.4005 5.01678   8
  -5  -7  -2 69.4314 5.07560   9
   5   7   2 70.5251 5.47842   1
   5   7   2 75.0323 5.37363   5
   5   7   2 67.3303 5.02294   8
  -6  -7  -2 270.189 12.3871   8
  -6  -7  -2 273.830 11.8337   2
  -6  -7  -2 265.850 11.3555   6
   6   7   2 283.247 12.2838   8
   6   7   2 283.024 13.0008   1
   6   7   2 274.706 12.3791   5
  -7  -7  -2 143.522 8.06108   2
  -7  -7  -2 167.054 9.02694   8
   7   7   2 143.110 9.10342   1
   7   7   2 151.964 8.73559   5
   7   7   2 177.505 8.91866   8
  -8  -7  -2 62.4766 5.28213   2
  -8  -7  -2 67.7773 5.98118   8
  -8  -7  -2 64.1631 6.33668   5
   8   7   2 55.2795 5.87131   5
   8   7   2 49.5468 6.22863   1
   8   7   2 61.0913 5.66285   8
   5  -8  -2 9.65832 4.08567   6
   5  -8  -2 17.1836 3.78576   3
   5  -8  -2 13.7350 3.50671   4
  -5   8   2 17.6337 3.91380   7
  -5   8   2 14.8569 3.43793   1
  -5   8   2 13.9436 3.54657   4
   4  -8  -2 19.1583 3.32034   4
   4  -8  -2 16.9681 4.15689   6
   4  -8  -2 18.3493 3.50626   3
  -4   8   2 26.6771 3.69427   4
  -4   8   2 20.4283 3.34263   1
  -4   8   2 24.8994 3.96811   7
   3  -8  -2 49.1603 4.35803   4
   3  -8  -2 43.6153 4.51294   3
   3  -8  -2 46.5139 5.49220   6
  -3   8   2 43.6586 4.53799   1
  -3   8   2 47.3936 4.94252   7
  -3   8   2 42.3508 4.13575   4
   2  -8  -2 170.664 9.02238   6
   2  -8  -2 187.844 8.45618   3
   2  -8  -2 184.731 9.58751   2
   2  -8  -2 195.804 10.2344   9
  -2   8   2 175.775 8.53672   1
  -2   8   2 176.914 8.02033   4
  -2   8   2 186.226 8.88454   7
   1  -8  -2 667.203 23.9506   9
   1  -8  -2 612.651 22.1026   3
   1  -8  -2 616.430 23.1861   6
   1  -8  -2 646.958 23.3704   2
  -1   8   2 623.505 22.7505   1
  -1   8   2 619.675 22.0634   5
  -1   8   2 630.373 22.8917   7
   0  -8  -2 468.427 17.8567   2
   0  -8  -2 460.411 17.8709   6
   0  -8  -2 476.727 16.8671   3
   0  -8  -2 490.004 18.3800   9
   0   8   2 469.495 17.8769   1
   0   8   2 477.669 17.2902   5
   0   8   2 479.407 18.0859   7
  -1  -8  -2 287.904 11.4041   8
  -1  -8  -2 285.339 12.2008   9
  -1  -8  -2 290.614 11.0175   3
  -1  -8  -2 284.079 11.7175   6
  -1  -8  -2 283.791 11.8786   2
   1   8   2 293.641 12.1380   1
   1   8   2 289.852 11.4824   8
   1   8   2 296.948 11.7357   5
   1   8   2 291.556 12.4792   7
  -2  -8  -2 196.715 9.13616   2
  -2  -8  -2 213.354 9.65450   9
  -2  -8  -2 209.179 9.17838   8
  -2  -8  -2 200.545 9.03766   6
   2   8   2 218.002 9.27408   8
   2   8   2 222.477 9.45633   5
   2   8   2 187.786 9.40103   1
   2   8   2 190.960 10.0481   7
  -3  -8  -2 6.34996 2.23460   8
  -3  -8  -2 7.49543 2.09608   6
  -3  -8  -2 5.64309 2.29043   9
  -3  -8  -2 4.96015 2.11757   2
   3   8   2 6.99768 2.41365   1
   3   8   2 5.94802 2.56223   7
   3   8   2 6.67845 2.36320   5
   3   8   2 7.16525 2.21259   8
  -4  -8  -2 39.6175 4.34428   9
  -4  -8  -2 37.8429 4.02058   2
  -4  -8  -2 36.9336 3.91556   6
  -4  -8  -2 35.9157 4.22817   8
   4   8   2 40.6482 5.03638   7
   4   8   2 40.4948 4.26863   8
   4   8   2 35.1875 4.27057   5
   4   8   2 28.5589 4.14911   1
  -5  -8  -2 95.0306 6.28883   8
  -5  -8  -2 95.1352 5.62915   6
  -5  -8  -2 91.9568 5.83572   2
   5   8   2 81.8361 5.75534   5
   5   8   2 83.1714 5.84628   8
   5   8   2 80.5177 6.31321   1
  -6  -8  -2 135.705 7.19467   6
  -6  -8  -2 143.666 8.33126   8
  -6  -8  -2 140.364 7.74891   2
   6   8   2 135.915 8.21519   5
   6   8   2 149.070 8.15857   8
   6   8   2 162.423 9.16927   1
  -7  -8  -2 142.407 7.97677   2
  -7  -8  -2 138.961 8.57433   8
   7   8   2 152.429 8.46765   5
   7   8   2 140.386 8.30881   8
   7   8   2 139.774 9.37062   1
  -8  -8  -2 39.9058 5.46162   8
  -8  -8  -2 34.7234 5.02164   5
  -8  -8  -2 42.1878 4.96121   2
   8   8   2 42.0355 5.18549   8
   8   8   2 36.5579 5.61159   1
   8   8   2 34.3360 5.01673   5
   4  -9  -2 2.56427 2.96687   3
   4  -9  -2 -2.0696 2.81116   6
  -4   9   2 -0.1755 2.62520   1
  -4   9   2 3.30593 2.66796   7
   3  -9  -2 1.27729 2.77849   6
   3  -9  -2 1.23133 2.44871   3
  -3   9   2 -0.3822 2.60320   7
  -3   9   2 -0.2191 2.06866   1
   2  -9  -2 52.0145 6.01868   2
   2  -9  -2 38.5667 4.06283   3
   2  -9  -2 37.7665 4.94715   6
  -2   9   2 40.0104 4.46250   1
  -2   9   2 43.5992 4.79753   7
   1  -9  -2 135.674 8.03659   6
   1  -9  -2 163.336 8.84484   9
   1  -9  -2 147.063 7.07605   3
   1  -9  -2 155.891 8.41231   2
  -1   9   2 140.773 7.72102   1
  -1   9   2 155.174 8.07262   7
   0  -9  -2 343.956 14.2352   9
   0  -9  -2 313.921 13.4584   2
   0  -9  -2 317.992 13.4933   6
   0   9   2 338.496 13.8394   7
   0   9   2 313.384 13.4213   1
  -1  -9  -2 328.947 13.1425   2
  -1  -9  -2 298.762 12.6997   6
  -1  -9  -2 313.238 12.3801   8
  -1  -9  -2 303.669 13.2652   9
   1   9   2 318.992 12.7390   5
   1   9   2 307.199 13.2137   1
   1   9   2 330.744 13.8390   7
  -2  -9  -2 445.809 17.3019   2
  -2  -9  -2 459.506 17.0592   8
  -2  -9  -2 434.543 17.0167   6
  -2  -9  -2 447.050 17.7186   9
   2   9   2 458.601 18.7385   7
   2   9   2 455.189 17.3611   5
   2   9   2 458.628 17.1079   8
   2   9   2 442.156 17.7892   1
  -3  -9  -2 202.130 9.94059   9
  -3  -9  -2 203.206 9.41082   8
  -3  -9  -2 206.469 9.43029   2
  -3  -9  -2 194.087 9.01316   6
   3   9   2 210.436 9.70662   5
   3   9   2 192.847 9.92203   1
   3   9   2 199.119 9.31964   8
   3   9   2 165.758 10.1930   7
  -4  -9  -2 19.6497 3.14888   6
  -4  -9  -2 16.1296 3.12905   2
  -4  -9  -2 18.5296 3.35560   8
   4   9   2 18.1943 3.71753   1
   4   9   2 19.0518 3.49261   8
   4   9   2 16.8166 3.45273   5
  -5  -9  -2 5.30789 2.73894   8
  -5  -9  -2 1.77041 2.28204   6
  -5  -9  -2 5.17060 2.47486   2
   5   9   2 1.94703 2.53008   5
   5   9   2 8.20598 2.96299   1
   5   9   2 3.16177 2.51793   8
  -6  -9  -2 122.726 6.84104   6
  -6  -9  -2 121.126 7.43618   2
  -6  -9  -2 137.745 8.15539   8
   6   9   2 135.343 8.18209   5
   6   9   2 130.523 8.62605   1
   6   9   2 124.650 7.73983   8
  -7  -9  -2 122.790 8.23804   8
  -7  -9  -2 126.411 7.74829   2
   7   9   2 132.139 8.42586   5
   7   9   2 140.819 9.50100   1
   7   9   2 123.762 7.98929   8
   8   9   2 46.0611 6.40676   1
   3 -10  -2 2.19791 3.08446   6
   3 -10  -2 5.44158 3.08911   3
  -3  10   2 2.84917 2.74702   7
  -3  10   2 -0.3104 2.51530   1
   2 -10  -2 9.91913 3.44442   6
  -2  10   2 11.8802 3.28170   7
  -2  10   2 13.9966 3.26939   1
   1 -10  -2 171.989 9.40765   6
   1 -10  -2 187.844 9.86645   2
  -1  10   2 194.639 9.59630   7
  -1  10   2 171.649 9.04643   1
   0 -10  -2 103.575 6.63616   2
   0 -10  -2 90.3039 6.28682   6
   0  10   2 100.336 6.68687   7
   0  10   2 89.5864 6.29114   1
  -1 -10  -2 124.497 7.29461   2
  -1 -10  -2 123.549 7.18053   6
   1  10   2 146.357 8.30690   7
   1  10   2 122.329 7.23776   1
   1  10   2 136.174 7.19865   5
  -2 -10  -2 287.989 12.2236   8
  -2 -10  -2 285.685 12.4626   6
  -2 -10  -2 298.763 12.7899   2
   2  10   2 330.196 14.5950   7
   2  10   2 292.943 13.2682   1
   2  10   2 300.287 12.7928   5
  -3 -10  -2 121.343 7.23619   2
  -3 -10  -2 136.427 7.08188   6
  -3 -10  -2 125.910 7.08756   8
   3  10   2 117.045 7.71377   1
   3  10   2 128.411 7.14751   8
   3  10   2 119.847 7.27959   5
  -4 -10  -2 73.7228 5.64229   2
  -4 -10  -2 66.9934 5.39898   8
  -4 -10  -2 77.0627 5.26602   6
   4  10   2 61.3961 5.50122   5
   4  10   2 67.5641 5.64718   1
   4  10   2 74.6134 5.58203   8
  -5 -10  -2 73.7249 6.01301   8
  -5 -10  -2 58.8184 4.81682   6
  -5 -10  -2 58.6232 5.33530   2
   5  10   2 63.1457 5.75501   8
   5  10   2 51.9095 6.21270   1
   5  10   2 58.2528 6.04901   5
  -6 -10  -2 17.3119 3.83746   8
  -6 -10  -2 13.7763 3.40115   2
   6  10   2 11.2977 3.78418   1
   6  10   2 13.3077 3.66849   5
   6  10   2 14.6485 3.59425   8
  -7 -10  -2 30.5689 4.88517   8
  -7 -10  -2 25.7082 4.29838   2
   7  10   2 20.1735 4.63990   1
   7  10   2 29.8466 4.95666   5
   7  10   2 24.3056 4.44075   8
   2 -11  -2 5.04783 5.10641   6
  -2  11   2 4.61005 2.94185   7
  -2  11   2 8.39923 3.14766   1
   1 -11  -2 83.0791 7.07057   2
   1 -11  -2 63.2285 6.42947   6
  -1  11   2 79.0310 6.59804   7
  -1  11   2 65.0150 5.74203   1
   0 -11  -2 44.1421 5.04964   6
   0 -11  -2 48.4291 5.40519   2
   0  11   2 36.9571 5.10161   7
   0  11   2 31.8366 4.59187   1
  -1 -11  -2 111.616 7.13139   6
  -1 -11  -2 118.029 7.38863   2
   1  11   2 121.707 7.64540   1
   1  11   2 133.027 8.60960   7
  -2 -11  -2 231.773 11.1380   2
  -2 -11  -2 220.195 10.7285   6
   2  11   2 251.870 11.2508   5
   2  11   2 252.027 11.6868   1
  -3 -11  -2 91.0550 6.37852   2
  -3 -11  -2 85.7136 6.21241   6
  -3 -11  -2 88.6220 6.22686   8
   3  11   2 88.3899 6.33197   5
   3  11   2 95.4048 7.07662   1
  -4 -11  -2 37.4413 4.58150   8
  -4 -11  -2 38.0616 4.38934   6
  -4 -11  -2 40.2071 4.88200   2
   4  11   2 37.4922 4.88338   5
   4  11   2 32.3909 5.16807   1
   4  11   2 40.6126 4.73990   8
  -5 -11  -2 53.7508 5.53816   2
  -5 -11  -2 46.5998 4.95280   6
  -5 -11  -2 56.4826 5.78779   8
   5  11   2 53.2990 5.60865   8
   5  11   2 52.8714 6.54360   1
   5  11   2 49.7396 5.70680   5
  -6 -11  -2 8.39750 3.25334   8
  -6 -11  -2 7.88366 3.28530   2
   6  11   2 4.36491 3.14347   5
   6  11   2 1.14178 3.10040   1
   6  11   2 6.01995 3.02576   8
   0 -12  -2 4.43875 3.44008   2
   0 -12  -2 5.12971 3.06580   6
   0  12   2 0.48216 3.13047   1
  -1 -12  -2 52.6667 5.73875   2
  -1 -12  -2 51.1298 5.47199   6
   1  12   2 47.9632 5.60073   1
  -2 -12  -2 191.996 9.75460   6
  -2 -12  -2 209.485 10.2814   2
   2  12   2 209.066 10.7913   1
   2  12   2 168.982 10.4665   5
  -3 -12  -2 157.804 9.06514   2
  -3 -12  -2 150.663 8.26298   6
   3  12   2 160.637 9.59913   1
   3  12   2 143.385 8.53946   5
  -4 -12  -2 106.049 6.78503   6
  -4 -12  -2 83.2746 6.30764   8
  -4 -12  -2 85.6297 6.54724   2
   4  12   2 79.6855 7.82858   1
   4  12   2 82.1449 7.04816   5
  -5 -12  -2 70.3673 6.37170   8
   4  12  -3 3.71358 2.95884   5
  -4 -12   3 6.53671 3.02126   8
   3  12  -3 4.81542 3.26649   1
  -3 -12   3 -1.8051 2.62389   8
  -3 -12   3 2.28142 3.44362   2
   2  12  -3 32.9861 4.93090   1
   2  12  -3 43.9499 6.74290   7
  -2 -12   3 36.8817 5.09976   2
  -2 -12   3 39.4503 5.69350   6
   1  12  -3 134.592 9.24798   7
   1  12  -3 86.7342 7.07477   1
  -1 -12   3 115.078 7.98720   2
  -1 -12   3 99.4082 6.91773   6
   5  11  -3 109.372 7.59125   5
   5  11  -3 121.703 8.50622   1
  -5 -11   3 121.912 7.62093   8
  -5 -11   3 102.889 7.42648   2
   4  11  -3 8.98374 3.36997   5
   4  11  -3 2.95639 2.90051   1
   4  11  -3 5.95449 4.47318   7
  -4 -11   3 9.27514 3.06978   8
  -4 -11   3 6.58050 3.05998   2
   3  11  -3 0.01304 2.57874   5
   3  11  -3 -0.1037 3.43278   7
   3  11  -3 1.97121 2.70904   1
  -3 -11   3 1.63855 2.68441   2
  -3 -11   3 0.16132 2.19288   8
   2  11  -3 2.10702 2.70671   1
   2  11  -3 6.65395 3.57344   7
  -2 -11   3 2.69729 2.85556   2
  -2 -11   3 9.86193 2.79260   6
   1  11  -3 81.9891 8.06259   7
   1  11  -3 57.4164 5.90130   1
  -1 -11   3 72.9380 5.79426   6
  -1 -11   3 67.1536 6.02365   2
   0  11  -3 94.5952 6.68080   1
   0  11  -3 109.752 8.06644   7
   0 -11   3 93.0436 6.69459   6
   0 -11   3 105.566 7.48649   2
  -1  11  -3 46.2521 5.09996   1
  -1  11  -3 34.0562 5.12807   7
   1 -11   3 44.5668 6.22477   2
   1 -11   3 45.9003 5.60765   6
   6  10  -3 82.2057 6.72670   5
   6  10  -3 84.8408 7.38287   1
  -6 -10   3 94.2854 6.84577   8
  -6 -10   3 87.0570 6.94896   5
  -6 -10   3 88.6721 6.65353   2
   5  10  -3 243.788 11.4995   5
   5  10  -3 231.298 12.0267   1
  -5 -10   3 230.017 11.1379   8
  -5 -10   3 223.082 10.8258   2
   4  10  -3 53.8738 5.33414   5
   4  10  -3 41.8690 6.23536   7
   4  10  -3 43.2393 5.39975   1
  -4 -10   3 55.0532 5.34694   2
  -4 -10   3 51.3241 5.25490   8
   3  10  -3 6.06662 3.42686   7
   3  10  -3 5.12028 2.89941   1
   3  10  -3 5.61243 2.47844   5
  -3 -10   3 8.50382 2.85343   2
  -3 -10   3 3.64029 2.51459   8
  -3 -10   3 6.51454 2.47002   6
   2  10  -3 6.26802 2.82664   1
   2  10  -3 9.06431 3.70723   7
   2  10  -3 9.18650 2.56084   5
  -2 -10   3 10.8228 3.06292   2
  -2 -10   3 8.23088 2.46549   6
  -2 -10   3 9.61858 2.57534   8
   1  10  -3 37.6871 5.26828   7
   1  10  -3 28.9921 4.10373   1
  -1 -10   3 36.7671 4.71517   2
  -1 -10   3 31.7921 3.94162   6
   0  10  -3 66.6529 5.99716   7
   0  10  -3 74.1088 5.54395   1
   0 -10   3 70.3618 6.00141   2
   0 -10   3 64.6326 5.33753   6
  -1  10  -3 61.4918 5.69808   7
  -1  10  -3 57.4795 5.31320   1
   1 -10   3 60.3401 6.07612   6
   1 -10   3 63.1085 6.68214   2
  -2  10  -3 113.892 7.15644   1
  -2  10  -3 114.937 7.66949   7
   2 -10   3 117.873 7.82794   6
   2 -10   3 125.103 8.78559   2
  -3  10  -3 77.5701 8.06373   7
  -3  10  -3 65.0879 5.34249   1
   3 -10   3 59.6857 8.66728   2
   3 -10   3 55.7954 7.42624   6
   7   9  -3 51.0817 5.81242   5
   7   9  -3 52.1285 6.58251   1
  -7  -9   3 54.6806 6.04660   8
  -7  -9   3 56.8101 6.36960   5
  -7  -9   3 51.3376 5.41200   2
   6   9  -3 114.504 8.12373   1
   6   9  -3 110.400 7.57297   5
  -6  -9   3 122.880 7.11572   2
  -6  -9   3 116.504 7.54220   8
  -6  -9   3 129.687 8.02213   5
   5   9  -3 252.717 13.7357   7
   5   9  -3 282.404 13.3940   1
   5   9  -3 273.991 12.7327   5
  -5  -9   3 308.954 12.8847   8
  -5  -9   3 285.801 12.2445   2
   4   9  -3 206.094 12.5587   7
   4   9  -3 237.608 11.2661   5
   4   9  -3 263.115 12.1233   1
  -4  -9   3 266.638 11.3042   2
  -4  -9   3 267.810 11.4744   8
   3   9  -3 162.987 10.6115   7
   3   9  -3 158.026 8.76367   1
   3   9  -3 181.169 8.70850   5
  -3  -9   3 182.405 8.70341   8
  -3  -9   3 179.427 7.87738   6
  -3  -9   3 173.270 8.68391   2
   2   9  -3 104.414 7.90532   7
   2   9  -3 98.7510 6.45620   1
   2   9  -3 94.4944 5.96506   5
  -2  -9   3 99.0804 5.90730   8
  -2  -9   3 95.3058 6.01251   2
  -2  -9   3 100.643 5.76792   6
   1   9  -3 15.2008 2.64317   5
   1   9  -3 18.2547 3.26990   1
   1   9  -3 14.9199 3.54917   7
  -1  -9   3 17.8185 2.87323   8
  -1  -9   3 16.5565 3.38563   2
  -1  -9   3 15.3712 2.86702   6
   0   9  -3 73.1728 5.39186   1
   0   9  -3 79.1180 6.13315   7
   0  -9   3 83.1065 5.54086   6
   0  -9   3 83.0122 6.11581   2
  -1   9  -3 117.896 7.22074   7
  -1   9  -3 112.078 6.51028   1
   1  -9   3 100.290 6.76520   6
   1  -9   3 123.521 7.76226   2
  -2   9  -3 193.905 9.04265   1
  -2   9  -3 194.373 9.75089   7
   2  -9   3 176.670 9.77357   6
   2  -9   3 196.793 10.8958   2
  -3   9  -3 105.136 6.30305   1
  -3   9  -3 109.286 7.13440   7
   3  -9   3 100.890 8.73599   2
   3  -9   3 98.7109 7.43108   6
  -4   9  -3 23.8502 4.57874   4
  -4   9  -3 25.9722 4.55124   7
   4  -9   3 30.4213 5.39243   6
   4  -9   3 24.2942 3.93595   3
   8   8  -3 5.81892 3.22165   5
   8   8  -3 3.90189 3.44450   1
  -8  -8   3 5.19105 3.34452   8
  -8  -8   3 5.84449 3.30577   5
   7   8  -3 16.4139 3.68189   5
   7   8  -3 5.71756 3.34521   1
  -7  -8   3 7.84730 3.16079   8
  -7  -8   3 7.31186 2.90129   2
  -7  -8   3 5.80387 2.97950   5
   6   8  -3 52.3284 5.57252   5
   6   8  -3 60.8663 6.44869   1
   6   8  -3 71.7642 5.97402   7
  -6  -8   3 70.1212 5.85441   5
  -6  -8   3 67.9170 5.57711   8
  -6  -8   3 53.1762 4.75690   2
   5   8  -3 191.068 9.98111   5
   5   8  -3 213.244 11.3511   7
   5   8  -3 211.656 10.7129   1
  -5  -8   3 212.830 9.57773   2
  -5  -8   3 204.285 9.91853   8
   4   8  -3 315.771 13.2275   5
   4   8  -3 308.034 13.6486   1
   4   8  -3 252.228 14.0372   7
  -4  -8   3 327.539 13.3074   9
  -4  -8   3 321.645 12.8531   2
  -4  -8   3 323.980 13.1622   8
  -4  -8   3 317.972 12.0426   6
   3   8  -3 256.194 13.3257   7
   3   8  -3 272.865 11.6011   5
   3   8  -3 265.927 12.0346   1
  -3  -8   3 276.032 11.5738   2
  -3  -8   3 269.081 11.5445   8
  -3  -8   3 281.266 11.9429   9
  -3  -8   3 281.976 10.7919   6
   2   8  -3 303.843 14.4652   7
   2   8  -3 320.773 13.2042   1
   2   8  -3 308.842 12.5587   5
  -2  -8   3 315.338 12.8738   2
  -2  -8   3 311.464 12.6563   8
  -2  -8   3 315.157 12.1637   6
  -2  -8   3 323.212 13.2982   9
   1   8  -3 121.528 7.46214   7
   1   8  -3 116.895 6.04313   5
   1   8  -3 116.618 6.66298   1
  -1  -8   3 127.810 6.31843   8
  -1  -8   3 125.012 6.29887   6
  -1  -8   3 114.315 6.97985   9
  -1  -8   3 130.796 6.93573   2
   0   8  -3 8.82214 2.79382   7
   0   8  -3 13.0572 2.64907   1
   0  -8   3 9.11185 2.01463   8
   0  -8   3 7.04508 2.59932   9
   0  -8   3 11.5184 2.55957   6
   0  -8   3 8.88922 2.73035   2
  -1   8  -3 31.9685 3.26594   4
  -1   8  -3 35.0478 4.30087   7
  -1   8  -3 33.9491 3.71125   1
   1  -8   3 32.4749 4.49310   2
   1  -8   3 29.8014 4.41189   9
   1  -8   3 29.3219 3.96262   6
  -2   8  -3 221.879 9.77114   1
  -2   8  -3 225.356 10.5011   7
  -2   8  -3 238.343 9.77425   4
   2  -8   3 240.214 12.0825   9
   2  -8   3 219.796 9.63574   3
   2  -8   3 204.588 10.5736   6
   2  -8   3 222.300 11.5233   2
  -3   8  -3 203.286 9.80785   7
  -3   8  -3 204.592 9.05272   1
  -3   8  -3 196.497 9.04129   4
   3  -8   3 189.954 10.0542   6
   3  -8   3 196.194 9.30473   3
   3  -8   3 200.420 11.5395   2
  -4   8  -3 92.2213 5.64020   1
  -4   8  -3 87.5954 5.89562   4
  -4   8  -3 97.0601 6.55963   7
   4  -8   3 90.3297 6.09556   3
   4  -8   3 85.0162 7.13184   6
   4  -8   3 84.6599 13.6521   2
  -5   8  -3 69.6224 7.46308   7
  -5   8  -3 76.3445 5.73019   4
   5  -8   3 63.1782 6.24692   3
   8   7  -3 6.31005 3.06148   5
   8   7  -3 1.51160 3.15235   1
  -8  -7   3 1.88378 2.86002   5
  -8  -7   3 2.00707 2.74776   8
   7   7  -3 9.38770 2.95424   7
   7   7  -3 5.09480 3.05631   1
   7   7  -3 4.48607 2.86723   5
  -7  -7   3 5.23301 3.08693   8
  -7  -7   3 3.73004 2.77549   5
  -7  -7   3 6.45895 2.44016   2
   6   7  -3 21.2615 4.18630   1
   6   7  -3 24.3700 3.95980   5
   6   7  -3 25.5605 4.28443   7
  -6  -7   3 22.5036 4.03175   9
  -6  -7   3 23.2277 3.35884   2
  -6  -7   3 20.3988 3.78668   5
  -6  -7   3 26.5791 3.93150   8
   5   7  -3 222.401 10.4698   5
   5   7  -3 210.999 10.8249   1
   5   7  -3 224.361 11.2162   7
  -5  -7   3 215.346 10.1912   8
  -5  -7   3 224.552 10.2050   9
  -5  -7   3 242.392 10.0033   2
   4   7  -3 142.856 8.87759   7
   4   7  -3 168.506 8.27282   5
   4   7  -3 154.800 8.46898   1
  -4  -7   3 173.022 8.18831   8
  -4  -7   3 167.424 7.81233   2
  -4  -7   3 176.358 8.26093   9
  -4  -7   3 163.837 7.03725   6
   3   7  -3 263.424 10.9281   5
   3   7  -3 219.861 11.9857   7
   3   7  -3 267.997 11.3714   1
  -3  -7   3 260.272 9.99825   6
  -3  -7   3 253.909 10.8284   8
  -3  -7   3 273.740 11.2104   9
  -3  -7   3 255.464 10.6945   2
   2   7  -3 323.374 13.1185   1
   2   7  -3 301.815 14.1306   7
   2   7  -3 317.865 12.6615   5
  -2  -7   3 336.722 13.2941   9
  -2  -7   3 323.798 12.1912   6
  -2  -7   3 320.947 12.7458   8
  -2  -7   3 345.233 12.9847   2
   1   7  -3 358.331 13.6571   4
   1   7  -3 358.790 13.9684   1
   1   7  -3 345.241 14.6823   7
   1   7  -3 334.580 13.2866   5
  -1  -7   3 374.504 13.6073   6
  -1  -7   3 347.410 13.9408   2
  -1  -7   3 378.913 14.5225   9
  -1  -7   3 365.754 13.6639   8
   0   7  -3 118.430 6.50055   7
   0   7  -3 110.428 5.86745   1
   0   7  -3 109.867 5.38207   4
   0   7  -3 108.822 5.25370   5
   0  -7   3 115.974 4.95044   3
   0  -7   3 103.218 6.50174   9
   0  -7   3 109.280 5.86347   6
   0  -7   3 116.759 5.65714   8
   0  -7   3 104.118 6.25652   2
  -1   7  -3 41.1001 4.24715   7
  -1   7  -3 35.9783 3.54520   1
  -1   7  -3 34.6119 2.94483   4
   1  -7   3 34.6322 2.92369   3
   1  -7   3 39.9713 4.18232   6
   1  -7   3 43.5984 4.86010   9
   1  -7   3 36.5704 4.39482   2
  -2   7  -3 84.3995 5.00187   1
  -2   7  -3 90.4257 5.16684   4
  -2   7  -3 92.5589 5.70869   7
   2  -7   3 87.2801 5.94478   6
   2  -7   3 82.6023 6.40053   2
   2  -7   3 93.6653 7.04931   9
   2  -7   3 75.6742 4.92914   3
  -3   7  -3 66.0844 4.66193   4
  -3   7  -3 69.3942 4.65681   1
  -3   7  -3 72.9184 5.22307   7
   3  -7   3 60.8686 4.63680   3
   3  -7   3 57.4703 6.88364   9
   3  -7   3 60.8661 5.48478   6
   3  -7   3 85.3185 8.06862   2
  -4   7  -3 175.122 8.69292   7
  -4   7  -3 163.814 8.18250   4
  -4   7  -3 172.425 7.82936   1
   4  -7   3 149.450 8.14128   3
   4  -7   3 155.218 9.04072   6
   4  -7   3 146.326 10.1105   2
  -5   7  -3 171.994 8.74435   4
  -5   7  -3 170.120 9.01363   7
   5  -7   3 160.413 8.86285   3
   5  -7   3 159.789 10.0275   6
   8   6  -3 62.0823 6.18552   7
   8   6  -3 55.7696 5.73281   5
   8   6  -3 54.6814 6.47050   1
  -8  -6   3 54.2020 6.39136   1
  -8  -6   3 58.3002 5.42337   8
  -8  -6   3 58.2072 6.06238   5
   7   6  -3 29.4600 4.22707   5
   7   6  -3 26.8642 3.99845   7
   7   6  -3 26.0318 4.54849   1
  -7  -6   3 25.0070 3.47736   2
  -7  -6   3 27.0459 4.16792   8
  -7  -6   3 19.7533 3.85734   5
   6   6  -3 2.05384 2.11757   8
   6   6  -3 2.71095 2.36468   5
   6   6  -3 6.06422 2.92499   1
   6   6  -3 2.23949 2.12605   7
  -6  -6   3 5.19430 2.59273   5
  -6  -6   3 4.82832 2.18916   2
  -6  -6   3 3.68189 2.06634   9
  -6  -6   3 3.31293 2.30171   8
   5   6  -3 264.029 11.5317   5
   5   6  -3 259.997 11.9885   1
   5   6  -3 280.875 12.2468   7
   5   6  -3 250.342 11.1520   8
  -5  -6   3 254.893 11.0781   9
  -5  -6   3 260.049 10.7395   2
  -5  -6   3 268.216 11.3596   8
   4   6  -3 143.397 7.86199   7
   4   6  -3 122.677 7.10228   1
   4   6  -3 128.251 6.74029   8
   4   6  -3 122.641 6.79829   5
  -4  -6   3 134.333 6.80914   8
  -4  -6   3 133.771 5.78675   6
  -4  -6   3 133.472 6.48558   2
  -4  -6   3 138.558 6.88219   9
   3   6  -3 1005.17 38.3979   7
   3   6  -3 1113.03 37.1254   5
   3   6  -3 1112.63 37.4725   1
  -3  -6   3 1077.99 37.1510   9
  -3  -6   3 1116.37 37.0933   8
  -3  -6   3 1097.23 36.0060   6
  -3  -6   3 1121.42 36.8390   2
   2   6  -3 1220.19 42.5669   7
   2   6  -3 1203.90 41.1554   1
   2   6  -3 1211.29 40.8520   5
  -2  -6   3 1242.85 40.2594   6
  -2  -6   3 1252.92 40.9847   2
  -2  -6   3 1217.30 40.9395   8
  -2  -6   3 1223.60 41.2973   9
   1   6  -3 215.080 8.95418   4
   1   6  -3 227.482 8.95025   5
   1   6  -3 209.999 9.83603   7
   1   6  -3 223.344 9.28723   1
  -1  -6   3 223.757 9.07279   8
  -1  -6   3 231.707 7.79158   3
  -1  -6   3 220.532 9.32781   2
  -1  -6   3 219.834 8.82537   6
  -1  -6   3 220.645 9.63123   9
   0   6  -3 130.816 6.16589   1
   0   6  -3 124.627 6.58065   7
   0   6  -3 132.162 5.68560   5
   0   6  -3 132.058 5.75238   4
   0  -6   3 127.507 6.54683   2
   0  -6   3 129.543 6.17073   6
   0  -6   3 128.210 5.34537   3
   0  -6   3 131.196 5.97675   8
   0  -6   3 138.239 6.99198   9
  -1   6  -3 84.7461 4.94685   7
  -1   6  -3 76.6107 3.69499   5
  -1   6  -3 81.4855 4.43309   1
  -1   6  -3 77.8860 4.23554   4
   1  -6   3 78.8951 4.30844   8
   1  -6   3 72.5491 4.53096   6
   1  -6   3 75.8797 5.40110   9
   1  -6   3 70.5392 5.03904   2
   1  -6   3 70.6633 3.98867   3
  -2   6  -3 3.31156 1.57683   4
  -2   6  -3 7.44108 2.14403   7
  -2   6  -3 4.46262 1.60795   1
   2  -6   3 4.70443 1.74071   3
   2  -6   3 5.06208 2.15634   6
   2  -6   3 2.92180 2.18342   2
   2  -6   3 4.88509 2.40454   9
  -3   6  -3 9.72719 2.30090   7
  -3   6  -3 6.64007 2.17452   4
  -3   6  -3 7.04820 1.86040   1
   3  -6   3 11.1243 2.52002   3
   3  -6   3 5.25007 2.60405   6
   3  -6   3 3.87744 3.15209   2
   3  -6   3 1.92912 2.70694   9
  -4   6  -3 43.0169 3.56659   1
  -4   6  -3 37.3830 4.05817   4
  -4   6  -3 40.5619 4.31533   7
   4  -6   3 26.4234 5.08098   2
   4  -6   3 33.6368 4.08288   3
   4  -6   3 34.7865 4.78606   6
   4  -6   3 18.9543 4.43006   9
  -5   6  -3 99.4669 6.46811   7
  -5   6  -3 100.014 6.61470   4
   5  -6   3 98.2547 7.48795   6
   5  -6   3 97.1184 6.49324   3
  -6   6  -3 78.4473 6.12212   7
  -6   6  -3 69.1537 5.79816   4
   6  -6   3 73.5119 7.87832   6
   6  -6   3 77.3707 6.18510   3
   9   5  -3 40.4722 6.10073   1
   9   5  -3 41.3554 5.17372   5
   8   5  -3 58.6941 5.89733   7
   8   5  -3 50.1363 6.18986   1
   8   5  -3 61.1042 5.30829   5
  -8  -5   3 53.0043 4.96338   8
  -8  -5   3 51.8670 6.30982   1
  -8  -5   3 53.5819 5.58343   5
   7   5  -3 139.302 7.60744   5
   7   5  -3 123.301 7.53728   7
   7   5  -3 122.225 8.19032   1
  -7  -5   3 129.872 6.67590   2
  -7  -5   3 112.924 7.30116   5
  -7  -5   3 126.144 7.22481   8
   6   5  -3 118.383 6.84791   7
   6   5  -3 106.942 6.25175   8
   6   5  -3 120.878 7.49064   1
   6   5  -3 108.250 6.60317   5
  -6  -5   3 107.781 6.17488   9
  -6  -5   3 110.377 6.45095   5
  -6  -5   3 101.597 6.28325   8
  -6  -5   3 103.791 5.67347   2
   5   5  -3 3.48245 1.77584   5
   5   5  -3 8.05590 2.63332   7
   5   5  -3 5.94878 2.01795   8
   5   5  -3 9.52964 2.69236   1
   5   5  -3 6.02348 1.52423   4
  -5  -5   3 4.72599 1.99448   8
  -5  -5   3 13.0708 2.67378   5
  -5  -5   3 7.37961 1.64129   6
  -5  -5   3 8.57744 2.00527   2
  -5  -5   3 7.46306 2.17728   9
   4   5  -3 148.412 7.52572   1
   4   5  -3 143.293 6.99489   8
   4   5  -3 152.312 6.12753   4
   4   5  -3 151.186 7.24415   5
   4   5  -3 143.664 7.66832   7
  -4  -5   3 149.962 6.00608   6
  -4  -5   3 137.431 6.93198   8
  -4  -5   3 144.943 6.58589   2
  -4  -5   3 136.705 6.81450   9
   3   5  -3 812.150 25.7359   4
   3   5  -3 719.145 27.8234   7
   3   5  -3 764.177 26.7834   8
   3   5  -3 788.071 26.8792   5
   3   5  -3 795.405 27.1976   1
  -3  -5   3 763.998 26.4463   2
  -3  -5   3 765.815 26.7997   9
  -3  -5   3 775.358 25.7223   6
  -3  -5   3 787.532 26.8200   8
   2   5  -3 2074.69 68.1582   1
   2   5  -3 1993.77 69.2785   7
   2   5  -3 2096.09 67.9335   5
   2   5  -3 2247.21 67.4860   4
  -2  -5   3 2061.34 68.1920   9
  -2  -5   3 2070.18 67.9736   8
  -2  -5   3 2120.47 67.2209   6
  -2  -5   3 2067.94 67.8312   2
   1   5  -3 1140.98 38.5634   4
   1   5  -3 1160.16 38.7252   1
   1   5  -3 1184.90 39.5419   7
   1   5  -3 1157.84 38.3989   5
  -1  -5   3 1159.90 38.7584   2
  -1  -5   3 1140.84 39.0404   9
  -1  -5   3 1156.40 38.5883   8
  -1  -5   3 1178.36 38.2481   6
  -1  -5   3 1210.55 37.2580   3
   0   5  -3 549.502 19.7395   7
   0   5  -3 547.762 19.2255   1
   0   5  -3 553.653 18.7709   5
   0   5  -3 541.331 18.8570   4
   0  -5   3 564.256 19.7276   2
   0  -5   3 553.637 19.1293   8
   0  -5   3 569.899 18.5023   3
   0  -5   3 555.104 20.0294   9
   0  -5   3 540.137 19.2127   6
  -1   5  -3 392.941 14.0352   4
  -1   5  -3 394.133 14.1130   1
  -1   5  -3 379.139 13.3544   5
  -1   5  -3 377.193 14.5186   7
   1  -5   3 397.828 14.6530   6
   1  -5   3 399.241 15.4966   9
   1  -5   3 407.425 14.2204   8
   1  -5   3 390.735 13.8802   3
   1  -5   3 392.366 15.0659   2
  -2   5  -3 55.3933 3.46911   4
  -2   5  -3 51.7414 3.20683   1
  -2   5  -3 44.6643 3.60609   7
   2  -5   3 47.9840 4.34167   2
   2  -5   3 44.5740 3.33762   8
   2  -5   3 49.2198 3.92600   6
   2  -5   3 40.4962 3.17975   3
   2  -5   3 51.4650 4.63054   9
  -3   5  -3 32.3258 3.56834   7
  -3   5  -3 30.5532 2.96032   1
  -3   5  -3 34.1978 3.40116   4
   3  -5   3 38.7664 5.14167   2
   3  -5   3 39.2541 3.33876   3
   3  -5   3 38.4726 5.18317   9
   3  -5   3 32.9865 4.08674   6
  -4   5  -3 17.1089 2.43829   1
  -4   5  -3 10.9123 2.60501   7
  -4   5  -3 14.2309 2.83918   4
   4  -5   3 11.8619 3.12707   6
   4  -5   3 8.08534 3.14042   2
   4  -5   3 11.0313 2.56530   3
   4  -5   3 11.1121 3.52746   9
  -5   5  -3 51.8248 4.66721   7
  -5   5  -3 54.1729 4.00815   1
  -5   5  -3 49.4216 4.51160   4
   5  -5   3 63.4966 6.38501   6
   5  -5   3 52.1304 4.94006   4
   5  -5   3 40.9686 5.71569   2
   5  -5   3 57.6880 5.33325   3
  -6   5  -3 72.8862 5.66408   7
  -6   5  -3 71.9455 5.69031   4
   6  -5   3 75.5301 7.67188   6
   6  -5   3 65.8755 5.72451   3
  -7   5  -3 36.3050 4.73051   7
   7  -5   3 27.3490 5.32497   3
   7  -5   3 30.3107 5.72360   6
   9   4  -3 50.5667 5.66609   7
   9   4  -3 46.4965 6.08668   1
  -9  -4   3 54.4236 6.33417   1
  -9  -4   3 46.0864 6.29403   5
  -9  -4   3 43.5069 5.53656   7
   8   4  -3 58.4177 5.26838   5
   8   4  -3 71.5068 6.90979   1
   8   4  -3 66.0807 5.45409   7
  -8  -4   3 69.2478 5.56616   5
  -8  -4   3 55.3095 5.32575   8
  -8  -4   3 61.4856 5.42800   7
  -8  -4   3 59.9956 6.46718   1
   7   4  -3 119.286 7.17317   7
   7   4  -3 105.631 6.65882   5
   7   4  -3 116.939 6.32747   4
   7   4  -3 108.225 7.50301   1
  -7  -4   3 111.302 6.42550   8
  -7  -4   3 108.471 6.76794   5
  -7  -4   3 103.254 7.28211   1
   6   4  -3 84.9159 5.72479   7
   6   4  -3 95.7555 5.63703   8
   6   4  -3 95.2604 5.24817   4
   6   4  -3 86.0460 6.31241   1
   6   4  -3 84.2150 5.63935   5
  -6  -4   3 89.5585 5.83279   5
  -6  -4   3 90.4443 5.47861   8
  -6  -4   3 88.3557 4.86567   2
  -6  -4   3 92.7266 5.35639   9
   5   4  -3 122.806 7.05071   1
   5   4  -3 119.023 6.19721   8
   5   4  -3 125.300 5.83330   4
   5   4  -3 120.616 6.50022   5
   5   4  -3 125.051 6.72478   7
  -5  -4   3 118.349 6.47851   5
  -5  -4   3 117.087 5.43314   6
  -5  -4   3 125.673 5.82107   2
  -5  -4   3 118.651 6.23855   8
  -5  -4   3 116.927 5.57430   3
  -5  -4   3 125.609 6.04922   9
   4   4  -3 13.9195 2.39528   5
   4   4  -3 18.0964 2.05661   4
   4   4  -3 18.4731 2.84122   1
   4   4  -3 15.3014 2.67766   7
   4   4  -3 16.2346 1.41930   3
   4   4  -3 16.6541 2.43161   8
  -4  -4   3 16.0270 2.54636   5
  -4  -4   3 15.6201 2.04868   2
  -4  -4   3 15.7745 2.20829   9
  -4  -4   3 17.1481 1.54883   3
  -4  -4   3 12.1924 2.17800   8
  -4  -4   3 17.1465 1.81718   6
   3   4  -3 13.1397 2.11230   5
   3   4  -3 14.6639 2.57815   7
   3   4  -3 15.1795 2.24195   1
   3   4  -3 16.0751 2.20281   8
   3   4  -3 13.1514 1.55504   4
  -3  -4   3 14.4908 2.06627   9
  -3  -4   3 15.0204 1.54243   6
  -3  -4   3 13.3194 0.86808   3
  -3  -4   3 9.30472 1.80045   8
  -3  -4   3 12.5760 1.80310   2
   2   4  -3 478.902 18.4355   7
   2   4  -3 486.962 17.5488   1
   2   4  -3 533.123 16.9790   4
   2   4  -3 504.166 17.4183   5
  -2  -4   3 489.925 17.4036   8
  -2  -4   3 487.526 17.4938   9
  -2  -4   3 485.187 17.1912   2
  -2  -4   3 486.410 16.6274   6
   1   4  -3 1265.90 42.3986   7
   1   4  -3 1300.90 41.4916   5
   1   4  -3 1272.58 41.6620   1
   1   4  -3 1222.49 41.6944   4
  -1  -4   3 1282.86 41.7505   2
  -1  -4   3 1255.76 41.6057   8
  -1  -4   3 1305.62 40.3145   3
  -1  -4   3 1234.15 41.8882   9
  -1  -4   3 1287.67 41.1762   6
   0   4  -3 1656.63 55.8170   7
   0   4  -3 1747.77 55.0425   5
   0   4  -3 1701.33 55.3782   1
   0   4  -3 1716.27 55.1812   4
   0  -4   3 1762.75 54.7918   3
   0  -4   3 1698.92 55.8107   2
   0  -4   3 1724.29 55.3914   8
   0  -4   3 1662.76 56.0759   9
   0  -4   3 1744.03 55.4226   6
  -1   4  -3 1786.21 56.2149   1
  -1   4  -3 1776.32 55.5301   5
  -1   4  -3 1733.72 56.2668   4
  -1   4  -3 1697.73 56.6180   7
   1  -4   3 1813.88 57.4015   2
   1  -4   3 1709.13 56.6797   6
   1  -4   3 1705.26 56.0724   3
   1  -4   3 1701.62 57.4907   9
   1  -4   3 1736.30 56.4073   8
  -2   4  -3 294.923 9.44583   5
  -2   4  -3 287.110 11.0687   7
  -2   4  -3 291.232 10.4757   1
  -2   4  -3 304.038 10.9766   4
   2  -4   3 269.046 10.7294   3
   2  -4   3 284.738 12.4128   9
   2  -4   3 281.573 12.0235   2
   2  -4   3 290.616 11.4459   6
   2  -4   3 270.319 10.7524   8
  -3   4  -3 19.7963 2.61212   7
  -3   4  -3 20.5182 2.69363   4
  -3   4  -3 25.2425 2.40886   1
   3  -4   3 21.3205 3.55688   2
   3  -4   3 20.9260 2.70191   4
   3  -4   3 24.3791 3.15792   6
   3  -4   3 22.9772 3.78113   9
   3  -4   3 21.1535 2.70775   3
  -4   4  -3 0.95950 1.22364   1
  -4   4  -3 1.00441 1.76051   4
  -4   4  -3 3.09339 1.87734   7
   4  -4   3 1.91371 2.21517   6
   4  -4   3 -0.9083 1.77207   9
   4  -4   3 1.90977 2.00081   4
   4  -4   3 2.79966 1.84164   3
   4  -4   3 1.13160 2.12447   2
  -5   4  -3 107.809 5.45098   1
  -5   4  -3 106.047 6.28875   7
  -5   4  -3 123.925 6.83804   4
   5  -4   3 111.402 6.56076   4
   5  -4   3 108.199 7.36549   6
   5  -4   3 106.000 6.26224   3
   5  -4   3 99.9788 7.26331   2
   5  -4   3 112.736 8.07415   9
  -6   4  -3 107.122 6.54885   7
  -6   4  -3 106.756 6.65367   4
   6  -4   3 110.429 6.89979   3
   6  -4   3 96.3874 7.57311   6
   6  -4   3 95.1437 6.31998   4
  -7   4  -3 36.6011 4.73184   4
  -7   4  -3 37.3080 4.62134   7
   7  -4   3 32.6470 4.72915   3
   7  -4   3 31.5381 4.32570   4
   7  -4   3 36.6400 5.90171   6
   9   3  -3 61.3195 6.40780   1
   9   3  -3 56.0930 5.94453   7
  -9  -3   3 49.9068 5.78568   7
  -9  -3   3 62.2883 6.37595   1
  -9  -3   3 46.8712 7.25018   4
   8   3  -3 113.496 6.71868   4
   8   3  -3 106.414 7.32274   1
   8   3  -3 88.4071 6.43107   7
  -8  -3   3 99.2137 7.16550   1
  -8  -3   3 89.9666 6.47596   4
  -8  -3   3 98.0038 6.94599   7
  -8  -3   3 108.376 6.81137   5
   7   3  -3 231.688 11.1775   1
   7   3  -3 227.377 9.96980   4
   7   3  -3 218.130 10.3409   7
   7   3  -3 211.515 10.0733   5
  -7  -3   3 226.791 10.4562   5
  -7  -3   3 212.196 10.8935   1
  -7  -3   3 203.820 10.3063   7
  -7  -3   3 229.342 9.82848   8
   6   3  -3 247.693 10.3272   8
   6   3  -3 241.031 10.7246   5
   6   3  -3 264.651 10.6368   4
   6   3  -3 267.806 11.8741   1
   6   3  -3 239.669 10.9455   7
   6   3  -3 256.232 10.0418   3
  -6  -3   3 241.726 11.5472   1
  -6  -3   3 248.511 9.86702   2
  -6  -3   3 242.893 10.1085   9
  -6  -3   3 255.446 10.4877   8
  -6  -3   3 242.447 10.8039   5
   5   3  -3 82.8425 4.60588   4
   5   3  -3 76.4357 4.04275   3
   5   3  -3 79.0776 5.43670   1
   5   3  -3 82.8905 5.11250   7
   5   3  -3 78.9348 4.23206   6
   5   3  -3 74.4675 4.79429   5
   5   3  -3 79.9880 4.60963   8
  -5  -3   3 77.6325 4.33518   9
  -5  -3   3 83.6863 4.25891   2
  -5  -3   3 72.9988 4.52191   8
  -5  -3   3 76.1251 4.87531   5
  -5  -3   3 84.6397 4.33609   6
   4   3  -3 161.732 6.35240   6
   4   3  -3 149.318 6.99600   5
   4   3  -3 157.640 7.61702   1
   4   3  -3 146.355 6.81991   8
   4   3  -3 160.766 7.46112   7
   4   3  -3 168.218 6.72742   4
   4   3  -3 164.391 6.15065   3
  -4  -3   3 151.290 7.01566   5
  -4  -3   3 151.282 6.41123   2
  -4  -3   3 159.590 6.29387   6
  -4  -3   3 146.389 6.82872   8
  -4  -3   3 162.448 6.79062   9
   3   3  -3 7.67466 1.28977   4
   3   3  -3 7.90481 1.56528   8
   3   3  -3 5.55946 1.58143   1
   3   3  -3 8.19817 1.81775   7
   3   3  -3 9.33010 0.99149   3
   3   3  -3 6.49646 1.55070   5
  -3  -3   3 7.31144 1.39612   9
  -3  -3   3 7.35276 1.64227   5
  -3  -3   3 10.4837 1.23129   6
  -3  -3   3 7.61020 1.34224   2
  -3  -3   3 4.88740 1.37538   8
   2   3  -3 174.325 6.83194   5
   2   3  -3 156.463 6.82616   1
   2   3  -3 158.414 7.35793   7
   2   3  -3 154.727 6.75833   9
   2   3  -3 177.142 6.41563   4
  -2  -3   3 165.649 6.50242   2
  -2  -3   3 163.726 6.72753   8
  -2  -3   3 169.760 5.98892   6
  -2  -3   3 165.976 6.72469   9
   1   3  -3 172.967 7.60836   7
   1   3  -3 174.060 7.20253   4
   1   3  -3 184.522 7.08120   1
   1   3  -3 185.032 6.97235   5
   1   3  -3 190.460 5.93324   3
  -1  -3   3 184.267 7.03471   2
  -1  -3   3 181.044 7.22306   9
  -1  -3   3 178.236 7.04976   8
  -1  -3   3 187.345 6.60740   6
   0   3  -3 565.895 19.2694   4
   0   3  -3 587.531 19.1023   5
   0   3  -3 570.950 19.7363   7
   0   3  -3 589.161 19.3530   1
   0  -3   3 572.558 19.3208   6
   0  -3   3 569.425 19.6909   2
   0  -3   3 573.120 19.4280   8
   0  -3   3 581.095 19.9642   9
   0  -3   3 593.408 18.9179   3
  -1   3  -3 2403.79 76.5876   1
  -1   3  -3 2434.90 76.8617   4
  -1   3  -3 2339.66 77.0406   7
  -1   3  -3 2504.74 76.0421   5
   1  -3   3 2422.74 77.1527   6
   1  -3   3 2370.75 77.5984   2
   1  -3   3 2444.74 76.7052   3
   1  -3   3 2366.46 77.0643   8
   1  -3   3 2313.05 77.8130   9
  -2   3  -3 788.181 26.0722   1
  -2   3  -3 779.150 26.6709   7
  -2   3  -3 783.636 26.6094   4
   2  -3   3 826.066 26.4468   8
   2  -3   3 785.630 26.6318   4
   2  -3   3 749.026 28.0832   9
   2  -3   3 820.344 27.9650   2
   2  -3   3 804.519 26.5976   3
   2  -3   3 788.490 27.0755   6
  -3   3  -3 404.869 14.5889   7
  -3   3  -3 392.270 14.5938   4
  -3   3  -3 408.431 13.8492   1
   3  -3   3 403.491 15.3046   6
   3  -3   3 390.443 14.5982   3
   3  -3   3 360.405 16.0907   9
   3  -3   3 405.524 14.6675   4
   3  -3   3 375.292 15.8737   2
   3  -3   3 421.587 13.5934   8
  -4   3  -3 63.1020 3.45896   1
  -4   3  -3 67.3753 4.29048   7
  -4   3  -3 64.2081 4.39757   4
   4  -3   3 65.0468 4.36147   4
   4  -3   3 66.3308 5.00333   6
   4  -3   3 61.0300 5.46117   9
   4  -3   3 65.4292 5.11348   2
   4  -3   3 66.9023 4.43674   3
  -5   3  -3 9.67058 1.77599   1
  -5   3  -3 9.36688 2.38690   7
  -5   3  -3 6.86698 2.39091   4
   5  -3   3 11.8649 3.05968   2
   5  -3   3 9.91142 2.47850   4
   5  -3   3 9.84307 2.96543   6
   5  -3   3 12.1062 2.74203   3
   5  -3   3 12.6665 3.14526   9
  -6   3  -3 66.0917 5.21408   4
  -6   3  -3 66.3897 5.04431   7
   6  -3   3 56.9627 5.05733   3
   6  -3   3 57.4448 6.37154   6
   6  -3   3 73.2768 6.33560   2
   6  -3   3 63.1782 5.04161   4
  -7   3  -3 28.5571 4.27210   4
  -7   3  -3 28.1365 4.06624   7
   7  -3   3 32.3825 4.56588   3
   7  -3   3 23.2907 4.84309   6
   7  -3   3 31.6270 4.25647   4
  -8   3  -3 50.1067 5.56764   7
   8  -3   3 46.5016 6.86371   6
   9   2  -3 20.8585 4.21543   7
   9   2  -3 30.0626 4.65501   4
  -9  -2   3 13.1164 3.74160   4
  -9  -2   3 23.2664 4.32374   1
  -9  -2   3 26.9045 4.46218   7
   8   2  -3 51.5785 5.46207   7
   8   2  -3 64.5624 5.46213   4
   8   2  -3 68.4239 5.76704   1
  -8  -2   3 59.5883 5.95580   4
  -8  -2   3 49.6843 5.48148   1
  -8  -2   3 57.3537 5.91648   7
   7   2  -3 261.775 11.7658   7
   7   2  -3 269.215 11.5605   4
   7   2  -3 265.701 11.1794   3
   7   2  -3 260.334 12.1945   1
  -7  -2   3 250.737 12.0366   1
  -7  -2   3 277.841 11.7178   5
  -7  -2   3 259.589 11.8817   7
   6   2  -3 846.720 30.4007   1
   6   2  -3 856.305 29.4093   6
   6   2  -3 826.984 28.9504   3
   6   2  -3 845.419 29.8451   7
   6   2  -3 814.171 29.3589   4
   6   2  -3 841.144 29.4895   5
  -6  -2   3 830.516 30.2928   1
  -6  -2   3 813.396 29.1996   9
  -6  -2   3 866.597 28.9960   8
  -6  -2   3 869.862 29.4225   6
  -6  -2   3 868.750 28.4614   2
  -6  -2   3 838.474 29.5507   5
   5   2  -3 202.701 8.29516   3
   5   2  -3 208.812 8.92249   5
   5   2  -3 204.746 8.50274   8
   5   2  -3 197.569 9.49449   1
   5   2  -3 212.707 8.67548   6
   5   2  -3 200.313 8.77302   4
   5   2  -3 202.833 9.13879   7
  -5  -2   3 215.180 9.65292   1
  -5  -2   3 210.717 8.34890   9
  -5  -2   3 206.633 8.50509   8
  -5  -2   3 197.128 8.83315   5
  -5  -2   3 203.380 8.03249   2
  -5  -2   3 203.080 8.59750   6
   4   2  -3 267.501 10.3480   5
   4   2  -3 263.062 9.56035   2
   4   2  -3 270.662 10.9731   1
   4   2  -3 254.961 9.96731   8
   4   2  -3 269.762 10.0992   4
   4   2  -3 267.876 9.64378   3
   4   2  -3 266.060 9.81954   6
   4   2  -3 258.521 10.5692   7
  -4  -2   3 256.836 9.96654   8
  -4  -2   3 254.321 9.72584   9
  -4  -2   3 259.601 9.48364   2
  -4  -2   3 261.258 9.78334   6
  -4  -2   3 230.171 10.7842   9
  -4  -2   3 253.354 10.2807   5
   3   2  -3 24.8370 2.17176   8
   3   2  -3 31.8288 2.54591   1
   3   2  -3 33.0596 2.21112   4
   3   2  -3 31.2542 1.96215   6
   3   2  -3 30.9254 1.82521   3
   3   2  -3 35.9143 2.70778   7
   3   2  -3 27.4899 2.22796   5
  -3  -2   3 31.3747 1.91280   6
  -3  -2   3 30.2714 2.05224   9
  -3  -2   3 25.7552 2.29073   8
  -3  -2   3 27.6383 1.94923   2
  -3  -2   3 30.4764 2.27282   5
  -3  -2   3 26.7851 2.16790   9
   2   2  -3 3.30582 0.82807   9
   2   2  -3 3.95281 1.16946   7
   2   2  -3 2.88065 0.88601   5
   2   2  -3 3.05874 1.00857   1
   2   2  -3 2.84140 0.49330   3
   2   2  -3 6.64667 1.00234   4
  -2  -2   3 3.64471 0.88635   5
  -2  -2   3 0.80228 0.65904   2
  -2  -2   3 3.48695 0.95595   8
  -2  -2   3 2.87896 0.81420   9
  -2  -2   3 4.40244 0.63882   6
   1   2  -3 453.622 15.2251   5
   1   2  -3 441.919 15.3766   9
   1   2  -3 461.817 14.3193   3
   1   2  -3 454.811 15.3872   4
   1   2  -3 424.999 15.2285   1
   1   2  -3 436.095 15.8631   7
  -1  -2   3 458.105 15.2910   9
  -1  -2   3 462.082 15.1336   2
  -1  -2   3 449.169 14.6314   6
  -1  -2   3 452.249 15.2774   8
   0   2  -3 370.286 12.4082   5
   0   2  -3 359.414 12.8910   7
   0   2  -3 380.291 12.5431   1
   0   2  -3 378.666 12.6897   4
   0  -2   3 361.096 13.0341   9
   0  -2   3 378.064 12.9449   2
   0  -2   3 382.119 12.5436   6
   0  -2   3 366.576 12.7355   8
   0  -2   3 378.365 12.2872   3
  -1   2  -3 1157.49 38.8656   7
  -1   2  -3 1182.13 38.8085   4
  -1   2  -3 1216.73 37.9618   5
  -1   2  -3 1186.51 38.4303   1
  -1   2  -3 1265.84 39.5681   9
   1  -2   3 1209.20 37.9519   5
   1  -2   3 1105.36 39.1433   8
   1  -2   3 1218.21 38.7268   3
   1  -2   3 1275.42 39.9667   9
   1  -2   3 1186.06 38.9999   6
   1  -2   3 1185.77 39.4800   2
  -2   2  -3 1181.79 39.1723   9
  -2   2  -3 1145.78 38.3322   7
  -2   2  -3 1167.06 37.7474   1
  -2   2  -3 1171.96 38.4233   4
   2  -2   3 1201.06 38.4845   4
   2  -2   3 1098.20 39.3752   2
   2  -2   3 1175.60 38.8467   6
   2  -2   3 1124.59 39.7938   9
   2  -2   3 1200.90 38.4202   3
   2  -2   3 1257.66 38.1682   8
  -3   2  -3 567.752 19.5382   4
  -3   2  -3 546.001 19.2981   7
  -3   2  -3 550.542 17.7058   5
  -3   2  -3 558.890 18.6430   1
   3  -2   3 563.462 19.5379   4
   3  -2   3 560.902 20.0432   6
   3  -2   3 558.416 19.4947   3
   3  -2   3 527.027 20.7763   9
   3  -2   3 565.659 20.6109   2
   3  -2   3 575.729 18.6621   8
  -4   2  -3 156.501 7.00442   7
  -4   2  -3 150.308 7.10646   4
  -4   2  -3 152.210 6.24717   1
   4  -2   3 156.333 8.27647   9
   4  -2   3 159.378 8.06478   2
   4  -2   3 154.717 7.87666   6
   4  -2   3 149.995 7.16179   3
   4  -2   3 162.017 6.15205   8
   4  -2   3 166.597 7.24930   4
  -5   2  -3 55.1283 4.06854   7
  -5   2  -3 63.8635 4.48693   4
  -5   2  -3 53.8928 3.42534   1
   5  -2   3 56.2801 4.37953   3
   5  -2   3 54.8333 4.60297   2
   5  -2   3 52.2753 5.42977   6
   5  -2   3 62.5710 5.22873   9
   5  -2   3 59.5667 4.33249   4
  -6   2  -3 -2.5966 1.75726   4
  -6   2  -3 0.67840 1.96501   7
  -6   2  -3 3.90181 1.93368   1
   6  -2   3 0.44883 2.05427   3
   6  -2   3 0.74326 1.93082   4
   6  -2   3 0.33499 2.57551   6
   6  -2   3 1.50132 2.18219   9
   6  -2   3 1.71113 1.91856   2
  -7   2  -3 13.8769 3.27670   7
  -7   2  -3 17.1041 3.54157   4
   7  -2   3 14.2985 3.35743   3
   7  -2   3 22.7774 4.74976   6
   7  -2   3 17.3645 3.40242   4
  -8   2  -3 56.9433 5.84281   4
  -8   2  -3 43.8437 5.49619   3
  -8   2  -3 44.3893 4.98132   7
   8  -2   3 33.5617 5.79907   6
   8  -2   3 35.7543 5.03685   3
   8  -2   3 52.5295 5.34807   4
   9   1  -3 -0.7330 2.45594   7
  -9  -1   3 2.49296 2.92615   7
  -9  -1   3 -0.9505 2.75878   4
   8   1  -3 18.0465 3.45403   4
   8   1  -3 17.6770 3.55310   7
   8   1  -3 18.0788 3.51628   3
  -8  -1   3 17.8090 3.86853   1
  -8  -1   3 19.7950 3.77791   4
  -8  -1   3 16.8625 3.66389   7
   7   1  -3 116.699 6.49659   3
   7   1  -3 121.609 7.18084   1
   7   1  -3 112.288 6.82918   4
   7   1  -3 116.232 7.04377   7
  -7  -1   3 104.600 7.00467   1
  -7  -1   3 103.982 6.40654   5
  -7  -1   3 106.728 6.84766   7
   6   1  -3 438.436 16.3881   3
   6   1  -3 449.109 16.9110   6
   6   1  -3 426.120 16.7983   7
   6   1  -3 432.831 16.6580   4
  -6  -1   3 427.392 16.9184   7
  -6  -1   3 439.683 16.5378   5
  -6  -1   3 415.294 16.9510   1
  -6  -1   3 438.234 15.7120   8
   5   1  -3 663.923 22.7704   3
   5   1  -3 621.684 23.2261   7
   5   1  -3 673.517 23.0586   5
   5   1  -3 662.836 22.0294   2
   5   1  -3 652.399 23.0866   4
   5   1  -3 620.608 23.5479   1
   5   1  -3 668.961 22.3483   8
   5   1  -3 657.389 23.1239   6
  -5  -1   3 636.152 23.5443   1
  -5  -1   3 635.912 22.9457   5
  -5  -1   3 646.848 22.3105   8
  -5  -1   3 656.296 22.2722   9
  -5  -1   3 667.138 22.0298   2
   4   1  -3 653.149 22.3972   5
   4   1  -3 657.274 22.7385   7
   4   1  -3 655.275 22.0204   3
   4   1  -3 640.708 23.0017   1
   4   1  -3 634.510 22.2015   6
   4   1  -3 672.716 21.9238   8
   4   1  -3 635.512 22.3409   4
   4   1  -3 640.058 21.4919   2
  -4  -1   3 649.312 21.4876   2
  -4  -1   3 661.939 22.1843   9
  -4  -1   3 630.619 22.3270   5
  -4  -1   3 638.612 21.8520   8
  -4  -1   3 604.562 22.7910   1
  -4  -1   3 647.475 21.6984   9
   3   1  -3 705.841 23.3563   4
   3   1  -3 697.401 22.6576   2
   3   1  -3 694.922 23.7246   7
   3   1  -3 702.152 22.9518   3
   3   1  -3 690.622 23.0188   6
   3   1  -3 689.709 23.4176   5
   3   1  -3 702.759 23.0704   8
   3   1  -3 704.022 23.9812   1
  -3  -1   3 667.948 22.5794   2
  -3  -1   3 697.443 23.0683   9
  -3  -1   3 691.212 23.0346   8
  -3  -1   3 664.977 23.3284   5
  -3  -1   3 661.706 23.7880   1
  -3  -1   3 691.153 22.7936   9
   2   1  -3 40.0463 1.90969   6
   2   1  -3 39.9915 2.57645   1
   2   1  -3 40.3082 2.52545   7
   2   1  -3 43.1851 2.42814   5
   2   1  -3 38.9483 2.22549   4
   2   1  -3 41.4473 1.96809   3
   2   1  -3 35.6299 1.98179   9
  -2  -1   3 39.9994 1.88480   2
  -2  -1   3 40.8737 2.00154   9
  -2  -1   3 45.0749 2.26888   8
  -2  -1   3 39.5043 2.04339   9
  -2  -1   3 40.1420 2.35258   5
   1   1  -3 509.395 16.3065   1
   1   1  -3 507.259 16.2091   4
   1   1  -3 493.723 15.6479   3
   1   1  -3 466.367 15.9755   9
   1   1  -3 495.134 16.1846   5
   1   1  -3 498.093 16.5631   7
  -1  -1   3 485.260 16.1508   5
  -1  -1   3 473.964 15.8068   2
  -1  -1   3 474.398 15.9151   9
  -1  -1   3 455.479 15.4630   6
  -1  -1   3 486.574 15.3522   6
  -1  -1   3 474.393 16.0901   8
   0   1  -3 1852.08 59.4582   4
   0   1  -3 1846.21 59.4760   7
   0   1  -3 1936.90 59.6553   9
   0   1  -3 1819.07 59.1112   5
   0   1  -3 1895.53 59.1030   1
   0   1  -3 1844.63 59.0356   3
   0  -1   3 1833.20 59.0426   3
   0  -1   3 1870.62 59.1278   5
   0  -1   3 1846.37 59.5297   8
   0  -1   3 1893.99 59.1065   6
   0  -1   3 1816.51 59.4301   2
   0  -1   3 1897.89 59.6112   9
  -1   1  -3 465.242 16.3816   9
  -1   1  -3 461.890 15.2795   1
  -1   1  -3 451.428 15.1714   5
  -1   1  -3 488.741 15.8300   4
  -1   1  -3 459.029 15.7024   7
   1  -1   3 483.710 15.7621   3
   1  -1   3 486.372 15.9954   6
   1  -1   3 488.008 16.0805   8
   1  -1   3 495.507 15.0395   5
   1  -1   3 451.515 16.3853   2
   1  -1   3 475.863 16.6900   9
  -2   1  -3 677.782 22.5682   7
  -2   1  -3 693.910 23.5174   9
  -2   1  -3 664.086 22.0475   1
  -2   1  -3 652.286 22.6800   4
  -2   1  -3 680.001 21.6803   5
   2  -1   3 686.471 22.4509   8
   2  -1   3 669.534 23.7636   9
   2  -1   3 645.850 23.4234   2
   2  -1   3 701.054 23.1636   6
   2  -1   3 694.324 22.7638   3
   2  -1   3 720.944 21.7035   5
   2  -1   3 683.724 22.7584   4
  -3   1  -3 511.180 16.5494   5
  -3   1  -3 482.779 17.5407   4
  -3   1  -3 496.040 17.3918   7
  -3   1  -3 481.336 16.8366   1
   3  -1   3 519.708 17.1090   8
   3  -1   3 500.905 17.5940   4
   3  -1   3 514.933 18.7246   9
   3  -1   3 520.221 17.6957   3
   3  -1   3 524.257 18.4302   2
   3  -1   3 501.509 18.1966   6
  -4   1  -3 478.513 17.7688   4
  -4   1  -3 486.962 17.5835   7
  -4   1  -3 479.106 16.9803   1
  -4   1  -3 504.838 16.7077   5
   4  -1   3 526.274 17.1477   8
   4  -1   3 492.971 17.8829   3
   4  -1   3 475.611 17.7119   4
   4  -1   3 517.959 18.8993   9
   4  -1   3 488.384 18.6081   6
   4  -1   3 527.510 18.6169   2
  -5   1  -3 105.492 5.54392   7
  -5   1  -3 95.9548 4.89001   1
  -5   1  -3 111.494 5.90950   4
   5  -1   3 110.964 6.55272   9
   5  -1   3 109.924 6.11039   2
   5  -1   3 100.330 5.59774   3
   5  -1   3 108.835 6.45202   6
   5  -1   3 103.932 5.68935   4
  -6   1  -3 13.5611 2.24357   1
  -6   1  -3 13.5024 2.86863   4
  -6   1  -3 17.0893 2.90919   7
   6  -1   3 18.9444 3.20508   2
   6  -1   3 15.7661 2.87538   4
   6  -1   3 14.1035 2.85755   3
   6  -1   3 15.4726 3.67549   6
   6  -1   3 20.3866 3.43292   9
  -7   1  -3 -0.8693 1.99938   7
  -7   1  -3 2.20351 2.49135   4
   7  -1   3 1.37938 2.13930   4
   7  -1   3 0.31523 2.16521   3
   7  -1   3 0.16389 2.72594   6
  -8   1  -3 17.9863 3.72393   4
  -8   1  -3 20.3945 3.87383   7
  -8   1  -3 15.7631 3.85594   3
   8  -1   3 19.3352 3.96527   3
   8  -1   3 23.1975 5.03108   6
   8  -1   3 27.6768 4.16074   4
   8   0  -3 5.18908 2.55110   4
   8   0  -3 0.87294 2.48922   7
   8   0  -3 3.03586 2.57281   3
  -8   0   3 -0.1404 2.79167   7
  -8   0   3 0.98119 2.71598   4
  -8   0   3 2.11462 2.46279   1
   7   0  -3 23.4687 3.53803   3
   7   0  -3 27.5263 3.91682   4
   7   0  -3 21.3695 3.59745   7
  -7   0   3 18.1694 3.26717   1
  -7   0   3 19.9233 3.64435   4
  -7   0   3 20.2786 3.68648   7
   6   0  -3 34.2904 3.79803   3
   6   0  -3 39.8879 4.15655   4
   6   0  -3 36.4868 4.08808   7
   6   0  -3 34.2583 4.25184   6
  -6   0   3 32.4724 3.89125   1
  -6   0   3 38.3299 3.94965   5
  -6   0   3 31.9915 4.01962   7
   5   0  -3 401.903 13.8614   9
   5   0  -3 378.816 15.0709   1
   5   0  -3 373.560 14.9531   6
   5   0  -3 386.766 14.9747   7
   5   0  -3 402.760 14.9605   4
   5   0  -3 398.753 13.6607   2
   5   0  -3 391.066 14.6465   3
  -5   0   3 382.494 14.9730   1
  -5   0   3 375.129 13.8276   9
  -5   0   3 381.394 13.6515   8
  -5   0   3 394.978 14.6248   5
  -5   0   3 379.008 15.0051   7
   4   0  -3 804.386 26.8514   9
   4   0  -3 832.661 27.5890   3
   4   0  -3 825.811 26.7098   2
   4   0  -3 832.640 27.8687   6
   4   0  -3 824.210 28.1841   1
   4   0  -3 818.946 27.9779   7
   4   0  -3 804.858 27.7875   4
  -4   0   3 815.739 26.8277   8
  -4   0   3 799.295 27.5739   5
  -4   0   3 767.789 27.8999   1
  -4   0   3 798.579 27.2411   9
  -4   0   3 808.647 28.0066   7
  -4   0   3 825.047 26.9159   9
   3   0  -3 2636.22 86.9435   7
   3   0  -3 2753.64 85.8135   2
   3   0  -3 2728.33 85.9276   9
   3   0  -3 2659.46 87.1479   1
   3   0  -3 2779.67 86.6403   6
   3   0  -3 2746.02 86.5377   3
   3   0  -3 2778.88 86.7922   4
  -3   0   3 2654.49 86.6505   5
  -3   0   3 2720.26 85.9218   9
  -3   0   3 2710.60 86.0224   8
  -3   0   3 2720.82 86.2024   9
  -3   0   3 2539.63 86.9365   1
   2   0  -3 708.387 22.0763   2
   2   0  -3 671.075 23.1885   1
   2   0  -3 709.658 22.6742   3
   2   0  -3 694.040 22.8919   4
   2   0  -3 717.370 22.5686   6
   2   0  -3 700.602 23.1057   7
  -2   0   3 653.360 23.0740   1
  -2   0   3 705.580 22.2748   9
  -2   0   3 680.269 22.4122   8
  -2   0   3 671.554 22.0307   2
  -2   0   3 669.349 22.1153   9
  -2   0   3 665.417 22.8761   5
   1   0  -3 441.013 14.3699   9
   1   0  -3 442.717 15.1568   1
   1   0  -3 453.317 14.7837   3
   1   0  -3 472.139 15.1404   7
   1   0  -3 450.438 14.9559   4
   1   0  -3 479.102 14.4611   6
  -1   0   3 441.586 14.7944   8
  -1   0   3 439.221 14.3566   9
  -1   0   3 441.556 14.3223   2
  -1   0   3 449.052 15.0851   5
  -1   0   3 430.814 15.0751   1
   0   0  -3 54.6674 2.33125   9
   0   0  -3 52.5195 2.44762   4
   0   0  -3 51.0445 2.06809   6
   0   0  -3 47.1549 2.22648   3
   0   0  -3 48.4335 2.03175   1
   0   0  -3 51.2247 2.22043   7
   0   0   3 56.4945 2.26562   2
   0   0   3 52.5979 2.10290   6
   0   0   3 47.0109 2.42275   8
   0   0   3 52.8084 2.03841   1
   0   0   3 51.0722 2.30847   5
   0   0   3 57.8750 2.37192   9
  -1   0  -3 1050.51 33.5467   3
  -1   0  -3 965.693 32.9977   1
  -1   0  -3 996.084 32.8760   1
  -1   0  -3 1015.89 33.4522   4
  -1   0  -3 1017.13 33.2507   7
   1   0   3 1080.37 33.8421   6
   1   0   3 1074.40 33.6772   8
   1   0   3 1044.56 34.0867   9
   1   0   3 1086.51 33.9744   2
   1   0   3 1072.69 33.5841   3
   1   0   3 1070.07 33.1921   5
  -2   0  -3 1736.78 57.2503   3
  -2   0  -3 1747.93 56.9902   7
  -2   0  -3 1750.28 57.2020   4
  -2   0  -3 1702.70 56.7052   1
  -2   0  -3 1805.19 57.9207   9
   2   0   3 1785.26 57.7698   2
   2   0   3 1783.66 57.3074   3
   2   0   3 1812.83 56.7175   5
   2   0   3 1773.49 57.7384   6
   2   0   3 1805.24 58.0263   9
   2   0   3 1806.26 57.2499   4
   2   0   3 1816.95 57.2204   8
   2   0   3 1876.70 56.8251   1
  -3   0  -3 730.662 24.6705   7
  -3   0  -3 722.920 24.3918   1
  -3   0  -3 707.144 24.8232   4
   3   0   3 741.644 24.8851   4
   3   0   3 754.699 25.4479   2
   3   0   3 780.594 24.5571   1
   3   0   3 758.581 25.7530   9
   3   0   3 715.575 24.9216   3
   3   0   3 752.602 24.7355   8
   3   0   3 760.822 25.6223   6
   3   0   3 745.840 24.2750   5
  -4   0  -3 1078.12 36.0181   7
  -4   0  -3 1071.66 36.2515   4
  -4   0  -3 1073.68 35.4905   5
  -4   0  -3 1046.86 35.6412   1
   4   0   3 1126.39 35.9367   8
   4   0   3 1056.09 36.1419   4
   4   0   3 1084.48 36.3217   3
   4   0   3 1099.12 35.5152   5
   4   0   3 1081.13 37.1306   6
   4   0   3 1104.01 36.7396   2
   4   0   3 1110.01 36.0544   7
   4   0   3 1124.92 37.1303   9
  -5   0  -3 324.239 12.0787   1
  -5   0  -3 312.424 12.6335   4
  -5   0  -3 313.844 11.8611   5
  -5   0  -3 330.466 12.4996   7
   5   0   3 325.076 12.1428   8
   5   0   3 326.960 12.7548   3
   5   0   3 339.897 11.9530   5
   5   0   3 327.392 13.7493   6
   5   0   3 338.703 13.1177   2
   5   0   3 320.013 12.5831   4
   5   0   3 331.918 13.3418   9
  -6   0  -3 46.3129 4.30497   4
  -6   0  -3 56.0905 4.09882   7
  -6   0  -3 44.0642 4.11335   9
  -6   0  -3 54.1795 3.70910   1
   6   0   3 52.0571 4.56823   9
   6   0   3 46.0385 4.06560   3
   6   0   3 52.4956 5.73593   6
   6   0   3 58.2646 4.41681   4
   6   0   3 48.1319 4.11325   2
  -7   0  -3 5.19555 2.50160   4
  -7   0  -3 6.33186 2.68274   3
  -7   0  -3 7.54190 2.48892   7
   7   0   3 7.88774 3.45855   6
   7   0   3 8.61239 2.72527   2
   7   0   3 6.13023 2.67281   3
   7   0   3 10.3642 2.63952   4
  -8   0  -3 0.84050 2.67539   3
  -8   0  -3 1.08762 2.71895   4
  -8   0  -3 1.67714 2.68815   7
   8   0   3 -1.6806 2.93694   6
   8   0   3 2.40006 2.50501   3
   8   0   3 1.10172 2.21273   4
   8  -1  -3 4.01417 2.73375   4
   8  -1  -3 2.77891 2.59506   3
  -8   1   3 1.67209 2.41389   1
  -8   1   3 2.14158 2.67398   7
  -8   1   3 5.05264 2.89954   4
   7  -1  -3 3.54639 2.36611   4
   7  -1  -3 5.41205 3.02214   6
   7  -1  -3 3.68467 2.50175   7
   7  -1  -3 3.74404 2.35131   3
  -7   1   3 4.92587 2.80350   4
  -7   1   3 0.14099 2.10498   1
  -7   1   3 3.90832 2.55805   7
   6  -1  -3 66.2682 5.31877   6
   6  -1  -3 69.1321 5.03234   4
   6  -1  -3 70.4082 5.07991   7
   6  -1  -3 53.5624 4.62378   3
  -6   1   3 65.9257 4.75080   5
  -6   1   3 72.4817 4.91876   1
  -6   1   3 68.9728 5.12110   7
   5  -1  -3 266.249 11.1397   4
   5  -1  -3 265.721 11.5611   6
   5  -1  -3 277.438 11.2796   7
   5  -1  -3 264.488 11.0118   3
  -5   1   3 250.901 10.7051   5
  -5   1   3 273.717 11.0874   1
  -5   1   3 267.741 11.2708   7
  -5   1   3 271.370 10.6362   9
   4  -1  -3 406.660 14.7387   3
   4  -1  -3 402.149 15.0134   6
   4  -1  -3 407.026 13.6966   2
   4  -1  -3 395.000 13.8349   9
   4  -1  -3 396.769 14.8209   4
   4  -1  -3 383.292 14.8328   7
  -4   1   3 389.100 13.3866   8
  -4   1   3 387.712 14.8794   7
  -4   1   3 403.155 13.8785   9
  -4   1   3 399.165 14.5649   5
  -4   1   3 394.095 14.7800   1
  -4   1   3 395.883 14.0711   9
   3  -1  -3 915.605 29.4435   9
   3  -1  -3 891.123 30.3187   4
   3  -1  -3 910.816 30.4641   7
   3  -1  -3 928.001 30.3836   6
   3  -1  -3 930.135 30.2430   3
   3  -1  -3 939.087 29.3340   2
  -3   1   3 918.076 29.5996   9
  -3   1   3 858.621 30.3082   1
  -3   1   3 889.307 30.4211   7
  -3   1   3 887.331 30.2052   5
  -3   1   3 876.917 29.1267   8
   2  -1  -3 1534.41 48.2116   6
   2  -1  -3 1526.04 48.3587   4
   2  -1  -3 1525.16 47.5283   9
   2  -1  -3 1461.63 48.4144   7
   2  -1  -3 1542.07 47.4581   2
   2  -1  -3 1529.14 48.2716   3
  -2   1   3 1434.66 48.3739   7
  -2   1   3 1448.74 48.4082   1
  -2   1   3 1496.56 47.5133   9
  -2   1   3 1478.75 47.4940   8
  -2   1   3 1438.00 48.4127   5
   1  -1  -3 1131.74 35.2524   3
   1  -1  -3 1119.95 34.5961   9
   1  -1  -3 1125.19 35.0875   6
   1  -1  -3 1131.97 35.2629   4
   1  -1  -3 1124.62 34.5593   2
   1  -1  -3 1115.58 35.3007   7
  -1   1   3 1024.69 34.9822   8
  -1   1   3 1112.69 34.4960   9
  -1   1   3 1044.36 35.2955   1
  -1   1   3 978.905 35.4138   5
   0  -1  -3 379.134 12.7787   9
   0  -1  -3 398.908 12.8762   4
   0  -1  -3 388.575 12.6770   7
   0  -1  -3 393.850 12.8029   9
   0  -1  -3 386.004 12.9096   6
   0  -1  -3 394.978 13.0519   3
   0   1   3 390.021 13.0255   5
   0   1   3 393.855 12.9249   8
   0   1   3 387.754 12.8067   9
   0   1   3 392.306 12.7376   2
   0   1   3 390.609 12.8062   1
  -1  -1  -3 208.915 7.37795   3
  -1  -1  -3 208.047 6.73156   7
  -1  -1  -3 210.050 7.57114   9
  -1  -1  -3 196.791 7.54499   6
  -1  -1  -3 200.188 7.05766   4
   1   1   3 221.545 7.65480   9
   1   1   3 199.774 7.43882   2
   1   1   3 224.614 6.98462   1
   1   1   3 217.010 7.29975   5
   1   1   3 202.556 7.40917   8
  -2  -1  -3 655.346 22.0503   7
  -2  -1  -3 657.210 22.4307   3
  -2  -1  -3 700.180 23.0195   9
  -2  -1  -3 676.717 22.2767   4
   2   1   3 691.595 23.0250   9
   2   1   3 668.566 22.7730   2
   2   1   3 687.072 22.3267   5
   2   1   3 695.067 22.3091   4
   2   1   3 702.459 22.1083   7
   2   1   3 677.431 23.0677   6
   2   1   3 666.588 22.2171   1
   2   1   3 699.953 22.5249   3
   2   1   3 674.730 22.6098   8
  -3  -1  -3 716.426 24.6724   4
  -3  -1  -3 763.789 24.9081   3
  -3  -1  -3 715.555 24.5108   7
  -3  -1  -3 706.785 24.6352   1
   3   1   3 729.622 25.5719   6
   3   1   3 732.198 25.4523   9
   3   1   3 737.783 24.7031   4
   3   1   3 772.071 24.7901   1
   3   1   3 750.505 24.6023   5
   3   1   3 765.726 24.5942   7
   3   1   3 781.015 25.0251   8
   3   1   3 748.100 24.8825   3
   3   1   3 751.833 25.2553   2
  -4  -1  -3 1334.47 44.2641   1
  -4  -1  -3 1315.26 44.1631   7
  -4  -1  -3 1306.78 44.3221   4
  -4  -1  -3 1339.85 44.4913   3
   4   1   3 1376.73 44.8937   2
   4   1   3 1398.29 44.4125   1
   4   1   3 1368.80 44.2134   7
   4   1   3 1344.96 44.4953   3
   4   1   3 1351.66 45.1550   9
   4   1   3 1362.04 44.3458   4
   4   1   3 1377.62 44.4805   8
   4   1   3 1353.01 44.0993   5
   4   1   3 1364.56 45.4636   6
  -5  -1  -3 630.837 22.9798   9
  -5  -1  -3 613.116 22.2551   4
  -5  -1  -3 610.201 22.3620   3
  -5  -1  -3 651.268 22.1430   1
  -5  -1  -3 653.241 21.9837   5
  -5  -1  -3 632.743 22.1351   7
   5   1   3 659.732 22.2451   1
   5   1   3 628.697 22.2081   4
   5   1   3 636.296 22.2035   8
   5   1   3 641.079 23.0741   9
   5   1   3 627.117 22.3793   3
   5   1   3 620.204 22.5920   2
   5   1   3 650.590 21.9663   5
   5   1   3 658.747 22.1673   7
   5   1   3 637.141 23.5149   6
  -6  -1  -3 263.044 10.4981   5
  -6  -1  -3 255.950 10.5576   1
  -6  -1  -3 247.267 11.2796   9
  -6  -1  -3 261.890 11.0760   3
  -6  -1  -3 260.982 10.7542   7
  -6  -1  -3 279.657 11.1944   4
   6   1   3 250.436 12.0943   6
   6   1   3 263.727 10.9138   4
   6   1   3 271.413 10.7493   1
   6   1   3 268.229 11.1574   2
   6   1   3 273.171 11.5871   9
   6   1   3 255.091 10.5417   8
   6   1   3 259.229 10.9744   3
   6   1   3 265.316 10.6715   7
  -7  -1  -3 101.233 6.28913   4
  -7  -1  -3 107.439 6.31920   7
  -7  -1  -3 95.8766 6.38516   9
  -7  -1  -3 99.0185 6.33136   3
   7   1   3 108.121 6.40219   3
   7   1   3 111.450 6.60852   9
   7   1   3 116.122 6.58112   2
   7   1   3 99.6695 7.37244   6
   7   1   3 108.939 6.20000   4
  -8  -1  -3 6.46393 2.64721   7
  -8  -1  -3 4.48511 2.69914   3
  -8  -1  -3 4.83296 2.84302   4
   8   1   3 9.44591 2.82314   4
   8   1   3 3.85813 3.09970   6
   8   1   3 3.22232 2.80556   3
  -9  -1  -3 7.35721 3.24779   4
  -9  -1  -3 2.38897 4.20895   6
  -9  -1  -3 1.67345 3.20104   3
   9   1   3 5.03350 2.78415   3
   9   1   3 1.55457 2.73433   4
   8  -2  -3 33.2245 4.80485   3
   8  -2  -3 46.9186 5.52214   4
  -8   2   3 41.3671 5.24311   7
  -8   2   3 37.6719 5.30118   4
  -8   2   3 33.5132 4.30048   1
   7  -2  -3 13.4163 3.90778   6
   7  -2  -3 12.0486 3.03942   4
   7  -2  -3 10.4413 3.03870   3
  -7   2   3 8.26700 2.59901   1
  -7   2   3 10.5040 3.15780   7
  -7   2   3 12.3646 3.37529   4
   6  -2  -3 51.2691 4.94363   3
   6  -2  -3 40.3487 4.97735   6
   6  -2  -3 47.8757 4.83641   4
   6  -2  -3 51.9459 4.55759   7
  -6   2   3 47.4532 4.18500   7
  -6   2   3 48.6188 4.56891   1
  -6   2   3 48.0591 4.98426   4
   5  -2  -3 131.556 7.25219   6
   5  -2  -3 128.634 6.78738   7
   5  -2  -3 126.772 6.72668   3
   5  -2  -3 128.097 6.78601   4
  -5   2   3 126.783 6.42206   1
  -5   2   3 120.474 6.19090   5
  -5   2   3 130.368 6.85104   7
   4  -2  -3 594.875 20.4591   3
   4  -2  -3 571.337 19.4831   9
   4  -2  -3 561.742 20.3491   4
   4  -2  -3 575.482 19.2912   2
   4  -2  -3 572.276 20.8013   6
   4  -2  -3 586.907 20.4727   7
  -4   2   3 562.726 19.3627   9
  -4   2   3 558.742 20.3670   7
  -4   2   3 534.529 20.0075   1
  -4   2   3 558.111 19.9657   5
   3  -2  -3 718.808 23.6736   3
   3  -2  -3 739.968 23.1020   9
   3  -2  -3 665.995 23.5606   4
   3  -2  -3 709.497 23.8547   6
   3  -2  -3 675.497 23.6398   7
   3  -2  -3 736.016 22.8997   2
  -3   2   3 630.236 21.9375   8
  -3   2   3 646.924 23.3009   5
  -3   2   3 683.083 22.6258   9
  -3   2   3 685.986 23.6732   7
  -3   2   3 660.151 23.4243   1
   2  -2  -3 326.050 11.8841   7
   2  -2  -3 331.374 11.6488   9
   2  -2  -3 335.647 11.9096   6
   2  -2  -3 341.139 11.5080   2
   2  -2  -3 330.891 11.8465   3
   2  -2  -3 323.128 11.8102   4
  -2   2   3 343.230 10.5097   8
  -2   2   3 318.406 11.6942   5
  -2   2   3 318.842 11.8215   7
  -2   2   3 322.569 11.0352   9
  -2   2   3 314.631 11.7551   1
   1  -2  -3 519.991 17.4151   7
   1  -2  -3 528.724 17.4764   3
   1  -2  -3 522.247 17.4970   6
   1  -2  -3 520.069 16.9892   2
   1  -2  -3 517.067 17.3421   4
   1  -2  -3 515.135 17.1001   9
  -1   2   3 494.625 17.3996   1
  -1   2   3 511.543 17.3964   7
  -1   2   3 534.947 16.7260   8
  -1   2   3 529.341 16.9674   9
  -1   2   3 515.558 17.4063   5
   0  -2  -3 152.150 5.63546   9
   0  -2  -3 154.475 5.53702   2
   0  -2  -3 162.380 5.47157   4
   0  -2  -3 165.515 5.80336   3
   0  -2  -3 147.793 5.82001   6
   0   2   3 151.670 5.62671   9
   0   2   3 151.461 5.46631   7
   0   2   3 160.145 5.79278   5
   0   2   3 152.915 5.68230   1
   0   2   3 161.005 5.60821   8
  -1  -2  -3 41.8173 2.26680   3
  -1  -2  -3 40.8564 2.28515   6
  -1  -2  -3 42.8652 2.28938   9
  -1  -2  -3 41.1995 2.15055   2
  -1  -2  -3 45.9757 2.38210   9
  -1  -2  -3 40.7389 1.81402   4
   1   2   3 41.9070 2.02321   1
   1   2   3 41.1391 1.73981   7
   1   2   3 40.6226 2.18767   2
   1   2   3 51.3136 2.33432   5
   1   2   3 43.8415 2.33901   9
   1   2   3 45.7622 2.28069   8
   1   2   3 40.4272 2.24533   9
  -2  -2  -3 220.630 7.76946   4
  -2  -2  -3 226.734 8.21716   3
  -2  -2  -3 218.088 8.63750   6
  -2  -2  -3 228.772 8.74353   9
  -2  -2  -3 218.696 8.64876   9
   2   2   3 229.706 8.36476   5
   2   2   3 235.056 8.59705   8
   2   2   3 230.482 8.20989   1
   2   2   3 225.755 8.50782   2
   2   2   3 231.804 8.73876   9
   2   2   3 241.044 7.80529   7
   2   2   3 225.791 8.74197   6
  -3  -2  -3 23.9324 1.73048   4
  -3  -2  -3 26.7156 2.37797   9
  -3  -2  -3 26.0754 2.24596   6
  -3  -2  -3 31.4811 2.05926   3
   3   2   3 28.8814 2.36769   6
   3   2   3 26.0160 2.19187   8
   3   2   3 30.5605 2.50107   9
   3   2   3 27.8558 2.01256   3
   3   2   3 27.3775 1.79011   7
   3   2   3 26.5869 1.77960   4
   3   2   3 24.7119 1.98825   5
   3   2   3 29.6683 2.15332   1
   3   2   3 29.0250 2.31545   2
  -4  -2  -3 1063.36 35.7786   4
  -4  -2  -3 1094.10 36.0157   3
  -4  -2  -3 1075.99 35.7609   7
  -4  -2  -3 1058.90 36.9078   6
  -4  -2  -3 1100.55 36.7961   9
   4   2   3 1090.75 36.4307   2
   4   2   3 1094.67 36.7481   9
   4   2   3 1105.44 36.0787   5
   4   2   3 1129.88 36.4161   8
   4   2   3 1078.19 36.9877   6
   4   2   3 1081.31 36.2713   1
   4   2   3 1064.23 35.7344   4
   4   2   3 1114.28 35.7959   7
   4   2   3 1079.13 35.9947   3
  -5  -2  -3 333.962 12.5862   7
  -5  -2  -3 309.118 13.2660   9
  -5  -2  -3 345.590 13.0448   1
  -5  -2  -3 334.211 12.7845   3
  -5  -2  -3 327.530 13.7652   6
  -5  -2  -3 340.887 12.7172   4
   5   2   3 338.903 12.6086   4
   5   2   3 366.931 13.1964   1
   5   2   3 335.990 13.8447   6
   5   2   3 344.796 12.8045   3
   5   2   3 338.868 13.4211   9
   5   2   3 343.946 13.0457   8
   5   2   3 332.520 12.6782   5
   5   2   3 333.801 12.5225   7
   5   2   3 341.368 13.1623   2
  -6  -2  -3 230.078 9.44665   4
  -6  -2  -3 212.756 9.37907   3
  -6  -2  -3 208.341 9.33003   1
  -6  -2  -3 206.756 9.13728   5
  -6  -2  -3 207.502 10.3508   6
  -6  -2  -3 222.951 9.23823   7
  -6  -2  -3 206.431 9.79364   9
   6   2   3 234.106 10.1472   9
   6   2   3 223.155 9.29488   5
   6   2   3 216.347 9.56450   2
   6   2   3 233.883 9.58960   8
   6   2   3 217.742 9.37352   3
   6   2   3 212.262 9.13880   4
   6   2   3 218.482 9.16849   7
   6   2   3 203.614 10.3507   6
   6   2   3 221.183 9.51604   1
  -7  -2  -3 290.972 12.7933   1
  -7  -2  -3 299.997 13.6419   6
  -7  -2  -3 321.782 12.6253   4
  -7  -2  -3 302.216 12.4692   3
  -7  -2  -3 266.862 12.5240   9
  -7  -2  -3 288.011 12.2309   8
  -7  -2  -3 301.599 12.2754   7
   7   2   3 291.524 12.7302   9
   7   2   3 293.088 12.0844   4
   7   2   3 284.010 12.7377   8
   7   2   3 302.165 12.0423   7
   7   2   3 306.812 12.4204   3
   7   2   3 316.555 14.0096   6
   7   2   3 292.406 12.3405   2
  -8  -2  -3 52.3997 5.09159   4
  -8  -2  -3 55.6953 4.65702   7
  -8  -2  -3 43.4148 5.77155   6
  -8  -2  -3 40.6860 4.73214   3
   8   2   3 40.8245 5.58171   6
   8   2   3 55.8525 4.58296   4
   8   2   3 52.3512 5.12076   3
  -9  -2  -3 4.34642 3.13503   3
  -9  -2  -3 0.72732 2.83879   4
   9   2   3 4.96543 2.55030   4
   9   2   3 6.17255 3.18695   3
  -8   3   3 59.2112 6.09618   1
   7  -3  -3 70.3006 5.68512   4
   7  -3  -3 68.1462 6.36145   3
   7  -3  -3 49.5836 6.51938   6
  -7   3   3 71.5057 5.84860   7
  -7   3   3 58.6345 4.92504   1
  -7   3   3 65.7279 5.86686   4
   6  -3  -3 5.25084 2.46365   3
   6  -3  -3 3.81851 2.75701   6
   6  -3  -3 6.67797 2.57057   4
  -6   3   3 4.15998 2.12727   1
  -6   3   3 8.04045 2.79859   4
  -6   3   3 6.74281 2.73623   7
   5  -3  -3 3.24882 1.92005   4
   5  -3  -3 4.01441 2.12025   3
   5  -3  -3 1.73500 1.98560   6
  -5   3   3 0.83696 2.13023   4
  -5   3   3 5.54433 1.97257   1
  -5   3   3 3.48161 2.16262   7
   4  -3  -3 169.875 7.14014   9
   4  -3  -3 149.882 7.86431   6
   4  -3  -3 158.972 7.50607   4
   4  -3  -3 161.440 7.60918   3
   4  -3  -3 163.156 6.87472   2
  -4   3   3 149.566 7.44704   7
  -4   3   3 165.051 6.78243   5
  -4   3   3 145.675 7.04607   1
   3  -3  -3 1315.53 44.1822   6
   3  -3  -3 1290.88 43.7021   4
   3  -3  -3 1393.94 43.6134   2
   3  -3  -3 1341.79 43.8702   3
   3  -3  -3 1365.73 43.8203   9
  -3   3   3 1300.12 43.0621   5
  -3   3   3 1271.33 43.4516   1
  -3   3   3 1319.14 43.8261   7
  -3   3   3 1290.66 42.7392   9
   2  -3  -3 446.415 15.5567   4
   2  -3  -3 407.557 15.6031   9
   2  -3  -3 455.860 15.8764   6
   2  -3  -3 445.786 15.6457   3
   2  -3  -3 420.794 15.4494   2
  -2   3   3 451.451 15.1875   5
  -2   3   3 438.700 15.4552   1
  -2   3   3 451.533 15.6626   7
  -2   3   3 448.073 14.9504   9
   1  -3  -3 1619.30 50.7060   3
   1  -3  -3 1551.58 50.8624   6
   1  -3  -3 1571.23 50.4771   4
   1  -3  -3 1531.51 50.5428   9
   1  -3  -3 1546.05 50.3646   2
  -1   3   3 1555.42 50.4310   5
  -1   3   3 1526.70 50.5979   1
  -1   3   3 1538.44 50.5866   7
  -1   3   3 1585.32 50.3472   9
  -1   3   3 1642.21 49.7958   8
   0  -3  -3 3211.26 103.234   9
   0  -3  -3 3224.20 103.438   6
   0  -3  -3 3382.00 102.722   4
   0  -3  -3 3230.03 103.037   2
   0  -3  -3 3307.31 103.118   3
   0   3   3 3226.86 103.199   9
   0   3   3 3333.16 102.948   8
   0   3   3 3110.09 102.924   7
   0   3   3 3279.89 103.231   5
   0   3   3 3141.38 103.210   1
  -1  -3  -3 666.628 22.8026   2
  -1  -3  -3 711.419 23.1541   9
  -1  -3  -3 682.252 23.0246   6
  -1  -3  -3 698.682 22.7318   3
  -1  -3  -3 701.786 21.8817   4
   1   3   3 656.181 23.0291   9
   1   3   3 688.950 22.9099   2
   1   3   3 696.242 22.9679   8
   1   3   3 699.485 23.0369   5
   1   3   3 696.299 22.5798   7
   1   3   3 688.427 22.8752   1
  -2  -3  -3 8.72514 1.30923   2
  -2  -3  -3 7.96690 1.40737   9
  -2  -3  -3 8.64466 0.64679   4
  -2  -3  -3 8.18385 1.25084   3
  -2  -3  -3 7.27837 1.34954   6
   2   3   3 10.2675 1.36729   1
   2   3   3 12.0025 1.56536   5
   2   3   3 8.28902 1.39600   8
   2   3   3 7.61702 1.34161   2
   2   3   3 9.34210 1.03546   7
  -3  -3  -3 12.5204 1.92086   9
  -3  -3  -3 12.4618 1.91088   6
  -3  -3  -3 15.1804 1.72691   3
  -3  -3  -3 13.6976 1.88843   2
  -3  -3  -3 13.2626 1.31311   4
   3   3   3 15.4905 2.09588   9
   3   3   3 16.2457 1.42857   7
   3   3   3 11.3625 1.83224   8
   3   3   3 13.8044 1.79714   5
   3   3   3 15.8355 1.96164   1
   3   3   3 14.1567 1.91750   2
   3   3   3 11.5748 1.25655   4
   3   3   3 13.9103 2.06645   6
  -4  -3  -3 492.049 16.7533   4
  -4  -3  -3 474.578 17.8651   6
  -4  -3  -3 498.221 17.9841   9
  -4  -3  -3 484.028 17.0657   3
  -4  -3  -3 462.331 17.4596   2
   4   3   3 498.565 17.7014   1
   4   3   3 505.658 16.7486   4
   4   3   3 495.888 17.7218   8
   4   3   3 495.608 17.1148   3
   4   3   3 470.813 17.7924   9
   4   3   3 499.417 17.5332   5
   4   3   3 493.910 16.9162   7
   4   3   3 484.957 17.5845   2
   4   3   3 497.067 18.0216   6
  -5  -3  -3 268.737 10.3647   4
  -5  -3  -3 284.576 10.6656   3
  -5  -3  -3 252.818 10.8638   2
  -5  -3  -3 270.124 11.3333   9
  -5  -3  -3 281.846 11.6138   6
  -5  -3  -3 274.996 10.4903   7
   5   3   3 274.457 11.2053   1
   5   3   3 267.491 11.0611   8
   5   3   3 273.899 11.3231   9
   5   3   3 267.178 10.2479   4
   5   3   3 283.312 10.9569   5
   5   3   3 279.649 11.5926   6
   5   3   3 266.535 10.5394   3
   5   3   3 281.013 10.4898   7
   5   3   3 260.529 10.9357   2
  -6  -3  -3 100.653 5.82263   2
  -6  -3  -3 108.591 5.60607   7
  -6  -3  -3 111.920 5.63730   4
  -6  -3  -3 101.773 6.35800   6
  -6  -3  -3 101.786 6.23601   9
  -6  -3  -3 96.0295 5.45737   3
  -6  -3  -3 112.471 6.11940   1
   6   3   3 105.884 6.25550   9
   6   3   3 105.201 5.87851   2
   6   3   3 102.869 5.41465   7
   6   3   3 108.999 5.88881   5
   6   3   3 105.844 6.57360   6
   6   3   3 98.6001 5.78034   8
   6   3   3 95.4800 5.45313   3
   6   3   3 109.412 6.06553   1
   6   3   3 102.586 5.36504   4
  -7  -3  -3 138.067 7.51479   8
  -7  -3  -3 136.623 7.22278   3
  -7  -3  -3 141.563 7.09746   7
  -7  -3  -3 143.251 7.25237   4
  -7  -3  -3 150.131 7.51270   2
  -7  -3  -3 130.262 8.04646   6
  -7  -3  -3 131.674 7.59046   1
  -7  -3  -3 142.056 7.48132   5
  -7  -3  -3 143.461 7.81517   9
   7   3   3 139.715 7.48683   1
   7   3   3 150.460 7.07176   7
   7   3   3 135.443 7.16993   3
   7   3   3 151.281 7.48645   8
   7   3   3 139.775 7.74457   9
   7   3   3 141.244 8.17829   6
   7   3   3 147.973 7.48539   2
   7   3   3 148.243 7.09486   4
   7   3   3 152.785 7.55494   5
  -8  -3  -3 63.1952 5.27677   3
  -8  -3  -3 73.2087 5.36354   4
  -8  -3  -3 56.2423 5.18253   2
  -8  -3  -3 62.8187 6.45902   6
   8   3   3 60.3614 4.92906   3
   8   3   3 60.0115 4.94175   2
   8   3   3 68.7126 5.97393   6
   7  -4  -3 69.3913 5.99665   3
   7  -4  -3 66.2645 5.78313   4
   7  -4  -3 75.4861 7.90648   6
  -7   4   3 61.2185 5.68170   7
  -7   4   3 67.6796 5.52825   1
  -7   4   3 67.9397 6.00223   4
   6  -4  -3 31.5692 4.30231   3
   6  -4  -3 32.0682 5.03532   6
   6  -4  -3 28.3080 4.06123   4
  -6   4   3 21.0256 3.75680   4
  -6   4   3 23.4027 3.93649   7
  -6   4   3 26.6475 3.49486   1
   5  -4  -3 3.06257 2.20182   3
   5  -4  -3 10.2594 3.00851   6
   5  -4  -3 7.24865 2.46979   4
  -5   4   3 5.83547 2.03367   1
  -5   4   3 6.45685 2.49222   4
  -5   4   3 6.41611 2.50903   7
   4  -4  -3 6.72719 2.37799   6
   4  -4  -3 6.47806 2.22575   3
   4  -4  -3 4.35924 1.83299   4
  -4   4   3 7.61866 1.94108   1
  -4   4   3 4.49264 2.01060   7
  -4   4   3 4.36336 1.99770   4
   3  -4  -3 377.017 15.0001   9
   3  -4  -3 381.861 14.3407   4
   3  -4  -3 396.597 15.0423   6
   3  -4  -3 389.741 14.7494   2
   3  -4  -3 380.439 14.4654   3
  -3   4   3 385.969 14.1076   1
  -3   4   3 391.578 14.4204   7
  -3   4   3 345.730 14.0864   9
  -3   4   3 395.700 13.5008   5
   2  -4  -3 624.391 22.1637   9
   2  -4  -3 618.677 21.5511   4
   2  -4  -3 647.955 21.9525   2
   2  -4  -3 605.850 21.7009   3
   2  -4  -3 620.532 22.0956   6
  -2   4   3 637.455 21.0817   5
  -2   4   3 640.293 21.2152   9
  -2   4   3 620.775 21.6912   7
  -2   4   3 625.605 21.5415   1
   1  -4  -3 1437.00 46.6459   3
   1  -4  -3 1406.45 47.0217   6
   1  -4  -3 1421.34 46.5787   2
   1  -4  -3 1408.74 46.8266   9
   1  -4  -3 1420.93 46.3932   4
   1  -4  -3 1446.17 45.7445   8
  -1   4   3 1381.79 46.6491   1
  -1   4   3 1457.80 45.7535   8
  -1   4   3 1434.05 46.6572   7
  -1   4   3 1458.56 46.5459   9
  -1   4   3 1479.94 46.4480   5
   0  -4  -3 2896.61 92.0490   2
   0  -4  -3 2949.96 91.4840   4
   0  -4  -3 2836.86 92.4184   6
   0  -4  -3 2948.68 91.9253   3
   0  -4  -3 2818.80 92.2881   9
   0   4   3 2775.56 91.9078   7
   0   4   3 2943.66 91.7804   8
   0   4   3 2967.03 92.2903   9
   0   4   3 2930.76 92.1373   5
   0   4   3 2754.63 92.1617   1
  -1  -4  -3 2028.39 66.3137   6
  -1  -4  -3 2077.11 66.1769   2
  -1  -4  -3 2079.66 65.7674   3
  -1  -4  -3 2005.01 66.3936   9
  -1  -4  -3 2072.68 64.9048   4
   1   4   3 2102.61 64.9205   4
   1   4   3 2000.73 66.2565   1
   1   4   3 2078.29 66.3408   5
   1   4   3 2072.12 66.1969   8
   1   4   3 2038.05 66.5272   9
   1   4   3 2067.73 66.0345   7
  -2  -4  -3 98.1057 4.24535   3
  -2  -4  -3 95.3278 4.52972   2
  -2  -4  -3 100.847 4.67279   6
  -2  -4  -3 93.3883 4.74601   9
   2   4   3 99.5202 4.74512   5
   2   4   3 99.8421 4.65977   1
   2   4   3 100.288 4.48387   7
   2   4   3 97.6157 4.63638   2
   2   4   3 89.7676 4.62206   8
  -3  -4  -3 41.3691 2.89909   6
  -3  -4  -3 32.4301 1.67755   4
  -3  -4  -3 36.7424 2.66420   2
  -3  -4  -3 36.6932 2.47883   3
  -3  -4  -3 32.1661 2.83886   9
   3   4   3 37.1577 2.82513   1
   3   4   3 37.7516 2.93791   5
   3   4   3 37.7531 2.83239   2
   3   4   3 34.2539 2.28009   7
   3   4   3 33.0215 2.83189   8
  -4  -4  -3 32.5297 2.91741   2
  -4  -4  -3 35.6795 2.61578   3
  -4  -4  -3 30.8704 2.13311   4
  -4  -4  -3 31.6750 3.27285   6
  -4  -4  -3 32.4736 3.41259   9
   4   4   3 36.0670 3.16143   8
   4   4   3 33.4072 2.12629   4
   4   4   3 32.9792 3.40249   1
   4   4   3 44.5294 3.25839   2
   4   4   3 35.6004 2.47098   7
   4   4   3 38.5511 3.15173   5
  -5  -4  -3 205.985 8.18690   3
  -5  -4  -3 202.537 8.67342   2
  -5  -4  -3 189.174 8.90596   9
  -5  -4  -3 196.733 8.87925   6
  -5  -4  -3 184.176 7.62257   4
   5   4   3 193.045 8.87610   6
   5   4   3 191.946 8.07872   3
   5   4   3 195.946 8.91400   8
   5   4   3 194.641 8.91979   1
   5   4   3 191.752 8.66048   5
   5   4   3 202.119 7.68329   4
   5   4   3 202.329 8.04773   7
   5   4   3 184.923 8.52192   2
  -6  -4  -3 230.981 9.68336   7
  -6  -4  -3 248.140 10.6978   8
  -6  -4  -3 241.898 10.2555   2
  -6  -4  -3 235.065 9.44640   4
  -6  -4  -3 249.940 10.7441   9
  -6  -4  -3 235.463 10.6710   6
  -6  -4  -3 231.293 9.75104   3
   6   4   3 220.706 10.1359   5
   6   4   3 233.420 9.30586   4
   6   4   3 231.804 9.59405   7
   6   4   3 239.677 10.5282   8
   6   4   3 250.399 10.3492   2
   6   4   3 240.345 10.7454   6
   6   4   3 220.398 10.4969   1
   6   4   3 223.331 9.60402   3
  -7  -4  -3 137.571 7.35188   5
  -7  -4  -3 115.614 7.48472   1
  -7  -4  -3 129.870 7.63131   6
  -7  -4  -3 137.733 7.04093   3
  -7  -4  -3 132.361 7.49783   8
  -7  -4  -3 127.270 7.11041   2
  -7  -4  -3 131.215 7.66623   9
   7   4   3 138.072 6.87929   3
   7   4   3 131.001 7.79238   6
   7   4   3 141.854 7.50937   5
   7   4   3 138.459 7.22859   2
   7   4   3 133.087 7.53732   1
   7   4   3 141.835 7.44250   8
  -8  -4  -3 68.3848 5.98000   5
  -8  -4  -3 63.8423 5.75460   6
  -8  -4  -3 63.3653 5.09796   2
  -8  -4  -3 66.2960 5.41675   8
   8   4   3 62.5043 5.14823   8
   8   4   3 71.6969 5.31607   2
   8   4   3 70.3125 5.79884   6
   7  -5  -3 61.4818 6.02824   4
   7  -5  -3 56.2920 7.51240   6
   7  -5  -3 46.1572 5.79847   3
  -7   5   3 59.0895 6.01903   7
  -7   5   3 61.1580 6.18213   4
  -7   5   3 52.8791 5.07043   1
   6  -5  -3 43.3691 6.03363   6
   6  -5  -3 50.0537 5.26547   4
   6  -5  -3 41.9341 5.17871   3
  -6   5   3 58.9399 5.28772   4
  -6   5   3 50.2973 4.84966   1
  -6   5   3 57.4964 5.63612   7
   5  -5  -3 27.4221 4.56591   6
   5  -5  -3 28.3636 3.92618   4
   5  -5  -3 25.0578 3.84537   3
  -5   5   3 23.9066 3.99568   4
  -5   5   3 30.4694 3.57422   1
  -5   5   3 25.3202 3.70539   7
   4  -5  -3 22.4413 3.51641   6
   4  -5  -3 10.6621 2.66113   3
   4  -5  -3 14.0080 2.67516   4
  -4   5   3 11.2050 2.63208   4
  -4   5   3 16.7235 2.65526   1
  -4   5   3 14.4458 2.73999   7
   3  -5  -3 43.5866 3.54628   4
   3  -5  -3 48.4394 4.19543   6
   3  -5  -3 43.5886 4.50226   2
   3  -5  -3 40.0056 4.52730   9
   3  -5  -3 42.2421 3.61123   3
  -3   5   3 51.1740 3.03305   5
  -3   5   3 49.5536 3.53459   1
  -3   5   3 50.3912 3.67636   4
  -3   5   3 50.1199 3.82960   7
   2  -5  -3 138.150 6.12818   4
   2  -5  -3 135.807 6.94235   9
   2  -5  -3 130.366 6.25106   3
   2  -5  -3 126.894 6.63778   6
   2  -5  -3 136.718 6.64962   2
  -2   5   3 135.657 5.70106   5
  -2   5   3 129.028 6.02563   4
  -2   5   3 140.630 6.37461   7
  -2   5   3 128.477 6.12076   1
   1  -5  -3 390.587 14.5530   9
   1  -5  -3 386.287 14.2423   2
   1  -5  -3 404.329 13.8765   4
   1  -5  -3 397.490 14.1193   3
   1  -5  -3 385.025 13.2051   8
   1  -5  -3 378.770 14.5166   6
  -1   5   3 385.378 14.2478   1
  -1   5   3 415.251 13.9744   5
  -1   5   3 390.145 13.2109   8
  -1   5   3 394.409 13.8185   4
  -1   5   3 374.839 14.1278   7
   0  -5  -3 971.171 31.6019   3
   0  -5  -3 947.187 32.2328   6
   0  -5  -3 941.041 31.8764   2
   0  -5  -3 943.243 32.1950   9
   0  -5  -3 953.573 31.4716   8
   0  -5  -3 963.691 31.1290   4
   0   5   3 942.265 31.8265   7
   0   5   3 983.456 31.5253   8
   0   5   3 954.547 32.0492   1
   0   5   3 959.516 31.1127   4
   0   5   3 977.100 31.8912   5
  -1  -5  -3 723.619 24.5897   9
  -1  -5  -3 724.948 23.6596   3
  -1  -5  -3 671.150 24.2989   6
  -1  -5  -3 722.083 24.2449   2
   1   5   3 726.761 24.2016   8
   1   5   3 726.150 24.3581   5
   1   5   3 708.867 24.2497   7
   1   5   3 720.982 22.8391   4
   1   5   3 696.876 24.3961   1
  -2  -5  -3 795.290 27.4489   6
  -2  -5  -3 817.576 26.7048   3
  -2  -5  -3 824.468 27.5051   2
  -2  -5  -3 802.908 27.8000   9
   2   5   3 822.477 27.7211   5
   2   5   3 827.017 27.7430   1
   2   5   3 796.177 27.5716   8
  -3  -5  -3 814.135 27.0676   3
  -3  -5  -3 780.586 27.6014   2
  -3  -5  -3 786.048 27.5909   6
  -3  -5  -3 753.765 27.9055   9
   3   5   3 877.345 27.5242   7
   3   5   3 838.197 27.8311   2
   3   5   3 804.112 27.9757   5
   3   5   3 812.220 27.9381   8
   3   5   3 838.562 28.0674   1
  -4  -5  -3 38.6634 3.25284   2
  -4  -5  -3 39.1491 3.20251   6
  -4  -5  -3 28.1592 2.01891   4
  -4  -5  -3 43.5753 3.57813   9
  -4  -5  -3 39.7553 2.83245   3
   4   5   3 42.0881 3.55201   5
   4   5   3 35.3715 3.70466   8
   4   5   3 32.8618 3.38906   2
   4   5   3 38.2253 2.77884   7
   4   5   3 36.8354 3.75851   1
  -5  -5  -3 1.49126 1.63931   6
  -5  -5  -3 2.82834 1.74043   2
  -5  -5  -3 2.81890 1.39591   3
  -5  -5  -3 2.23332 1.72789   9
   5   5   3 0.14012 1.65197   5
   5   5   3 2.36437 1.79542   8
   5   5   3 1.14883 1.67265   2
   5   5   3 1.62823 1.23728   7
   5   5   3 3.67033 2.04685   1
  -6  -5  -3 116.145 6.69290   9
  -6  -5  -3 105.959 6.18877   2
  -6  -5  -3 105.131 5.70766   3
  -6  -5  -3 115.402 6.58906   6
  -6  -5  -3 116.492 6.86220   8
   6   5   3 107.478 6.45605   8
   6   5   3 105.960 6.35924   5
   6   5   3 120.386 6.92083   1
   6   5   3 111.678 6.29326   2
  -7  -5  -3 210.584 10.1530   6
  -7  -5  -3 220.163 10.7246   8
  -7  -5  -3 220.859 11.5234   9
  -7  -5  -3 223.775 10.0497   2
   7   5   3 205.476 10.5046   1
   7   5   3 205.762 10.1026   5
   7   5   3 212.792 10.2180   8
   7   5   3 228.077 10.1794   2
  -8  -5  -3 144.982 8.40651   5
  -8  -5  -3 167.705 8.93652   8
  -8  -5  -3 153.941 9.85708   6
  -8  -5  -3 169.036 8.46490   2
   8   5   3 153.814 8.52041   5
   8   5   3 161.908 8.82610   8
   8   5   3 152.367 8.21535   2
   6  -6  -3 69.3806 6.07924   3
   6  -6  -3 70.4861 7.70323   6
   6  -6  -3 74.8477 5.94974   4
  -6   6   3 69.9296 5.28668   1
  -6   6   3 74.0929 6.00372   4
  -6   6   3 80.4000 6.17515   7
   5  -6  -3 121.628 7.23047   4
   5  -6  -3 128.201 7.70144   3
   5  -6  -3 126.164 8.57666   6
  -5   6   3 130.552 6.90604   1
  -5   6   3 128.021 7.45552   4
  -5   6   3 137.698 7.61471   7
   4  -6  -3 88.6742 5.56228   4
   4  -6  -3 86.2792 6.47796   6
   4  -6  -3 80.2133 5.70774   3
  -4   6   3 88.9711 5.72954   7
  -4   6   3 79.9033 5.16609   1
  -4   6   3 85.9521 5.53781   4
   3  -6  -3 2.63297 2.12632   2
   3  -6  -3 3.72771 2.01274   4
   3  -6  -3 7.17243 2.22187   3
   3  -6  -3 5.90616 3.79190   9
   3  -6  -3 0.68717 2.10134   6
  -3   6   3 4.73977 2.10111   4
  -3   6   3 3.66303 1.89800   1
  -3   6   3 3.08453 1.96831   7
   2  -6  -3 5.11929 1.83280   3
   2  -6  -3 8.20882 2.35602   9
   2  -6  -3 13.6642 2.79170   2
   2  -6  -3 3.57314 2.15050   6
   2  -6  -3 7.99961 1.90832   4
  -2   6   3 7.47549 2.06580   7
  -2   6   3 7.64435 1.97153   1
  -2   6   3 5.69270 1.82143   4
  -2   6   3 9.86001 1.63160   5
   1  -6  -3 243.553 10.1206   9
   1  -6  -3 235.566 9.06027   4
   1  -6  -3 242.979 9.84337   2
   1  -6  -3 227.788 8.51477   8
   1  -6  -3 227.408 9.34651   3
   1  -6  -3 229.476 9.86897   6
  -1   6   3 230.141 9.54621   7
  -1   6   3 239.987 9.05961   4
  -1   6   3 234.809 9.60968   1
  -1   6   3 240.691 9.23442   5
   0  -6  -3 735.436 24.0263   3
   0  -6  -3 707.460 24.4970   2
   0  -6  -3 689.394 23.4400   4
   0  -6  -3 725.667 24.9119   9
   0  -6  -3 700.073 24.7677   6
   0  -6  -3 689.574 23.8543   8
   0   6   3 707.623 24.2972   5
   0   6   3 706.325 23.4731   4
   0   6   3 711.206 24.4525   7
   0   6   3 730.989 24.6957   1
   0   6   3 712.405 23.9151   8
  -1  -6  -3 604.886 21.2807   9
  -1  -6  -3 599.667 20.9093   2
  -1  -6  -3 626.204 20.1598   3
  -1  -6  -3 573.866 20.9949   6
  -1  -6  -3 598.105 20.7061   8
   1   6   3 591.899 20.7075   8
   1   6   3 590.081 21.0893   1
   1   6   3 586.614 19.3165   4
   1   6   3 599.027 20.9382   5
   1   6   3 594.783 21.0514   7
  -2  -6  -3 558.038 19.7999   8
  -2  -6  -3 556.041 18.6731   3
  -2  -6  -3 545.384 19.6531   6
  -2  -6  -3 562.491 19.7296   2
  -2  -6  -3 559.464 20.0638   9
   2   6   3 560.837 19.9253   5
   2   6   3 578.973 20.1291   1
   2   6   3 535.083 20.1601   7
   2   6   3 548.553 19.7368   8
  -3  -6  -3 623.380 21.9158   2
  -3  -6  -3 612.259 20.7696   3
  -3  -6  -3 605.103 22.1440   8
  -3  -6  -3 604.466 21.7315   6
  -3  -6  -3 618.368 22.2864   9
   3   6   3 601.701 22.1436   5
   3   6   3 635.836 22.3989   1
   3   6   3 617.151 22.1041   8
   3   6   3 665.008 22.1881   7
  -4  -6  -3 108.110 5.72075   2
  -4  -6  -3 100.935 4.93044   3
  -4  -6  -3 107.749 6.01444   9
  -4  -6  -3 101.777 5.49065   6
  -4  -6  -3 98.0749 5.90889   8
   4   6   3 110.677 6.08128   5
   4   6   3 101.537 5.86691   8
   4   6   3 107.296 5.31410   7
   4   6   3 94.5409 5.90006   1
  -5  -6  -3 91.3698 5.37607   2
  -5  -6  -3 82.9957 5.06646   6
  -5  -6  -3 86.3404 5.57993   9
  -5  -6  -3 87.7763 5.61414   8
   5   6   3 85.2454 5.59517   8
   5   6   3 88.6058 5.14929   7
   5   6   3 82.5396 5.53091   5
   5   6   3 76.8911 5.18308   2
   5   6   3 82.0037 5.66992   1
  -6  -6  -3 0.50824 2.33423   8
  -6  -6  -3 2.65307 1.89953   6
  -6  -6  -3 4.45475 2.22359   2
  -6  -6  -3 4.30700 2.25267   9
   6   6   3 5.41077 2.33269   2
   6   6   3 0.59029 1.55204   5
   6   6   3 7.83372 2.53373   8
   6   6   3 0.22991 2.07563   1
  -7  -6  -3 92.2148 5.95970   6
  -7  -6  -3 87.9629 6.44149   8
  -7  -6  -3 78.0824 5.75519   2
   7   6   3 87.2420 5.88764   2
   7   6   3 84.1214 6.09784   5
   7   6   3 89.6121 6.54849   1
   7   6   3 97.1680 6.39061   8
  -8  -6  -3 70.5944 6.13958   8
  -8  -6  -3 65.1490 5.47698   2
  -8  -6  -3 71.2742 5.89204   5
   8   6   3 74.8248 5.97218   8
   8   6   3 81.4224 6.10478   5
   8   6   3 77.0331 5.66652   2
  -9  -6  -3 50.6931 5.94689   5
   9   6   3 59.6884 5.65252   8
   6  -7  -3 64.6544 5.71922   4
   6  -7  -3 66.6261 7.95134   6
  -6   7   3 52.3739 5.40168   1
  -6   7   3 58.8389 5.86671   4
   5  -7  -3 161.623 9.99671   6
   5  -7  -3 147.468 8.19691   4
   5  -7  -3 156.562 8.70023   3
  -5   7   3 155.948 8.16353   1
  -5   7   3 154.191 8.51980   7
  -5   7   3 150.537 8.31512   4
   4  -7  -3 200.214 11.0804   6
   4  -7  -3 220.077 10.0814   4
   4  -7  -3 212.474 10.2406   3
  -4   7   3 232.825 10.2736   4
  -4   7   3 216.266 9.76537   1
  -4   7   3 218.016 10.2294   7
   3  -7  -3 86.0906 5.62296   3
   3  -7  -3 88.0254 5.36899   4
   3  -7  -3 81.9051 6.26380   6
  -3   7   3 103.991 5.97761   7
  -3   7   3 85.6669 5.28595   4
  -3   7   3 87.5578 5.48465   1
   2  -7  -3 18.7255 3.07688   6
   2  -7  -3 21.9821 2.96287   3
   2  -7  -3 16.5678 3.11328   2
   2  -7  -3 18.3495 3.43474   9
   2  -7  -3 16.8456 2.58378   4
  -2   7   3 15.5008 2.58415   4
  -2   7   3 20.2384 2.98609   7
  -2   7   3 20.7846 2.92667   1
   1  -7  -3 182.409 8.74554   9
   1  -7  -3 174.958 7.24709   4
   1  -7  -3 181.008 8.45439   6
   1  -7  -3 166.539 7.52989   3
   1  -7  -3 162.857 8.06566   2
  -1   7   3 171.829 7.94168   7
  -1   7   3 182.340 7.45877   5
  -1   7   3 166.465 7.89091   1
  -1   7   3 167.680 7.18567   4
   0  -7  -3 352.924 13.7553   6
   0  -7  -3 352.774 12.8525   3
   0  -7  -3 348.645 13.5023   2
   0  -7  -3 345.342 13.8782   9
   0   7   3 355.178 13.6559   1
   0   7   3 364.731 12.7225   4
   0   7   3 336.443 13.4447   7
   0   7   3 344.144 13.1464   5
   0   7   3 350.033 12.7758   8
  -1  -7  -3 362.883 13.6418   8
  -1  -7  -3 393.028 13.1103   3
  -1  -7  -3 366.180 14.3144   9
  -1  -7  -3 356.687 13.8837   2
  -1  -7  -3 355.754 14.0331   6
   1   7   3 360.097 14.2030   7
   1   7   3 370.909 13.7088   8
   1   7   3 365.536 14.2161   1
   1   7   3 363.699 13.9182   5
  -2  -7  -3 484.586 18.5035   6
  -2  -7  -3 549.498 19.2246   9
  -2  -7  -3 511.686 18.6491   8
  -2  -7  -3 526.188 17.4239   3
  -2  -7  -3 505.411 18.6101   2
   2   7   3 486.534 19.2814   7
   2   7   3 492.305 18.9487   1
   2   7   3 514.236 18.7846   5
   2   7   3 535.053 18.7389   8
  -3  -7  -3 446.376 17.0752   9
  -3  -7  -3 439.906 16.8688   8
  -3  -7  -3 442.214 16.4838   6
  -3  -7  -3 452.631 16.7179   2
   3   7   3 449.725 17.2504   1
   3   7   3 456.984 16.8949   8
   3   7   3 431.706 16.8819   5
   3   7   3 450.338 17.2744   7
  -4  -7  -3 70.3913 5.03085   8
  -4  -7  -3 68.9866 4.60172   2
  -4  -7  -3 68.3121 4.98899   9
  -4  -7  -3 75.3165 4.68332   6
   4   7   3 65.1630 4.81884   8
   4   7   3 67.2098 5.12941   1
   4   7   3 77.0440 5.21504   5
   4   7   3 84.5097 4.77457   7
  -5  -7  -3 116.997 6.86043   9
  -5  -7  -3 113.897 6.91543   8
  -5  -7  -3 119.612 6.58310   2
  -5  -7  -3 118.522 6.31130   6
   5   7   3 122.533 7.28389   1
   5   7   3 118.583 6.81793   8
   5   7   3 114.183 6.91106   5
  -6  -7  -3 18.7639 3.69440   8
  -6  -7  -3 18.8405 3.23940   2
  -6  -7  -3 24.1484 3.56564   6
   6   7   3 20.8758 3.54250   5
   6   7   3 18.1609 3.74599   1
   6   7   3 23.2309 3.66603   8
  -7  -7  -3 26.1756 3.93076   2
  -7  -7  -3 21.8852 3.67968   6
  -7  -7  -3 28.2880 4.44813   8
   7   7   3 26.7479 4.40959   1
   7   7   3 28.9458 4.28285   5
   7   7   3 29.7573 4.29865   8
  -8  -7  -3 3.58236 2.80511   5
  -8  -7  -3 6.71866 3.08437   8
  -8  -7  -3 7.18894 2.93058   2
   8   7   3 8.09379 3.04184   8
   8   7   3 2.81187 2.75518   5
   5  -8  -3 86.5409 7.72504   6
   5  -8  -3 94.4783 6.66817   4
   5  -8  -3 81.0006 6.78707   3
  -5   8   3 90.7704 6.25722   4
  -5   8   3 89.3634 6.60743   7
  -5   8   3 75.7117 5.81081   1
   4  -8  -3 158.478 9.63272   6
   4  -8  -3 141.707 8.26965   3
   4  -8  -3 167.655 8.42107   4
  -4   8   3 161.434 8.58864   7
  -4   8   3 162.000 8.19127   4
  -4   8   3 152.179 8.04493   1
   3  -8  -3 84.0786 6.26788   6
   3  -8  -3 103.483 6.18823   3
   3  -8  -3 89.8888 5.74472   4
  -3   8   3 86.7405 5.45170   4
  -3   8   3 101.040 6.27774   7
  -3   8   3 91.8936 5.85384   1
   2  -8  -3 171.541 10.5757   9
   2  -8  -3 172.387 9.18733   6
   2  -8  -3 188.552 9.40734   2
   2  -8  -3 172.979 7.91066   4
   2  -8  -3 182.173 8.32344   3
  -2   8   3 177.248 8.62418   7
  -2   8   3 166.057 8.34520   1
  -2   8   3 179.180 7.92712   4
   1  -8  -3 33.4427 4.05444   2
   1  -8  -3 23.1588 3.52842   6
   1  -8  -3 24.7175 3.69688   9
   1  -8  -3 25.2963 2.97178   3
  -1   8   3 21.5662 2.76088   5
  -1   8   3 26.5978 3.41419   1
  -1   8   3 21.1114 3.19313   7
   0  -8  -3 46.4837 4.10859   6
   0  -8  -3 36.3457 2.97913   3
   0  -8  -3 41.5425 4.17482   2
   0  -8  -3 44.3126 4.08985   9
   0   8   3 46.0434 4.42822   7
   0   8   3 45.1792 3.54021   5
   0   8   3 40.8842 4.15214   1
  -1  -8  -3 77.0304 5.28423   9
  -1  -8  -3 79.7028 5.18430   6
  -1  -8  -3 87.7386 5.24748   2
  -1  -8  -3 80.6324 4.16279   3
  -1  -8  -3 83.4682 4.78817   8
   1   8   3 81.5714 5.13807   1
   1   8   3 83.7073 4.87814   8
   1   8   3 81.7677 5.37956   7
   1   8   3 86.0868 5.07318   5
  -2  -8  -3 472.545 17.6927   8
  -2  -8  -3 485.863 17.8398   2
  -2  -8  -3 499.632 18.3780   9
  -2  -8  -3 479.781 17.8019   6
   2   8   3 479.233 17.6727   8
   2   8   3 479.132 17.9674   5
   2   8   3 429.359 18.4967   7
   2   8   3 478.474 18.3178   1
  -3  -8  -3 696.029 24.6873   8
  -3  -8  -3 686.535 24.3069   6
  -3  -8  -3 696.313 24.5537   2
  -3  -8  -3 699.334 25.0427   9
   3   8   3 692.055 24.8848   5
   3   8   3 680.317 25.1956   1
   3   8   3 610.769 25.2050   7
   3   8   3 711.666 24.6839   8
  -4  -8  -3 263.306 11.4770   8
  -4  -8  -3 256.796 11.1181   2
  -4  -8  -3 251.532 10.7184   6
  -4  -8  -3 262.906 11.5323   9
   4   8   3 256.779 11.8706   1
   4   8   3 260.693 11.3097   8
   4   8   3 245.986 11.2956   5
  -5  -8  -3 107.014 6.04997   6
  -5  -8  -3 106.352 6.39396   2
  -5  -8  -3 105.696 6.81173   8
   5   8   3 101.328 6.51974   8
   5   8   3 117.065 7.31101   1
   5   8   3 95.6753 6.64175   5
  -6  -8  -3 53.3130 5.20370   2
  -6  -8  -3 51.8129 4.43015   6
  -6  -8  -3 53.6785 5.60945   8
   6   8   3 55.4622 5.03431   8
   6   8   3 46.3958 5.26095   5
   6   8   3 50.0613 5.89837   1
  -7  -8  -3 3.29494 2.91213   8
  -7  -8  -3 3.70729 2.61997   2
   7   8   3 2.92836 2.87258   1
   7   8   3 6.75122 2.87183   8
   7   8   3 5.23557 2.76700   5
  -8  -8  -3 7.53088 3.39764   8
  -8  -8  -3 11.3913 3.29928   2
   8   8   3 11.3431 3.46440   8
   8   8   3 6.16555 3.04893   5
   8   8   3 6.30429 4.00032   1
   4  -9  -3 68.9276 5.78094   3
   4  -9  -3 61.4135 7.03918   6
  -4   9   3 69.7473 5.94014   7
  -4   9   3 80.7075 5.80644   1
   3  -9  -3 49.0739 5.01011   3
   3  -9  -3 48.8579 5.93220   6
  -3   9   3 51.1192 5.30604   7
  -3   9   3 54.5655 5.21527   1
   2  -9  -3 126.104 7.43725   6
   2  -9  -3 124.009 6.63797   3
  -2   9   3 116.753 6.89932   1
  -2   9   3 112.340 6.89968   7
   1  -9  -3 203.729 10.1821   9
   1  -9  -3 181.145 9.41458   6
   1  -9  -3 176.899 8.38318   3
   1  -9  -3 207.611 9.77795   2
  -1   9   3 180.914 9.07274   7
  -1   9   3 180.259 9.03818   1
   0  -9  -3 14.3816 3.34246   3
   0  -9  -3 12.3508 2.98903   9
   0  -9  -3 15.6609 3.17506   6
   0  -9  -3 15.7446 3.08373   2
   0   9   3 13.7572 2.96254   1
   0   9   3 13.8945 2.68268   5
   0   9   3 9.31378 2.68672   7
  -1  -9  -3 2.88912 1.81581   8
  -1  -9  -3 2.72255 2.13008   9
  -1  -9  -3 0.91743 2.01882   2
  -1  -9  -3 4.71801 1.98454   6
   1   9   3 -1.2690 1.62525   8
   1   9   3 5.61922 2.42700   1
   1   9   3 3.30391 1.96415   5
   1   9   3 3.71779 2.45023   7
  -2  -9  -3 113.033 6.40211   6
  -2  -9  -3 127.112 6.69891   2
  -2  -9  -3 113.216 6.27468   8
  -2  -9  -3 105.731 6.66976   9
   2   9   3 115.373 6.98530   1
   2   9   3 113.984 7.41103   7
   2   9   3 109.280 6.45663   5
   2   9   3 96.8309 5.95045   8
  -3  -9  -3 427.807 16.2879   8
  -3  -9  -3 397.805 15.8660   6
  -3  -9  -3 418.282 16.2095   2
  -3  -9  -3 402.665 16.7434   9
   3   9   3 391.342 16.7675   1
   3   9   3 420.145 16.5100   5
   3   9   3 416.084 16.1407   8
  -4  -9  -3 467.339 18.0527   8
  -4  -9  -3 461.251 17.6980   2
  -4  -9  -3 435.308 17.1554   6
   4   9   3 486.143 18.8823   1
   4   9   3 450.021 17.7342   8
   4   9   3 430.174 17.9475   5
  -5  -9  -3 233.139 10.1346   6
  -5  -9  -3 227.502 10.5448   2
  -5  -9  -3 228.875 10.9790   8
   5   9   3 216.841 10.6397   8
   5   9   3 219.933 10.8151   5
   5   9   3 233.148 11.6492   1
  -6  -9  -3 101.004 7.09806   8
  -6  -9  -3 107.055 6.87774   2
  -6  -9  -3 109.666 6.60858   6
   6   9   3 101.432 7.18856   5
   6   9   3 92.1921 7.38083   1
   6   9   3 103.863 6.94682   8
  -7  -9  -3 32.4834 4.55759   2
  -7  -9  -3 29.4297 4.80058   8
   7   9   3 23.8743 4.38572   5
   7   9   3 24.3829 4.72110   1
   7   9   3 25.9244 4.35855   8
   8   9   3 2.17923 3.13059   1
   3 -10  -3 76.7865 7.50843   6
   3 -10  -3 72.0744 5.72438   3
  -3  10   3 82.7847 6.44665   7
  -3  10   3 69.2447 5.68399   1
   2 -10  -3 89.0190 6.57073   6
  -2  10   3 97.3824 6.45689   1
  -2  10   3 100.682 6.69368   7
   1 -10  -3 78.9639 6.28599   6
   1 -10  -3 88.6887 6.89449   2
  -1  10   3 92.4879 6.58472   7
  -1  10   3 93.3378 6.26953   1
   0 -10  -3 11.2778 3.11754   6
   0 -10  -3 11.9648 3.09007   2
   0  10   3 11.4963 3.06411   7
   0  10   3 15.6106 3.25827   1
  -1 -10  -3 4.24035 2.42704   6
  -1 -10  -3 7.25575 2.64818   2
   1  10   3 1.49711 2.29175   5
   1  10   3 5.66814 2.60753   7
   1  10   3 4.92935 2.69088   1
  -2 -10  -3 4.37845 2.16262   8
  -2 -10  -3 6.88007 2.62400   6
  -2 -10  -3 5.48750 2.58131   2
   2  10   3 7.90355 2.81319   5
   2  10   3 3.63522 2.02588   8
   2  10   3 4.43499 2.48632   1
  -3 -10  -3 112.422 6.84028   2
  -3 -10  -3 112.820 6.63807   8
  -3 -10  -3 115.792 6.66275   6
   3  10   3 113.369 6.87188   8
   3  10   3 113.434 7.44771   1
   3  10   3 105.481 6.83324   5
  -4 -10  -3 105.267 6.82983   8
  -4 -10  -3 93.3637 6.11761   6
  -4 -10  -3 107.035 6.66029   2
   4  10   3 99.1820 6.49509   8
   4  10   3 96.7273 6.75187   5
   4  10   3 95.5277 7.15032   1
  -5 -10  -3 207.624 10.1551   8
  -5 -10  -3 181.065 9.05775   6
  -5 -10  -3 194.586 9.70217   2
   5  10   3 185.062 10.6315   1
   5  10   3 188.448 9.83663   5
   5  10   3 187.274 9.77448   8
  -6 -10  -3 146.222 8.04553   6
  -6 -10  -3 151.504 8.59283   2
  -6 -10  -3 163.983 9.19745   8
   6  10   3 147.842 9.66268   1
   6  10   3 150.565 8.74598   8
   6  10   3 153.238 9.12797   5
  -7 -10  -3 84.1486 6.55388   2
  -7 -10  -3 101.920 7.71278   8
   7  10   3 83.9319 8.51063   1
   7  10   3 89.1436 7.21455   8
   7  10   3 88.1950 7.18474   5
  -2  11   3 146.666 8.35565   1
  -2  11   3 137.382 8.39854   7
   1 -11  -3 131.488 8.18099   6
  -1  11   3 126.164 7.76820   1
  -1  11   3 132.301 8.42235   7
   0 -11  -3 44.4780 5.28200   2
   0 -11  -3 48.3885 5.36931   6
   0  11   3 55.6081 5.64879   1
   0  11   3 50.3857 5.63114   7
  -1 -11  -3 16.6477 3.53037   6
  -1 -11  -3 23.9430 4.07228   2
   1  11   3 14.1717 3.08281   5
   1  11   3 21.6719 3.90832   1
  -2 -11  -3 7.82187 2.84628   6
  -2 -11  -3 4.03792 2.75080   2
   2  11   3 4.50223 2.69628   5
   2  11   3 4.38586 2.77969   1
  -3 -11  -3 56.5615 4.89972   8
  -3 -11  -3 59.1544 5.06533   6
  -3 -11  -3 61.5153 5.39773   2
   3  11   3 63.6050 5.48671   1
   3  11   3 56.1578 5.00385   8
   3  11   3 64.5242 5.48072   5
  -4 -11  -3 36.1377 4.35093   6
  -4 -11  -3 33.8312 4.43208   8
  -4 -11  -3 26.0876 4.07246   2
   4  11   3 26.7076 4.33205   5
   4  11   3 25.9292 4.05113   8
   4  11   3 31.4356 4.93386   1
  -5 -11  -3 68.5532 5.79343   2
  -5 -11  -3 73.1006 5.96023   8
  -5 -11  -3 60.0034 5.32151   6
   5  11   3 73.9738 7.54238   1
   5  11   3 67.9792 6.16439   5
   5  11   3 65.6712 5.76786   8
  -6 -11  -3 121.815 7.85701   8
  -6 -11  -3 118.631 7.55620   2
   6  11   3 106.234 7.42903   8
   6  11   3 107.948 8.52686   1
   6  11   3 102.269 7.74464   5
   0 -12  -3 149.476 9.13701   2
   0 -12  -3 141.720 8.42152   6
   0  12   3 117.265 8.09317   1
  -1 -12  -3 114.046 7.46061   2
  -1 -12  -3 113.874 7.29125   6
   1  12   3 102.893 7.48010   1
  -2 -12  -3 22.4460 4.05998   2
  -2 -12  -3 19.5548 3.71168   6
   2  12   3 19.4394 4.17600   1
   2  12   3 24.2568 3.94147   5
  -3 -12  -3 5.34504 2.88392   6
  -3 -12  -3 1.52636 2.77506   2
   3  12   3 3.67075 3.17508   1
   3  12   3 4.18013 2.88064   5
  -4 -12  -3 27.2560 4.32363   2
  -4 -12  -3 25.1273 4.19096   6
  -4 -12  -3 19.2490 3.74509   8
   4  12   3 22.4545 4.22638   5
   4  12   3 17.0764 4.38637   1
  -5 -12  -3 48.6927 5.73189   8
  -5 -12  -3 38.5408 7.88984   6
   5  12   3 57.3070 6.07694   8
   3  12  -4 71.3577 8.50953   7
  -3 -12   4 68.9793 5.92579   8
   2  12  -4 50.2039 5.93671   1
   2  12  -4 48.9386 7.19929   7
   5  11  -4 81.1136 6.56701   5
   5  11  -4 83.1825 7.16285   1
  -5 -11   4 80.6149 6.53876   5
  -5 -11   4 79.3500 6.66171   8
  -5 -11   4 84.3770 6.39309   2
   4  11  -4 105.509 9.41875   7
   4  11  -4 131.865 7.90253   5
   4  11  -4 128.372 8.54168   1
  -4 -11   4 144.646 8.24678   8
  -4 -11   4 137.568 7.99195   2
   3  11  -4 98.8369 7.22219   1
   3  11  -4 89.2933 6.63206   5
   3  11  -4 112.941 9.06084   7
  -3 -11   4 96.2937 6.79738   2
  -3 -11   4 108.268 6.88023   8
   2  11  -4 71.8440 6.66418   1
   2  11  -4 66.2461 7.75556   7
  -2 -11   4 70.8017 5.14748   6
  -2 -11   4 68.5842 5.90028   2
   1  11  -4 78.6414 6.36124   1
   1  11  -4 95.9709 7.77926   7
  -1 -11   4 86.9543 6.07949   6
  -1 -11   4 101.138 7.14887   2
   0  11  -4 23.7847 4.46227   7
   0  11  -4 13.0835 3.40179   1
   0 -11   4 20.1819 4.30571   2
   0 -11   4 21.0690 3.87670   6
  -1  11  -4 1.66628 2.54296   1
  -1  11  -4 1.97076 2.92101   7
   1 -11   4 3.32905 3.33710   2
   1 -11   4 1.25829 2.94616   6
   6  10  -4 2.80619 3.11316   1
   6  10  -4 1.39493 2.83933   5
  -6 -10   4 1.01715 2.56236   2
  -6 -10   4 1.55390 3.00380   5
  -6 -10   4 0.42248 2.61585   8
   5  10  -4 40.6761 6.32539   7
   5  10  -4 55.9343 6.22563   1
   5  10  -4 62.5159 6.09292   5
  -5 -10   4 56.5758 5.67070   8
  -5 -10   4 48.8177 5.58728   5
  -5 -10   4 43.7854 5.04908   2
   4  10  -4 119.729 7.93272   1
   4  10  -4 123.583 7.46769   5
   4  10  -4 116.718 9.46094   7
  -4 -10   4 129.039 7.41270   2
  -4 -10   4 118.959 7.31826   8
   3  10  -4 206.636 9.93899   5
   3  10  -4 210.741 12.4507   7
   3  10  -4 194.875 10.5280   1
  -3 -10   4 212.685 10.1977   2
  -3 -10   4 224.208 10.3357   8
   2  10  -4 150.265 8.71013   1
   2  10  -4 158.997 8.16512   5
  -2 -10   4 173.236 8.84054   2
  -2 -10   4 163.152 7.85188   6
  -2 -10   4 159.198 8.16029   8
   1  10  -4 250.620 11.8200   1
   1  10  -4 274.743 13.3185   7
  -1 -10   4 259.320 11.3330   6
  -1 -10   4 267.037 12.2349   2
   0  10  -4 45.2411 5.54552   7
   0  10  -4 34.5471 4.32336   1
   0 -10   4 44.1827 5.43319   2
   0 -10   4 40.3259 4.67448   6
  -1  10  -4 8.04958 2.96315   1
  -1  10  -4 9.98235 3.35364   7
   1 -10   4 12.9603 3.44793   6
   1 -10   4 16.3615 4.18238   2
  -2  10  -4 5.00294 2.54433   1
  -2  10  -4 6.54095 2.98987   7
   2 -10   4 3.38346 2.94495   6
   2 -10   4 3.79678 3.79334   2
   3 -10   4 9.99391 4.58265   2
   7   9  -4 22.9552 4.82833   1
   7   9  -4 24.8801 4.44626   5
  -7  -9   4 21.8028 4.39449   5
  -7  -9   4 25.1615 3.92644   2
  -7  -9   4 27.1168 4.50959   8
   6   9  -4 48.1315 6.39769   7
   6   9  -4 39.0124 5.14025   5
   6   9  -4 47.3225 5.93493   1
  -6  -9   4 44.3172 5.42221   5
  -6  -9   4 45.7306 4.80055   2
  -6  -9   4 43.4176 5.14650   8
   5   9  -4 9.83734 3.67094   7
   5   9  -4 18.4716 3.63115   5
   5   9  -4 11.8545 3.55134   1
  -5  -9   4 18.6022 3.56729   8
  -5  -9   4 16.7620 3.36590   2
  -5  -9   4 15.4147 3.55813   5
   4   9  -4 58.6254 5.04990   5
   4   9  -4 47.4746 5.36952   1
   4   9  -4 52.5428 6.97017   7
  -4  -9   4 54.7082 4.80654   2
  -4  -9   4 55.7759 4.88168   8
   3   9  -4 147.430 9.97323   7
   3   9  -4 142.210 8.45278   1
   3   9  -4 164.086 8.20144   5
  -3  -9   4 165.967 8.27785   8
  -3  -9   4 173.512 7.52951   6
  -3  -9   4 155.100 8.18136   2
   2   9  -4 359.696 16.8481   7
   2   9  -4 358.105 14.5567   5
   2   9  -4 374.308 15.3003   1
  -2  -9   4 384.568 15.2282   2
  -2  -9   4 383.484 14.8964   8
  -2  -9   4 376.681 14.3072   6
   1   9  -4 544.723 19.7722   5
   1   9  -4 570.072 21.9211   7
   1   9  -4 496.685 20.2668   1
  -1  -9   4 546.330 19.9175   6
  -1  -9   4 556.925 20.7822   2
  -1  -9   4 533.976 19.9313   8
   0   9  -4 149.750 7.95770   1
   0   9  -4 152.185 8.79104   7
   0  -9   4 165.391 8.15235   6
   0  -9   4 155.375 8.69656   2
  -1   9  -4 65.1541 4.95578   1
  -1   9  -4 54.9079 5.77100   7
   1  -9   4 62.7830 5.29074   6
   1  -9   4 67.4054 6.00153   2
  -2   9  -4 28.6941 3.65383   1
  -2   9  -4 29.3235 4.33249   7
   2  -9   4 32.3629 5.17784   2
   2  -9   4 28.1873 4.42368   6
  -3   9  -4 6.74754 2.70689   1
  -3   9  -4 4.90141 2.98281   7
   3  -9   4 6.96461 4.16641   2
   3  -9   4 3.09162 3.10946   6
  -4   9  -4 5.31722 3.07978   4
   4  -9   4 9.17050 4.33035   6
   8   8  -4 96.5209 8.26882   1
  -8  -8   4 108.490 7.48912   8
   7   8  -4 28.7185 4.90924   7
   7   8  -4 24.4547 4.22896   5
   7   8  -4 20.4144 4.57061   1
  -7  -8   4 27.2533 4.54454   5
  -7  -8   4 29.5594 4.08217   2
  -7  -8   4 36.5313 4.92382   8
   6   8  -4 92.6886 6.27041   5
   6   8  -4 86.5370 6.97493   1
   6   8  -4 85.9204 6.94419   7
  -6  -8   4 90.0655 6.61947   5
  -6  -8   4 82.2902 5.69523   2
  -6  -8   4 99.7002 6.50674   8
   5   8  -4 114.217 8.16050   7
   5   8  -4 126.905 7.45703   5
   5   8  -4 124.910 7.82950   1
  -5  -8   4 117.599 6.67454   2
  -5  -8   4 109.994 6.91900   8
  -5  -8   4 127.127 7.52478   5
   4   8  -4 5.17285 2.92368   7
   4   8  -4 6.09258 2.46331   5
   4   8  -4 6.42691 2.70558   1
  -4  -8   4 6.21099 2.39168   2
  -4  -8   4 9.70602 2.60656   8
  -4  -8   4 6.43190 2.48894   9
   3   8  -4 18.9209 4.11403   7
   3   8  -4 15.7178 3.13481   1
   3   8  -4 17.6005 3.04453   5
  -3  -8   4 22.5347 3.27353   8
  -3  -8   4 22.8887 2.74579   6
  -3  -8   4 17.0669 3.07571   9
  -3  -8   4 19.5515 3.14952   2
   2   8  -4 193.911 10.6555   7
   2   8  -4 186.729 8.68328   5
   2   8  -4 197.469 9.37881   1
  -2  -8   4 194.176 9.10024   2
  -2  -8   4 199.278 9.45092   9
  -2  -8   4 202.011 8.45229   6
  -2  -8   4 193.973 8.93640   8
   1   8  -4 445.287 17.8262   7
   1   8  -4 413.778 15.8411   5
   1   8  -4 426.106 16.6317   1
  -1  -8   4 433.109 17.2193   9
  -1  -8   4 411.133 16.6791   2
  -1  -8   4 441.082 16.1278   6
  -1  -8   4 444.647 16.3658   8
   0   8  -4 441.365 17.4175   7
   0   8  -4 432.642 16.5053   1
   0  -8   4 423.950 17.1265   2
   0  -8   4 442.822 17.6176   9
   0  -8   4 427.095 16.1771   8
   0  -8   4 422.738 16.4346   6
  -1   8  -4 261.657 10.6915   1
  -1   8  -4 251.457 10.2549   4
  -1   8  -4 234.460 11.1692   7
   1  -8   4 243.397 11.0496   6
   1  -8   4 250.725 12.1360   9
   1  -8   4 251.556 11.8246   2
  -2   8  -4 140.073 7.00828   1
  -2   8  -4 148.764 7.15388   4
  -2   8  -4 140.622 7.78772   7
   2  -8   4 123.581 8.52560   2
   2  -8   4 137.546 6.92119   3
   2  -8   4 127.133 7.79994   6
  -3   8  -4 7.07253 2.60367   1
  -3   8  -4 10.0457 2.96279   7
  -3   8  -4 10.0912 2.67945   4
   3  -8   4 7.84032 2.54845   3
   3  -8   4 7.44096 3.16426   6
   3  -8   4 7.70640 3.57688   2
  -4   8  -4 6.19735 2.93247   7
  -4   8  -4 9.27830 2.97778   4
   4  -8   4 2.25701 3.07186   6
   4  -8   4 1.85319 3.49592   2
   4  -8   4 8.34582 2.88782   3
  -5   8  -4 5.50691 3.00203   4
   5  -8   4 5.45157 3.02622   3
   8   7  -4 132.085 9.27147   1
   8   7  -4 126.514 8.11324   5
  -8  -7   4 132.286 8.40602   5
  -8  -7   4 124.593 7.93266   8
   7   7  -4 144.308 8.51401   5
   7   7  -4 149.352 8.86142   7
   7   7  -4 148.236 9.31011   1
  -7  -7   4 148.381 8.74669   5
  -7  -7   4 143.694 8.22149   8
  -7  -7   4 135.825 7.37119   2
   6   7  -4 160.048 9.33628   7
   6   7  -4 146.410 8.99051   1
   6   7  -4 169.330 8.77886   5
  -6  -7   4 142.236 7.55540   2
  -6  -7   4 160.269 8.71850   5
  -6  -7   4 152.867 8.34564   8
  -6  -7   4 157.824 9.15128   9
   5   7  -4 96.2347 6.91540   7
   5   7  -4 98.2538 6.38938   1
   5   7  -4 88.6632 6.09073   5
  -5  -7   4 88.8649 5.94961   8
  -5  -7   4 90.2229 6.17280   5
  -5  -7   4 96.4220 5.93506   9
  -5  -7   4 95.0091 5.57839   2
   4   7  -4 9.42607 2.61604   5
   4   7  -4 5.12968 2.68099   7
   4   7  -4 7.43327 2.31554   1
  -4  -7   4 8.09334 2.25057   2
  -4  -7   4 8.58017 2.40160   8
  -4  -7   4 6.31791 2.18376   9
   3   7  -4 5.99056 2.21457   1
   3   7  -4 3.71606 1.87054   5
   3   7  -4 0.03203 2.07845   7
  -3  -7   4 8.14048 1.80820   6
  -3  -7   4 6.28357 2.17226   2
  -3  -7   4 4.76046 1.98731   8
  -3  -7   4 5.94488 2.12788   9
   2   7  -4 5.47981 1.81837   5
   2   7  -4 5.17691 2.47204   7
   2   7  -4 5.76901 1.79951   1
  -2  -7   4 3.75309 2.03298   2
  -2  -7   4 6.55565 2.01621   8
  -2  -7   4 6.57258 1.72016   6
  -2  -7   4 10.0574 2.49388   9
   1   7  -4 141.947 7.89795   7
   1   7  -4 150.394 7.07477   4
   1   7  -4 148.732 7.22088   1
   1   7  -4 136.734 6.53421   5
  -1  -7   4 132.100 6.72823   8
  -1  -7   4 149.964 6.74134   6
  -1  -7   4 154.103 7.74437   9
  -1  -7   4 151.261 7.36526   2
   0   7  -4 218.542 8.66717   5
   0   7  -4 219.798 9.35766   1
   0   7  -4 212.225 9.98232   7
   0   7  -4 226.822 9.02101   4
   0  -7   4 241.699 10.5071   9
   0  -7   4 201.415 9.01530   8
   0  -7   4 212.514 9.28185   6
   0  -7   4 208.281 9.83056   2
  -1   7  -4 303.947 11.7594   4
  -1   7  -4 310.428 12.6971   7
  -1   7  -4 299.430 11.9435   1
   1  -7   4 302.726 13.1477   2
   1  -7   4 321.879 12.6456   6
   1  -7   4 297.838 13.4678   9
   1  -7   4 287.969 11.3606   3
  -2   7  -4 277.217 12.0750   7
  -2   7  -4 283.220 11.3733   1
  -2   7  -4 292.152 11.4811   4
   2  -7   4 289.822 13.6717   9
   2  -7   4 272.670 11.2413   3
   2  -7   4 304.198 13.4844   2
   2  -7   4 286.371 12.4580   6
  -3   7  -4 178.743 8.47611   7
  -3   7  -4 164.946 7.57618   1
  -3   7  -4 161.417 7.77944   4
   3  -7   4 138.333 8.29518   6
   3  -7   4 174.427 10.4375   2
   3  -7   4 160.357 7.78881   3
   3  -7   4 143.162 9.97182   9
  -4   7  -4 15.3463 2.83120   1
  -4   7  -4 11.0904 3.01535   7
  -4   7  -4 8.08441 2.69346   4
   4  -7   4 14.9554 3.03647   3
   4  -7   4 12.7209 4.38358   2
   4  -7   4 4.48019 3.03809   6
  -5   7  -4 3.96438 2.57481   4
  -5   7  -4 0.86685 2.61279   7
   5  -7   4 1.63004 2.61789   3
   5  -7   4 6.73414 3.64335   6
   8   6  -4 67.4723 5.97917   7
   8   6  -4 64.9768 5.81694   5
   8   6  -4 67.0022 7.21687   1
  -8  -6   4 69.0618 6.04675   5
  -8  -6   4 48.7888 6.38920   1
  -8  -6   4 79.9242 5.98430   8
   7   6  -4 178.243 9.29970   5
   7   6  -4 157.998 9.86417   1
   7   6  -4 190.354 9.75213   7
  -7  -6   4 165.995 9.29463   5
  -7  -6   4 177.661 8.19103   2
  -7  -6   4 165.370 9.05155   8
   6   6  -4 490.707 19.0761   7
   6   6  -4 439.376 17.9755   5
   6   6  -4 467.959 19.0426   1
  -6  -6   4 469.960 17.1705   2
  -6  -6   4 464.165 17.6268   9
  -6  -6   4 445.027 17.8344   8
  -6  -6   4 444.291 18.1075   5
   5   6  -4 429.474 17.4193   1
   5   6  -4 424.424 16.8595   5
   5   6  -4 442.741 17.8680   7
  -5  -6   4 407.690 16.8120   5
  -5  -6   4 435.582 16.0688   2
  -5  -6   4 432.265 16.7350   8
  -5  -6   4 429.517 16.4257   9
   4   6  -4 211.594 9.43875   5
   4   6  -4 182.414 10.1044   7
   4   6  -4 218.925 9.87843   1
  -4  -6   4 199.271 9.17392   8
  -4  -6   4 198.467 8.77139   2
  -4  -6   4 212.583 8.01949   6
  -4  -6   4 212.678 9.25923   9
   3   6  -4 13.2853 2.41243   5
   3   6  -4 13.5020 2.60978   1
   3   6  -4 13.4250 1.76774   4
   3   6  -4 14.1398 3.08535   7
  -3  -6   4 22.8376 2.83383   2
  -3  -6   4 11.8356 2.34443   8
  -3  -6   4 14.1934 1.91859   6
  -3  -6   4 19.9798 2.86430   9
   2   6  -4 8.00934 2.05691   1
   2   6  -4 5.57920 1.67433   5
   2   6  -4 1.96054 1.29280   4
   2   6  -4 3.43298 2.20336   7
  -2  -6   4 3.11800 1.81593   9
  -2  -6   4 6.34598 1.79831   8
  -2  -6   4 2.75543 1.69672   2
  -2  -6   4 3.83614 1.44529   6
   1   6  -4 409.097 16.2300   7
   1   6  -4 407.741 15.3382   4
   1   6  -4 414.912 15.3346   1
   1   6  -4 414.208 14.9273   5
  -1  -6   4 414.091 15.8285   9
  -1  -6   4 401.604 14.7864   6
  -1  -6   4 413.429 15.4555   2
  -1  -6   4 422.228 15.2485   8
   0   6  -4 151.506 6.88740   1
   0   6  -4 143.310 6.53058   4
   0   6  -4 158.668 6.39968   5
   0   6  -4 147.530 7.43882   7
   0  -6   4 152.951 6.04582   3
   0  -6   4 148.102 7.64917   9
   0  -6   4 156.524 6.91739   6
   0  -6   4 143.819 7.30714   2
   0  -6   4 158.609 6.82676   8
  -1   6  -4 314.846 12.0387   1
  -1   6  -4 321.614 12.7184   7
  -1   6  -4 315.824 11.9750   4
   1  -6   4 310.216 11.6678   3
   1  -6   4 331.324 13.8283   9
   1  -6   4 322.169 12.6278   6
   1  -6   4 314.737 12.2772   8
   1  -6   4 304.704 13.1304   2
  -2   6  -4 405.181 15.3581   7
  -2   6  -4 389.140 14.7773   4
  -2   6  -4 403.002 14.6765   1
   2  -6   4 415.268 17.0520   9
   2  -6   4 371.751 14.5925   3
   2  -6   4 409.449 15.7659   6
   2  -6   4 401.020 16.5574   2
  -3   6  -4 253.303 9.83919   1
  -3   6  -4 254.423 10.3844   4
  -3   6  -4 236.622 10.5777   7
   3  -6   4 247.705 12.7113   2
   3  -6   4 226.683 11.1840   6
   3  -6   4 242.842 12.9192   9
   3  -6   4 247.710 10.3612   3
  -4   6  -4 52.3567 3.90457   1
  -4   6  -4 47.1178 4.80341   7
  -4   6  -4 50.6268 4.35702   4
   4  -6   4 53.5903 4.44908   3
   4  -6   4 46.3806 6.68590   9
   4  -6   4 42.0376 6.07853   2
   4  -6   4 43.1931 5.36066   6
  -5   6  -4 15.9669 3.18152   4
  -5   6  -4 15.4178 3.32739   7
   5  -6   4 11.6596 3.93999   2
   5  -6   4 17.3736 4.14946   6
   5  -6   4 16.5939 3.48615   3
  -6   6  -4 -0.0056 2.71931   7
  -6   6  -4 2.82311 2.87608   4
   6  -6   4 -0.5424 2.57352   3
   6  -6   4 1.36164 3.25936   6
   8   5  -4 16.5218 4.17164   1
   8   5  -4 24.8145 4.04066   5
   8   5  -4 15.9723 3.64652   7
  -8  -5   4 20.9971 3.65165   8
  -8  -5   4 27.6832 4.84191   1
  -8  -5   4 23.9913 4.07781   5
   7   5  -4 29.9543 4.29944   7
   7   5  -4 32.7570 4.32999   5
   7   5  -4 37.0329 5.14734   1
  -7  -5   4 35.6268 4.22591   8
  -7  -5   4 37.1297 4.65954   5
   6   5  -4 335.012 14.2454   5
   6   5  -4 355.426 14.8424   7
   6   5  -4 360.543 15.3029   1
  -6  -5   4 348.305 14.1255   8
  -6  -5   4 323.469 14.2567   5
  -6  -5   4 345.663 13.2242   2
  -6  -5   4 346.539 13.6437   9
   5   5  -4 691.177 27.0373   1
   5   5  -4 767.547 27.4463   7
   5   5  -4 754.894 25.5102   4
   5   5  -4 735.477 26.6242   5
  -5  -5   4 751.925 26.7315   5
  -5  -5   4 727.492 25.6111   2
  -5  -5   4 752.594 26.1181   9
  -5  -5   4 767.581 26.5108   8
   4   5  -4 403.134 15.5012   5
   4   5  -4 398.835 15.8567   1
   4   5  -4 411.128 16.5579   7
   4   5  -4 419.755 14.5459   4
  -4  -5   4 409.183 15.2484   9
  -4  -5   4 405.761 15.3933   8
  -4  -5   4 418.172 15.6314   5
  -4  -5   4 393.002 14.0008   6
  -4  -5   4 392.996 14.8317   2
   3   5  -4 363.922 15.8077   7
   3   5  -4 397.828 14.7417   5
   3   5  -4 391.817 15.0340   1
   3   5  -4 413.217 13.9291   4
  -3  -5   4 379.322 14.2907   2
  -3  -5   4 398.496 14.7288   9
  -3  -5   4 384.841 13.5231   6
  -3  -5   4 389.908 14.7011   8
   2   5  -4 209.238 8.35837   4
   2   5  -4 196.513 9.67234   7
   2   5  -4 207.633 8.65346   1
   2   5  -4 204.071 8.45991   5
  -2  -5   4 210.314 7.76948   6
  -2  -5   4 199.128 8.40493   2
  -2  -5   4 212.159 8.63249   8
  -2  -5   4 190.667 8.61485   9
   1   5  -4 130.393 5.90327   5
   1   5  -4 133.507 6.17382   1
   1   5  -4 139.405 6.96067   7
   1   5  -4 132.502 6.29050   4
   1   5  -4 139.249 4.80005   3
  -1  -5   4 133.125 4.81016   3
  -1  -5   4 134.097 6.13010   8
  -1  -5   4 134.240 6.23271   2
  -1  -5   4 133.394 6.51195   9
  -1  -5   4 138.364 5.77679   6
   0   5  -4 479.930 16.9836   1
   0   5  -4 468.061 16.7709   4
   0   5  -4 466.742 17.5482   7
   0   5  -4 489.483 16.5338   5
   0  -5   4 464.187 17.4517   2
   0  -5   4 470.496 17.8151   9
   0  -5   4 498.254 17.0651   8
   0  -5   4 494.619 16.2431   3
   0  -5   4 485.646 16.9824   6
  -1   5  -4 494.074 17.6685   4
  -1   5  -4 504.592 16.8923   5
  -1   5  -4 508.043 18.2779   7
  -1   5  -4 492.062 17.6011   1
   1  -5   4 502.009 18.1668   6
   1  -5   4 500.293 19.1392   9
   1  -5   4 501.537 18.8298   2
   1  -5   4 514.441 17.4589   3
   1  -5   4 518.383 18.0599   8
  -2   5  -4 805.471 27.5353   1
  -2   5  -4 828.646 28.3255   7
  -2   5  -4 813.227 27.9408   4
   2  -5   4 813.607 27.8452   3
   2  -5   4 839.765 30.0898   9
   2  -5   4 819.545 29.5588   2
   2  -5   4 809.090 28.6457   6
   2  -5   4 832.936 28.3951   8
  -3   5  -4 273.526 10.2525   1
  -3   5  -4 270.042 11.0943   7
  -3   5  -4 272.696 10.9129   4
   3  -5   4 257.604 10.8130   3
   3  -5   4 261.328 13.2280   9
   3  -5   4 270.194 11.6918   6
   3  -5   4 266.205 12.8452   2
  -4   5  -4 75.4541 4.99151   4
  -4   5  -4 73.4738 5.10140   7
  -4   5  -4 76.0872 4.19299   1
   4  -5   4 85.5428 5.28215   3
   4  -5   4 60.4206 6.79801   2
   4  -5   4 63.1709 7.14143   9
   4  -5   4 69.3076 5.38008   6
  -5   5  -4 56.5455 4.69023   4
  -5   5  -4 54.1382 4.69812   7
   5  -5   4 33.5287 5.40979   2
   5  -5   4 46.3202 6.24414   9
   5  -5   4 57.2816 6.24988   6
   5  -5   4 52.1200 5.16204   3
  -6   5  -4 11.0257 3.15278   7
  -6   5  -4 18.1419 3.50557   4
   6  -5   4 12.4975 3.31961   3
   6  -5   4 2.86487 3.39900   6
  -7   5  -4 3.81486 2.90954   7
   9   4  -4 6.77339 3.20630   7
   9   4  -4 10.1332 3.89762   1
  -9  -4   4 9.01206 3.49629   7
  -9  -4   4 11.9321 3.83928   5
  -9  -4   4 6.90979 3.70216   1
   8   4  -4 10.4672 3.07326   5
   8   4  -4 14.6810 3.43517   7
   8   4  -4 9.18680 3.48658   1
  -8  -4   4 11.5840 3.74089   1
  -8  -4   4 10.7174 3.24105   5
  -8  -4   4 6.48734 3.00298   7
   7   4  -4 38.0978 4.58715   7
   7   4  -4 35.4263 5.00478   1
   7   4  -4 29.1716 4.08774   5
   7   4  -4 33.8805 3.74498   4
  -7  -4   4 39.6071 4.55681   5
  -7  -4   4 26.1622 4.56752   1
  -7  -4   4 36.0558 4.18059   8
   6   4  -4 94.1887 6.01992   7
   6   4  -4 83.0299 6.24954   1
   6   4  -4 70.3128 5.07292   5
   6   4  -4 91.8347 5.10744   4
  -6  -4   4 87.8117 5.09423   9
  -6  -4   4 89.7975 4.83861   2
  -6  -4   4 83.0440 5.39430   8
  -6  -4   4 73.1453 5.19029   5
   5   4  -4 256.701 12.0170   1
   5   4  -4 284.526 10.8906   4
   5   4  -4 265.256 11.4708   5
   5   4  -4 270.750 11.9425   7
  -5  -4   4 269.842 11.5681   5
  -5  -4   4 290.236 11.0475   9
  -5  -4   4 284.328 10.6412   2
  -5  -4   4 270.056 11.2162   8
   4   4  -4 247.982 8.53784   3
   4   4  -4 230.560 10.2363   1
   4   4  -4 240.622 10.6125   7
   4   4  -4 228.291 9.91884   5
   4   4  -4 249.485 9.30096   4
  -4  -4   4 231.547 8.54942   6
  -4  -4   4 218.528 9.61845   8
  -4  -4   4 237.413 8.32590   3
  -4  -4   4 239.801 9.24165   2
  -4  -4   4 234.943 9.51348   9
  -4  -4   4 239.594 10.0052   5
   3   4  -4 773.363 24.5771   4
   3   4  -4 737.583 25.5317   1
   3   4  -4 740.181 25.2563   5
   3   4  -4 705.672 26.1407   7
  -3  -4   4 695.140 23.1224   3
  -3  -4   4 722.747 25.1035   8
  -3  -4   4 726.140 24.6917   2
  -3  -4   4 738.432 25.2603   5
  -3  -4   4 712.345 23.8583   6
  -3  -4   4 740.204 25.0228   9
   2   4  -4 539.674 21.3436   7
   2   4  -4 588.142 20.4812   1
   2   4  -4 600.689 20.3548   5
  -2  -4   4 589.563 20.3636   8
  -2  -4   4 596.603 19.4021   6
  -2  -4   4 598.885 20.4459   9
  -2  -4   4 571.825 20.0685   2
   1   4  -4 420.629 14.3936   5
   1   4  -4 406.708 15.3878   7
   1   4  -4 401.350 14.8683   4
   1   4  -4 412.744 13.1958   3
   1   4  -4 416.353 14.5818   1
  -1  -4   4 426.621 15.0014   9
  -1  -4   4 396.579 14.5467   2
  -1  -4   4 399.405 13.9597   6
  -1  -4   4 398.986 14.5531   8
  -1  -4   4 398.549 13.1903   3
   0   4  -4 45.0508 2.79152   1
   0   4  -4 52.1526 2.86955   4
   0   4  -4 48.1807 2.58748   5
   0   4  -4 50.2379 3.32204   7
   0  -4   4 48.7329 3.24141   2
   0  -4   4 45.9329 2.39285   3
   0  -4   4 49.9071 2.85346   6
   0  -4   4 43.3344 3.25476   9
   0  -4   4 44.3575 2.82853   8
  -1   4  -4 23.4775 2.01944   1
  -1   4  -4 27.5623 2.34603   4
  -1   4  -4 26.6360 1.66530   5
  -1   4  -4 25.6511 2.64105   7
   1  -4   4 29.4461 3.36089   9
   1  -4   4 27.8997 2.08629   3
   1  -4   4 26.4905 3.13280   2
   1  -4   4 25.6667 2.42965   8
   1  -4   4 31.3047 2.55780   6
  -2   4  -4 865.732 29.8583   7
  -2   4  -4 904.130 29.1987   1
  -2   4  -4 870.386 29.6703   4
   2  -4   4 919.156 31.7591   9
   2  -4   4 813.074 29.8026   8
   2  -4   4 869.040 29.5695   3
   2  -4   4 908.433 31.2649   2
   2  -4   4 907.217 30.3376   6
  -3   4  -4 482.953 17.4496   4
  -3   4  -4 491.699 16.6766   1
  -3   4  -4 496.285 17.5518   7
   3  -4   4 506.559 18.3870   6
   3  -4   4 455.518 17.3281   3
   3  -4   4 443.330 19.0326   2
   3  -4   4 477.557 19.8022   9
  -4   4  -4 340.558 13.2853   4
  -4   4  -4 352.513 13.2751   7
  -4   4  -4 362.819 12.3628   1
   4  -4   4 285.004 14.5856   2
   4  -4   4 292.666 15.0542   9
   4  -4   4 340.413 13.3603   3
   4  -4   4 349.329 14.3338   6
  -5   4  -4 266.010 10.8668   1
  -5   4  -4 282.364 11.6135   4
  -5   4  -4 263.574 11.2846   7
   5  -4   4 251.948 13.0349   2
   5  -4   4 253.829 12.2889   6
   5  -4   4 267.173 11.6094   3
   5  -4   4 253.948 13.3392   9
  -6   4  -4 35.3303 4.35936   4
  -6   4  -4 33.1278 4.13907   7
   6  -4   4 28.5979 4.15934   3
   6  -4   4 31.2615 5.14722   6
  -7   4  -4 4.36505 2.74036   7
  -7   4  -4 2.85286 3.01103   4
   7  -4   4 0.15465 3.28096   6
   7  -4   4 1.76415 2.74670   3
   9   3  -4 15.2457 3.63240   7
   9   3  -4 17.0084 4.13340   1
  -9  -3   4 11.4251 3.59454   7
  -9  -3   4 5.77182 3.64777   4
  -9  -3   4 12.9043 3.99704   1
   8   3  -4 3.21838 2.32870   4
   8   3  -4 1.82156 2.37781   7
   8   3  -4 5.12055 2.94886   1
  -8  -3   4 0.80019 2.48955   7
  -8  -3   4 3.34358 2.54500   5
  -8  -3   4 -0.3737 2.58496   1
   7   3  -4 9.79680 2.48510   4
   7   3  -4 9.90100 2.99490   5
   7   3  -4 9.49161 3.25451   1
   7   3  -4 8.75677 2.70403   7
  -7  -3   4 7.82256 2.62994   5
  -7  -3   4 6.74212 2.93157   1
  -7  -3   4 8.99609 2.53285   8
   6   3  -4 42.3110 4.53181   7
   6   3  -4 34.2519 3.66907   4
   6   3  -4 25.8904 4.11690   1
   6   3  -4 32.6455 3.88108   5
   6   3  -4 35.7967 3.34156   3
  -6  -3   4 35.0612 2.98076   2
  -6  -3   4 32.8345 4.49309   1
  -6  -3   4 34.8192 3.20118   9
  -6  -3   4 40.8439 4.25202   5
  -6  -3   4 36.4056 3.39011   8
   5   3  -4 509.554 18.7189   4
   5   3  -4 505.302 19.1364   5
   5   3  -4 518.776 19.6518   7
   5   3  -4 532.012 20.0803   1
   5   3  -4 519.746 18.0719   3
   5   3  -4 550.195 18.1885   6
  -5  -3   4 517.939 18.1297   2
  -5  -3   4 531.197 18.8819   8
  -5  -3   4 494.389 19.1402   5
  -5  -3   4 510.411 18.0313   6
  -5  -3   4 545.489 18.5386   9
   4   3  -4 437.350 15.8782   5
   4   3  -4 440.426 15.3717   4
   4   3  -4 438.908 16.4350   1
   4   3  -4 436.388 16.3636   7
   4   3  -4 427.064 14.5548   3
  -4  -3   4 405.489 15.4263   8
  -4  -3   4 426.351 15.2232   9
  -4  -3   4 415.145 15.7863   5
  -4  -3   4 420.788 14.9152   2
  -4  -3   4 411.084 14.5317   6
   3   3  -4 933.032 30.5087   4
   3   3  -4 930.564 31.3721   1
   3   3  -4 921.992 29.5630   3
   3   3  -4 923.649 31.0209   5
  -3  -3   4 911.220 30.3109   2
  -3  -3   4 903.128 29.6582   6
  -3  -3   4 920.827 30.5999   9
  -3  -3   4 925.941 31.0018   5
  -3  -3   4 897.376 30.7915   8
   2   3  -4 1397.49 43.4107   4
   2   3  -4 1296.00 44.4863   7
   2   3  -4 1281.96 43.6390   9
   2   3  -4 1317.84 43.7317   1
   2   3  -4 1373.40 41.9561   3
   2   3  -4 1304.81 43.5492   5
  -2  -3   4 1365.55 43.5003   9
  -2  -3   4 1323.65 42.4917   6
  -2  -3   4 1304.06 43.5159   8
  -2  -3   4 1320.20 43.1881   2
  -2  -3   4 1336.46 43.5522   5
   1   3  -4 264.978 10.2577   9
   1   3  -4 275.072 9.82748   5
   1   3  -4 276.572 10.7295   7
   1   3  -4 247.305 10.1657   4
   1   3  -4 278.289 8.88605   3
   1   3  -4 266.942 9.89041   1
  -1  -3   4 260.267 9.83177   2
  -1  -3   4 275.864 10.0005   8
  -1  -3   4 280.361 9.31625   6
  -1  -3   4 265.879 10.0644   9
   0   3  -4 85.2628 3.88826   4
   0   3  -4 87.3035 3.60807   5
   0   3  -4 83.6535 4.21701   7
   0   3  -4 89.6005 3.83761   1
   0  -3   4 89.2372 4.05696   8
   0  -3   4 84.0204 3.75165   6
   0  -3   4 83.5509 4.34685   9
   0  -3   4 81.7785 4.13438   2
   0  -3   4 80.1651 3.38647   3
  -1   3  -4 20.0517 1.78951   7
  -1   3  -4 22.9778 1.62189   1
  -1   3  -4 19.2770 1.98428   4
  -1   3  -4 17.6957 1.19363   5
   1  -3   4 20.3010 2.68634   9
   1  -3   4 18.6652 1.82269   3
   1  -3   4 18.8047 1.15098   5
   1  -3   4 23.8033 2.58178   2
   1  -3   4 30.8004 2.43167   8
   1  -3   4 18.9699 2.14416   6
  -2   3  -4 294.580 10.3092   1
  -2   3  -4 280.404 10.9216   7
  -2   3  -4 297.570 10.9630   4
   2  -3   4 283.433 11.3307   6
   2  -3   4 297.891 11.0322   8
   2  -3   4 283.960 10.8186   3
   2  -3   4 304.924 12.7558   9
   2  -3   4 298.660 12.2208   2
  -3   3  -4 357.396 13.3624   7
  -3   3  -4 358.748 12.5737   1
  -3   3  -4 375.269 13.5269   4
   3  -3   4 360.187 14.0561   6
   3  -3   4 377.049 12.7464   8
   3  -3   4 357.946 13.4424   3
   3  -3   4 373.570 13.5626   4
   3  -3   4 337.125 15.1730   9
   3  -3   4 327.170 14.7019   2
  -4   3  -4 357.975 13.6020   4
  -4   3  -4 356.970 12.4256   1
  -4   3  -4 357.892 13.3975   7
   4  -3   4 371.541 14.5564   6
   4  -3   4 347.529 13.5736   3
   4  -3   4 361.392 13.5975   4
   4  -3   4 323.660 15.2581   9
   4  -3   4 297.589 14.4957   2
  -5   3  -4 408.209 16.0371   4
  -5   3  -4 419.686 14.7914   1
  -5   3  -4 438.270 15.9720   7
   5  -3   4 425.420 18.1667   9
   5  -3   4 401.399 17.3379   2
   5  -3   4 423.969 16.2997   3
   5  -3   4 406.684 15.9472   4
   5  -3   4 402.617 17.0266   6
  -6   3  -4 126.034 7.06390   4
  -6   3  -4 110.957 6.59391   7
   6  -3   4 122.592 7.80037   2
   6  -3   4 107.642 6.62702   4
   6  -3   4 112.564 6.98823   3
   6  -3   4 120.936 7.80365   6
  -7   3  -4 31.1366 4.24392   7
  -7   3  -4 40.0860 4.80636   4
   7  -3   4 28.3104 5.18616   6
   7  -3   4 32.1921 4.31684   4
   7  -3   4 36.7469 4.76122   3
   9   2  -4 51.8586 5.73682   7
   9   2  -4 53.7098 5.70448   4
  -9  -2   4 37.4553 5.20154   7
  -9  -2   4 54.5038 6.01738   4
  -9  -2   4 47.7492 5.95103   1
   8   2  -4 31.0934 4.56348   1
   8   2  -4 31.9045 4.42994   7
   8   2  -4 30.0508 4.20181   4
  -8  -2   4 31.5379 4.56125   7
  -8  -2   4 29.8950 4.22782   5
  -8  -2   4 29.4347 4.56405   1
   7   2  -4 34.6138 4.62529   1
   7   2  -4 39.1504 4.34385   4
   7   2  -4 41.0431 4.02941   3
   7   2  -4 43.3926 4.74951   7
  -7  -2   4 45.2726 5.12408   1
  -7  -2   4 34.7296 4.55740   7
  -7  -2   4 39.6374 4.48355   5
   6   2  -4 3.76883 2.09961   7
   6   2  -4 4.91131 2.42368   1
   6   2  -4 1.92904 1.69374   3
   6   2  -4 1.03666 1.80339   4
   6   2  -4 2.15921 1.94316   5
  -6  -2   4 3.36243 2.31529   1
  -6  -2   4 2.70704 1.93693   5
  -6  -2   4 0.44340 1.66360   8
   5   2  -4 485.553 17.8337   7
   5   2  -4 457.342 16.5942   3
   5   2  -4 451.743 17.1091   4
   5   2  -4 480.436 16.7436   6
   5   2  -4 466.896 17.3312   5
   5   2  -4 466.662 18.1137   1
  -5  -2   4 468.025 16.8018   8
  -5  -2   4 475.787 16.4890   9
  -5  -2   4 473.794 16.2021   2
  -5  -2   4 460.255 16.6570   6
  -5  -2   4 465.350 18.0563   1
  -5  -2   4 443.059 17.2339   5
   4   2  -4 640.443 22.3180   5
   4   2  -4 635.850 21.4395   6
   4   2  -4 632.942 22.9702   1
   4   2  -4 653.859 22.8062   7
   4   2  -4 656.410 21.5002   3
   4   2  -4 608.228 22.3139   9
   4   2  -4 651.391 22.1088   4
  -4  -2   4 632.404 21.5086   9
  -4  -2   4 625.348 22.2741   5
  -4  -2   4 636.820 21.4312   6
  -4  -2   4 621.848 21.9438   9
  -4  -2   4 623.917 21.8542   8
  -4  -2   4 642.879 21.2998   2
   3   2  -4 1205.36 36.4466   6
   3   2  -4 1122.02 37.9023   1
   3   2  -4 1133.22 37.4775   5
   3   2  -4 1172.21 38.0213   7
   3   2  -4 1147.06 37.1883   4
   3   2  -4 1126.37 36.4744   3
  -3  -2   4 1097.18 37.1314   8
  -3  -2   4 1079.27 36.9772   9
  -3  -2   4 1121.61 36.6023   2
  -3  -2   4 1099.32 37.4150   5
  -3  -2   4 1117.14 36.3330   6
  -3  -2   4 1122.73 36.8212   9
   2   2  -4 2772.85 85.8560   3
   2   2  -4 2702.11 86.9273   5
   2   2  -4 2656.33 87.0972   1
   2   2  -4 2698.36 86.6940   9
   2   2  -4 2805.94 86.7262   4
   2   2  -4 2699.03 87.5543   7
  -2  -2   4 2767.15 86.5732   9
  -2  -2   4 2689.39 86.3338   2
  -2  -2   4 2675.39 86.8712   5
  -2  -2   4 2689.88 86.7712   8
  -2  -2   4 2686.68 85.6934   6
   1   2  -4 416.589 12.9928   3
   1   2  -4 395.186 13.6903   5
   1   2  -4 399.812 14.4938   7
   1   2  -4 389.335 13.7393   1
   1   2  -4 397.704 14.0862   4
   1   2  -4 380.189 13.8505   9
  -1  -2   4 412.285 12.9853   6
  -1  -2   4 392.008 13.5434   2
  -1  -2   4 384.360 13.6882   9
  -1  -2   4 404.573 13.6901   5
  -1  -2   4 405.759 13.8011   8
   0   2  -4 182.993 6.46783   3
   0   2  -4 196.343 6.67473   5
   0   2  -4 186.013 7.02553   4
   0   2  -4 182.164 7.17411   7
   0   2  -4 186.913 6.70156   1
   0  -2   4 184.777 6.69115   6
   0  -2   4 187.560 7.34076   9
   0  -2   4 180.802 7.06483   8
   0  -2   4 189.517 7.16223   2
   0  -2   4 184.947 6.49644   3
   0  -2   4 185.322 6.61426   5
  -1   2  -4 124.663 4.45531   1
  -1   2  -4 114.544 4.81719   4
  -1   2  -4 112.500 4.84944   7
  -1   2  -4 118.080 5.47358   9
   1  -2   4 116.259 5.67261   9
   1  -2   4 114.163 5.34087   8
   1  -2   4 107.441 5.34176   2
   1  -2   4 119.197 4.08571   5
   1  -2   4 125.088 5.06789   6
   1  -2   4 117.398 4.72124   3
  -2   2  -4 5.65767 1.28263   4
  -2   2  -4 2.93534 0.94966   7
  -2   2  -4 4.60417 0.83586   1
   2  -2   4 2.40154 1.47542   9
   2  -2   4 4.82032 1.08155   3
   2  -2   4 6.04394 1.77163   2
   2  -2   4 4.75260 1.27088   6
   2  -2   4 9.97311 1.48169   8
  -3   2  -4 115.558 5.39490   7
  -3   2  -4 117.481 5.55406   4
  -3   2  -4 122.093 4.75896   1
   3  -2   4 116.624 6.82136   9
   3  -2   4 124.810 5.08512   8
   3  -2   4 123.320 5.65150   3
   3  -2   4 122.541 5.62952   4
   3  -2   4 99.1476 6.34391   2
   3  -2   4 125.144 6.18176   6
  -4   2  -4 125.771 5.23056   1
  -4   2  -4 130.913 6.06707   7
  -4   2  -4 118.979 6.11678   4
   4  -2   4 126.613 6.93926   6
   4  -2   4 121.168 7.05403   2
   4  -2   4 130.528 6.33352   3
   4  -2   4 130.978 5.40093   8
   4  -2   4 125.209 6.17474   4
   4  -2   4 126.554 7.45485   9
  -5   2  -4 274.647 10.1840   1
  -5   2  -4 267.498 11.0560   7
  -5   2  -4 272.868 11.3904   4
   5  -2   4 304.612 13.1471   9
   5  -2   4 256.445 11.1813   4
   5  -2   4 269.076 11.3757   3
   5  -2   4 282.193 12.4119   2
   5  -2   4 273.155 12.4395   6
  -6   2  -4 178.395 9.08292   4
  -6   2  -4 198.971 8.96736   7
   6  -2   4 189.736 9.29863   3
   6  -2   4 216.349 10.2722   2
   6  -2   4 192.467 10.1826   9
   6  -2   4 176.126 8.90421   4
   6  -2   4 203.130 10.5864   6
  -7   2  -4 65.4321 6.10531   4
  -7   2  -4 61.0805 6.05472   3
  -7   2  -4 62.1219 5.06790   7
   7  -2   4 65.2701 5.45963   3
   7  -2   4 55.9454 6.78200   6
   7  -2   4 51.1915 5.25701   4
  -8   2  -4 44.3122 4.97627   7
  -8   2  -4 38.3533 4.91525   4
  -8   2  -4 40.6329 5.39136   3
   8  -2   4 38.2255 6.11883   6
   8  -2   4 38.4272 5.10369   3
   8   1  -4 46.1258 5.10673   4
   8   1  -4 47.1601 5.30529   7
   8   1  -4 48.2239 4.99870   3
  -8  -1   4 46.9729 5.45603   7
  -8  -1   4 44.4725 5.40921   4
  -8  -1   4 48.2306 5.39113   1
   7   1  -4 117.115 7.46643   1
   7   1  -4 131.110 7.45260   7
   7   1  -4 130.549 6.95263   3
   7   1  -4 129.418 7.24648   4
  -7  -1   4 110.143 7.23797   7
  -7  -1   4 124.122 7.21414   5
  -7  -1   4 131.677 7.62228   1
   6   1  -4 19.2557 2.77316   3
   6   1  -4 19.0821 3.07374   6
   6   1  -4 15.9380 3.02988   7
   6   1  -4 17.4298 3.26357   1
   6   1  -4 17.8565 2.99150   4
  -6  -1   4 16.7451 3.13397   1
  -6  -1   4 16.9688 2.91211   5
  -6  -1   4 16.7824 3.18171   7
  -6  -1   4 16.4466 2.40309   8
   5   1  -4 1.15348 1.33188   3
   5   1  -4 1.63656 1.45461   6
   5   1  -4 0.82680 1.74232   1
   5   1  -4 0.86193 0.92609   2
   5   1  -4 1.78762 1.59305   4
   5   1  -4 2.44792 1.68439   7
  -5  -1   4 1.51096 1.72159   1
  -5  -1   4 -0.2164 1.28903   5
  -5  -1   4 0.99412 1.00488   9
  -5  -1   4 0.62424 0.97823   2
  -5  -1   4 1.25276 1.27596   8
   4   1  -4 136.913 5.77589   3
   4   1  -4 123.795 5.09294   2
   4   1  -4 127.958 6.08150   5
   4   1  -4 124.679 6.54888   1
   4   1  -4 126.289 6.33032   7
   4   1  -4 132.595 5.74024   6
   4   1  -4 136.664 6.12591   4
  -4  -1   4 132.951 5.71971   9
  -4  -1   4 123.758 5.51107   8
  -4  -1   4 128.358 5.09069   2
  -4  -1   4 127.522 6.50150   1
  -4  -1   4 131.094 5.28178   9
  -4  -1   4 116.020 5.92903   5
   3   1  -4 1131.70 36.7636   9
   3   1  -4 1133.46 37.7855   7
   3   1  -4 1172.96 36.8693   3
   3   1  -4 1077.95 37.8483   1
   3   1  -4 1155.07 36.7405   6
   3   1  -4 1125.80 37.3074   4
   3   1  -4 1158.50 37.4692   5
  -3  -1   4 1157.03 36.4044   2
  -3  -1   4 1164.02 36.8728   9
  -3  -1   4 1089.17 37.3310   5
  -3  -1   4 1125.66 36.9437   8
  -3  -1   4 1087.46 37.7907   1
  -3  -1   4 1111.98 36.5280   9
   2   1  -4 2596.02 82.1326   5
   2   1  -4 2629.60 81.4577   3
   2   1  -4 2571.62 81.9560   4
   2   1  -4 2568.16 82.4347   1
   2   1  -4 2517.75 81.4785   9
   2   1  -4 2550.60 82.4271   7
   2   1  -4 2618.77 81.1399   6
  -2  -1   4 2542.04 82.0650   5
  -2  -1   4 2570.28 81.4160   9
  -2  -1   4 2508.02 81.2636   2
  -2  -1   4 2526.33 81.7952   8
   1   1  -4 1358.43 43.2633   5
   1   1  -4 1295.46 43.0222   9
   1   1  -4 1316.78 43.6604   7
   1   1  -4 1393.69 43.4515   4
   1   1  -4 1374.35 43.3502   1
   1   1  -4 1371.31 42.7564   3
  -1  -1   4 1325.35 42.9190   9
  -1  -1   4 1318.19 43.2152   5
  -1  -1   4 1287.97 42.7836   2
  -1  -1   4 1363.44 43.2689   8
   0   1  -4 1496.80 47.8840   3
   0   1  -4 1472.65 48.3208   7
   0   1  -4 1514.90 47.8508   1
   0   1  -4 1486.42 48.4130   4
   0   1  -4 1584.83 48.5715   9
   0  -1   4 1477.65 48.5200   8
   0  -1   4 1533.88 47.9972   5
   0  -1   4 1474.65 48.2838   2
   0  -1   4 1503.54 47.8485   6
   0  -1   4 1469.22 48.4252   9
  -1   1  -4 2006.27 64.0774   3
  -1   1  -4 2009.40 64.1881   4
  -1   1  -4 1971.48 64.0581   7
  -1   1  -4 2107.41 63.5538   1
   1  -1   4 1976.33 64.3451   6
   1  -1   4 1992.05 64.9682   2
   1  -1   4 1896.33 64.5962   8
   1  -1   4 2054.87 64.1417   3
   1  -1   4 2027.47 65.2775   9
   1  -1   4 2036.03 63.5714   5
  -2   1  -4 29.8659 1.45890   1
  -2   1  -4 32.5869 1.99794   7
  -2   1  -4 27.4265 2.02754   4
  -2   1  -4 32.0187 2.63532   9
   2  -1   4 25.6808 2.55355   9
   2  -1   4 28.9129 2.60776   2
   2  -1   4 31.2023 2.11811   3
   2  -1   4 31.3753 1.19148   5
   2  -1   4 27.8617 2.30731   6
   2  -1   4 34.0091 2.11170   8
  -3   1  -4 15.9298 1.27273   1
  -3   1  -4 12.2470 1.84294   4
  -3   1  -4 14.7196 1.00998   5
  -3   1  -4 14.1940 1.75473   7
   3  -1   4 15.6043 1.69325   8
   3  -1   4 13.4985 1.89844   4
   3  -1   4 16.3763 2.60429   9
   3  -1   4 11.7064 1.69189   3
   3  -1   4 16.0873 2.48745   2
   3  -1   4 13.1503 0.97884   5
   3  -1   4 15.2642 2.24549   6
  -4   1  -4 67.8540 3.42172   1
  -4   1  -4 76.3863 4.33765   4
  -4   1  -4 74.7170 3.23102   5
  -4   1  -4 73.9382 4.06322   7
   4  -1   4 77.2549 5.22532   9
   4  -1   4 70.3207 4.17922   3
   4  -1   4 79.2760 3.87564   8
   4  -1   4 77.8482 4.95316   2
   4  -1   4 68.6319 4.17176   4
   4  -1   4 74.0012 4.95020   6
  -5   1  -4 300.106 12.0845   4
  -5   1  -4 295.984 10.9988   1
  -5   1  -4 306.135 11.8607   7
   5  -1   4 295.336 11.9547   4
   5  -1   4 287.731 13.0451   6
   5  -1   4 314.548 13.3008   9
   5  -1   4 316.859 13.0104   2
   5  -1   4 300.274 12.1853   3
  -6   1  -4 176.244 8.04785   7
  -6   1  -4 168.822 8.32609   4
   6  -1   4 173.032 9.58603   6
   6  -1   4 179.262 9.35572   9
   6  -1   4 156.149 8.01757   4
   6  -1   4 157.315 8.60133   2
   6  -1   4 184.269 8.59082   3
  -7   1  -4 36.1635 4.46240   4
  -7   1  -4 46.4662 4.56498   7
  -7   1  -4 44.1070 5.08375   3
   7  -1   4 43.9341 4.64650   4
   7  -1   4 39.8288 4.67705   3
   7  -1   4 47.1531 6.27504   2
   7  -1   4 35.4918 5.52542   6
  -8   1  -4 64.3831 5.35585   7
  -8   1  -4 61.0209 5.99800   4
  -8   1  -4 69.1453 5.99417   3
   8  -1   4 59.7087 6.04053   3
   8  -1   4 57.0322 7.11570   6
   8  -1   4 53.6465 5.44533   4
   8   0  -4 43.4591 5.09351   4
   8   0  -4 45.7934 4.99523   3
   8   0  -4 29.7147 4.51786   7
  -8   0   4 42.3930 5.23541   7
  -8   0   4 34.7742 4.93052   4
  -8   0   4 39.2714 4.97082   1
   7   0  -4 135.211 7.43181   3
   7   0  -4 143.703 7.83119   7
   7   0  -4 127.494 7.53165   4
  -7   0   4 127.728 7.71908   7
  -7   0   4 136.013 7.66668   1
   6   0  -4 137.043 6.85516   3
   6   0  -4 130.971 6.99442   4
   6   0  -4 112.521 6.82407   7
   6   0  -4 124.905 6.98368   6
  -6   0   4 119.737 7.03696   7
  -6   0   4 127.948 7.09356   1
  -6   0   4 125.222 6.66077   5
   5   0  -4 2.67146 1.81776   7
   5   0  -4 3.41430 2.00204   1
   5   0  -4 0.01247 1.48314   4
   5   0  -4 2.93037 1.53780   3
   5   0  -4 1.23103 1.55927   6
  -5   0   4 0.49989 1.55468   7
  -5   0   4 0.95885 1.42461   5
  -5   0   4 4.09073 1.33280   8
  -5   0   4 0.06018 1.57063   1
  -5   0   4 -0.2445 0.91084   9
   4   0  -4 12.0633 1.28736   2
   4   0  -4 8.06600 1.83841   4
   4   0  -4 11.3369 1.90105   6
   4   0  -4 10.2589 1.29120   9
   4   0  -4 13.3154 2.35180   1
   4   0  -4 12.1857 2.21757   7
   4   0  -4 9.95304 1.78905   3
  -4   0   4 10.0681 1.30001   9
  -4   0   4 14.1034 1.38234   2
  -4   0   4 8.80727 1.90251   5
  -4   0   4 8.85480 1.50484   9
  -4   0   4 11.6315 1.54229   8
  -4   0   4 10.3628 2.10088   1
   3   0  -4 207.716 8.33748   4
   3   0  -4 212.074 8.08101   3
   3   0  -4 207.354 8.53846   7
   3   0  -4 218.124 7.25250   2
   3   0  -4 223.738 8.08222   6
   3   0  -4 218.384 8.79819   1
  -3   0   4 202.840 8.28568   5
  -3   0   4 200.830 7.18414   2
  -3   0   4 189.597 8.46107   1
  -3   0   4 207.187 7.66644   8
  -3   0   4 211.083 7.32936   9
  -3   0   4 208.963 7.58053   9
   2   0  -4 2137.41 64.7376   6
   2   0  -4 2017.38 64.9572   3
   2   0  -4 2012.22 65.6474   1
   2   0  -4 2055.74 65.5395   7
   2   0  -4 2069.58 65.2950   4
  -2   0   4 2022.41 64.2003   2
  -2   0   4 2056.51 64.3905   9
  -2   0   4 1933.11 65.4796   1
  -2   0   4 1996.76 64.7943   8
  -2   0   4 2004.23 65.3578   5
  -2   0   4 2032.99 64.2724   9
   1   0  -4 1677.33 52.5293   3
   1   0  -4 1607.15 52.0798   9
   1   0  -4 1628.21 52.8967   1
   1   0  -4 1682.02 52.7824   4
   1   0  -4 1680.15 52.8953   7
   1   0  -4 1709.72 52.0353   6
  -1   0   4 1600.05 52.8089   1
  -1   0   4 1623.29 52.0351   2
  -1   0   4 1618.33 52.8984   5
  -1   0   4 1654.56 52.6800   8
  -1   0   4 1605.73 52.0823   9
   0   0  -4 2110.13 69.0549   3
   0   0  -4 2147.02 69.3634   4
   0   0  -4 2188.40 68.7477   6
   0   0  -4 2256.94 69.1735   9
   0   0  -4 2194.90 69.0072   7
   0   0  -4 2230.81 68.7311   1
   0   0   4 2198.61 68.7812   6
   0   0   4 2119.79 69.4594   8
   0   0   4 2024.72 69.0861   5
   0   0   4 2219.54 68.6916   1
   0   0   4 2134.02 69.1003   9
   0   0   4 2167.66 68.9961   2
  -1   0  -4 9670.55 306.085   3
  -1   0  -4 9880.01 306.369   7
  -1   0  -4 9904.40 307.717   4
   1   0   4 9509.23 306.211   6
   1   0   4 9026.47 304.401   2
   1   0   4 9632.46 306.732   3
   1   0   4 9836.55 305.517   5
   1   0   4 9999.99 308.040   8
   1   0   4 9308.10 308.646   9
  -2   0  -4 15.4508 0.91815   1
  -2   0  -4 14.9509 1.53360   4
  -2   0  -4 16.7482 2.00095   9
  -2   0  -4 17.1467 1.68248   3
  -2   0  -4 15.2275 1.20405   7
   2   0   4 17.0449 2.14292   9
   2   0   4 16.4252 1.95330   2
   2   0   4 18.1598 1.53754   8
   2   0   4 15.7709 1.64641   3
   2   0   4 14.7833 1.03366   5
   2   0   4 19.5869 2.10926   6
  -3   0  -4 13.5018 1.87356   3
  -3   0  -4 18.7361 1.39245   1
  -3   0  -4 18.0571 2.00429   4
  -3   0  -4 17.3306 1.75745   7
   3   0   4 19.8389 2.44492   2
   3   0   4 17.1145 1.35414   5
   3   0   4 19.2981 2.56212   9
   3   0   4 24.4690 2.66319   6
   3   0   4 20.9273 1.86163   8
   3   0   4 20.1184 2.12904   3
   3   0   4 16.8994 1.92470   4
  -4   0  -4 9.27672 1.76523   7
  -4   0  -4 10.2657 1.94442   3
  -4   0  -4 6.39040 1.21531   1
  -4   0  -4 9.26752 1.96477   4
  -4   0  -4 8.68644 1.31102   5
   4   0   4 7.72265 1.92949   2
   4   0   4 11.3734 2.41541   6
   4   0   4 7.79063 1.65813   8
   4   0   4 5.82531 1.71813   3
   4   0   4 9.51556 2.12454   9
   4   0   4 11.9394 1.46013   5
   4   0   4 10.9435 1.90132   4
  -5   0  -4 268.798 10.8615   3
  -5   0  -4 250.150 10.2584   7
  -5   0  -4 254.792 9.74326   5
  -5   0  -4 267.710 10.6926   4
  -5   0  -4 253.004 9.80546   1
   5   0   4 272.118 11.7339   6
   5   0   4 253.824 10.6814   3
   5   0   4 251.577 10.4778   4
   5   0   4 266.932 10.2816   8
   5   0   4 275.337 11.6463   9
   5   0   4 269.854 11.2387   2
  -6   0  -4 165.991 7.50587   7
  -6   0  -4 145.583 7.76577   3
  -6   0  -4 155.167 7.72147   4
  -6   0  -4 151.891 6.88710   1
   6   0   4 152.982 8.03253   2
   6   0   4 157.957 7.59110   4
   6   0   4 167.621 8.59911   9
   6   0   4 158.392 8.94941   6
   6   0   4 159.041 7.85152   3
  -7   0  -4 74.3698 5.00023   7
  -7   0  -4 65.8304 5.14222   4
  -7   0  -4 56.5485 5.49540   9
  -7   0  -4 68.8526 5.37157   3
   7   0   4 74.9500 6.50457   6
   7   0   4 70.2327 5.06071   4
   7   0   4 73.0159 5.62403   2
   7   0   4 58.9395 5.07142   3
  -8   0  -4 63.0126 6.05645   3
  -8   0  -4 66.9583 5.25700   7
  -8   0  -4 66.7660 5.58496   4
   8   0   4 63.5395 7.40783   6
   8   0   4 64.8003 5.29873   4
   8   0   4 63.1484 5.55829   3
   8  -1  -4 62.6021 6.23258   7
   8  -1  -4 63.7626 6.26310   3
   8  -1  -4 59.0784 6.03326   4
  -8   1   4 55.7245 5.62139   1
  -8   1   4 59.8599 6.15693   7
  -8   1   4 56.2852 6.09656   4
   7  -1  -4 176.108 8.89330   7
   7  -1  -4 162.931 8.68132   3
   7  -1  -4 165.995 8.80182   4
  -7   1   4 156.006 8.81239   7
  -7   1   4 166.764 8.59850   1
   6  -1  -4 305.313 12.8238   4
   6  -1  -4 301.399 12.7323   7
   6  -1  -4 303.994 12.6420   3
   6  -1  -4 316.505 13.3672   6
  -6   1   4 288.758 12.7618   7
  -6   1   4 280.092 12.2610   5
  -6   1   4 298.695 12.5549   1
   5  -1  -4 21.9399 3.09929   7
   5  -1  -4 22.0533 3.14513   6
   5  -1  -4 24.0814 3.17573   4
   5  -1  -4 19.5941 2.88577   3
  -5   1   4 21.1348 2.79623   5
  -5   1   4 25.1758 3.44704   7
  -5   1   4 19.4768 2.88709   1
   4  -1  -4 29.3530 3.12582   7
   4  -1  -4 26.4035 1.79014   2
   4  -1  -4 30.6407 3.14317   6
   4  -1  -4 26.9160 2.92208   3
   4  -1  -4 27.9416 1.92051   9
   4  -1  -4 31.3105 3.18863   4
  -4   1   4 32.2146 3.16130   5
  -4   1   4 33.6331 2.83862   7
  -4   1   4 31.1397 2.17086   9
  -4   1   4 26.8219 1.91792   9
  -4   1   4 29.3905 3.12814   1
  -4   1   4 27.1199 1.88372   8
   3  -1  -4 28.2190 2.56610   7
   3  -1  -4 30.7148 2.43180   3
   3  -1  -4 34.0444 1.75733   9
   3  -1  -4 31.9709 1.63650   2
   3  -1  -4 33.8871 2.62265   4
   3  -1  -4 35.2617 2.49297   6
  -3   1   4 34.0962 2.68060   1
  -3   1   4 30.8733 2.61559   7
  -3   1   4 33.3054 1.81802   9
  -3   1   4 29.6819 1.79825   8
  -3   1   4 28.8484 2.47525   5
  -3   1   4 33.8811 1.74762   9
   2  -1  -4 267.634 9.82269   4
   2  -1  -4 267.478 9.92995   7
   2  -1  -4 272.745 8.66982   9
   2  -1  -4 277.471 9.58303   6
   2  -1  -4 283.914 9.76134   3
   2  -1  -4 270.910 8.62490   2
  -2   1   4 267.509 9.20188   8
  -2   1   4 257.424 8.63635   9
  -2   1   4 238.901 9.89062   5
  -2   1   4 254.822 9.89744   1
  -2   1   4 267.462 8.66167   9
   1  -1  -4 389.993 13.0679   7
   1  -1  -4 402.443 13.0963   4
   1  -1  -4 376.375 12.7552   6
   1  -1  -4 399.165 13.0591   3
  -1   1   4 349.719 12.8852   8
  -1   1   4 363.736 13.3322   5
  -1   1   4 388.016 13.1377   1
   0  -1  -4 1102.24 35.3547   3
   0  -1  -4 1082.55 35.0991   6
   0  -1  -4 1116.60 34.8838   7
   0  -1  -4 1123.61 35.2292   4
   0  -1  -4 1124.32 35.0234   9
   0   1   4 1095.74 35.2770   8
   0   1   4 1066.61 35.3129   5
   0   1   4 1084.91 34.9275   2
   0   1   4 1073.19 35.0119   9
   0   1   4 1049.53 34.9504   1
  -1  -1  -4 2831.71 89.0103   4
  -1  -1  -4 2752.42 88.7731   7
  -1  -1  -4 2923.59 89.5211   9
  -1  -1  -4 2707.96 89.4516   6
  -1  -1  -4 2787.39 89.3157   3
   1   1   4 2733.27 89.5214   6
   1   1   4 2836.39 89.1157   5
   1   1   4 2847.23 89.5549   9
   1   1   4 2871.95 88.6306   1
   1   1   4 2755.45 89.3223   8
   1   1   4 2828.90 89.3723   2
  -2  -1  -4 727.178 24.5306   3
  -2  -1  -4 738.495 24.3043   4
  -2  -1  -4 739.643 23.9787   7
  -2  -1  -4 743.455 25.1173   9
   2   1   4 755.288 25.2375   6
   2   1   4 745.468 25.1905   9
   2   1   4 761.064 24.3473   5
   2   1   4 743.034 24.9520   2
   2   1   4 746.011 24.0688   1
   2   1   4 719.350 24.6886   8
   2   1   4 760.781 24.6392   3
  -3  -1  -4 688.189 23.0718   1
  -3  -1  -4 677.336 22.9999   7
  -3  -1  -4 680.048 23.4707   3
  -3  -1  -4 698.620 23.3161   4
   3   1   4 693.206 23.9765   2
   3   1   4 698.996 23.6347   8
   3   1   4 688.384 24.2966   6
   3   1   4 696.390 23.1202   1
   3   1   4 720.371 23.0743   7
   3   1   4 710.150 23.3366   4
   3   1   4 719.978 23.1747   5
   3   1   4 698.746 24.2817   9
   3   1   4 703.493 23.5376   3
  -4  -1  -4 85.9543 4.60396   4
  -4  -1  -4 92.7530 4.81617   3
  -4  -1  -4 90.7683 4.39830   1
  -4  -1  -4 96.2848 4.51771   7
   4   1   4 96.8189 4.49847   1
   4   1   4 101.344 5.65544   6
   4   1   4 94.5841 4.86506   8
   4   1   4 93.3807 4.63573   4
   4   1   4 95.0627 5.38837   9
   4   1   4 95.4844 4.83144   3
   4   1   4 104.349 4.60164   7
   4   1   4 104.170 5.31570   2
   4   1   4 95.5103 4.42123   5
  -5  -1  -4 36.4721 3.47787   4
  -5  -1  -4 43.2943 3.92183   9
  -5  -1  -4 30.9970 2.67939   5
  -5  -1  -4 37.5010 3.27413   3
  -5  -1  -4 36.5979 2.83560   1
  -5  -1  -4 35.1294 2.84206   7
   5   1   4 36.2474 2.74494   5
   5   1   4 32.4315 3.36404   3
   5   1   4 33.6660 3.12688   8
   5   1   4 35.0868 2.99307   4
   5   1   4 34.8185 4.25407   6
   5   1   4 36.2523 3.77185   2
   5   1   4 39.1321 2.89035   7
   5   1   4 35.2407 2.86320   1
   5   1   4 29.7977 3.63210   9
  -6  -1  -4 114.664 6.36588   3
  -6  -1  -4 125.671 6.16218   7
  -6  -1  -4 110.544 6.13785   4
  -6  -1  -4 108.204 6.75783   9
  -6  -1  -4 124.577 5.84967   1
   6   1   4 115.899 6.29736   3
   6   1   4 111.075 6.00399   4
   6   1   4 114.344 6.77680   9
   6   1   4 115.764 6.52488   2
   6   1   4 110.675 7.33916   6
   6   1   4 117.809 6.06560   8
  -7  -1  -4 89.4126 5.84559   4
  -7  -1  -4 88.4598 6.17989   9
  -7  -1  -4 100.112 5.90012   7
  -7  -1  -4 102.167 6.44698   3
   7   1   4 88.0676 5.97507   2
   7   1   4 84.6410 5.78000   3
   7   1   4 103.626 5.88716   4
   7   1   4 97.9394 7.27590   6
   7   1   4 86.9756 6.30493   9
  -8  -1  -4 116.040 7.25622   3
  -8  -1  -4 118.984 6.83262   7
  -8  -1  -4 119.982 7.39679   4
   8   1   4 108.039 6.72591   4
   8   1   4 122.725 8.68124   6
   8   1   4 123.532 7.51629   3
  -9  -1  -4 45.8794 5.28588   4
  -9  -1  -4 28.1324 5.52579   6
  -9  -1  -4 38.2090 4.97443   3
   9   1   4 31.9057 5.93415   6
   9   1   4 46.3122 5.25929   3
   9   1   4 39.5440 4.69329   4
   8  -2  -4 45.7618 5.66483   3
   8  -2  -4 45.8020 5.62971   4
  -8   2   4 37.4113 4.67947   1
  -8   2   4 49.2234 5.71460   7
  -8   2   4 53.9535 6.18627   4
   7  -2  -4 188.785 11.9997   6
   7  -2  -4 207.857 10.3744   3
   7  -2  -4 213.672 10.4249   4
  -7   2   4 225.500 10.6746   7
  -7   2   4 208.034 9.85894   1
  -7   2   4 203.397 10.5494   4
   6  -2  -4 369.600 15.8196   6
   6  -2  -4 356.755 14.7560   7
   6  -2  -4 357.357 14.9090   4
   6  -2  -4 381.962 15.0972   3
  -6   2   4 371.292 14.6000   1
  -6   2   4 357.187 15.0146   7
   5  -2  -4 209.694 9.44352   3
   5  -2  -4 202.537 9.80453   6
   5  -2  -4 218.053 9.58019   4
   5  -2  -4 207.238 9.34199   7
  -5   2   4 212.105 9.10162   5
  -5   2   4 200.605 9.03309   1
  -5   2   4 206.528 9.42118   7
   4  -2  -4 390.741 13.1856   2
   4  -2  -4 355.862 14.0958   3
   4  -2  -4 377.519 12.9875   9
   4  -2  -4 368.749 14.2558   7
   4  -2  -4 364.998 14.1984   4
   4  -2  -4 387.473 14.6595   6
  -4   2   4 384.043 14.3902   7
  -4   2   4 363.860 14.0286   1
  -4   2   4 346.385 13.8635   5
   3  -2  -4 22.3721 1.56701   2
   3  -2  -4 23.7877 2.67350   6
   3  -2  -4 23.4326 2.59871   4
   3  -2  -4 26.6805 2.68724   3
   3  -2  -4 23.7176 1.67925   9
   3  -2  -4 25.5847 2.78288   7
  -3   2   4 27.6361 2.85834   7
  -3   2   4 21.8515 2.44268   5
  -3   2   4 23.3261 1.55673   9
  -3   2   4 22.9573 2.47057   1
  -3   2   4 21.8575 1.37232   8
   2  -2  -4 102.905 4.84773   7
   2  -2  -4 106.323 4.81109   3
   2  -2  -4 110.079 4.19072   2
   2  -2  -4 113.242 4.34512   9
   2  -2  -4 107.181 4.79120   6
   2  -2  -4 103.469 4.77710   4
  -2   2   4 104.936 4.88286   5
  -2   2   4 103.031 3.89068   9
  -2   2   4 99.1263 4.78261   7
  -2   2   4 112.805 3.89008   8
  -2   2   4 103.708 4.83182   1
   1  -2  -4 201.781 6.83977   2
   1  -2  -4 199.204 7.46483   6
   1  -2  -4 195.617 7.35266   4
   1  -2  -4 188.403 7.42940   3
   1  -2  -4 203.105 6.94427   9
   1  -2  -4 192.558 7.37551   7
  -1   2   4 201.464 7.56703   5
  -1   2   4 216.861 6.93536   8
  -1   2   4 198.915 6.81758   9
  -1   2   4 195.221 7.36602   7
  -1   2   4 202.676 7.50420   1
   0  -2  -4 960.203 31.2221   9
   0  -2  -4 943.163 31.0664   2
   0  -2  -4 975.106 31.5080   6
   0  -2  -4 971.634 31.4900   3
   0  -2  -4 1017.83 31.2952   9
   0  -2  -4 951.077 31.0070   7
   0  -2  -4 970.893 31.1172   4
   0   2   4 967.071 31.3010   1
   0   2   4 956.815 31.0175   7
   0   2   4 975.392 31.2723   8
   0   2   4 974.559 31.1270   2
   0   2   4 957.470 31.2137   9
   0   2   4 951.047 31.4983   5
  -1  -2  -4 497.950 16.0734   9
  -1  -2  -4 454.534 15.4924   4
  -1  -2  -4 425.941 15.9185   3
  -1  -2  -4 467.580 16.0020   6
  -1  -2  -4 462.502 15.9562   9
  -1  -2  -4 443.184 14.8567   7
   1   2   4 481.773 15.8839   5
   1   2   4 474.230 15.8927   8
   1   2   4 481.646 15.8590   2
   1   2   4 474.457 16.0175   9
   1   2   4 489.848 14.9203   7
   1   2   4 477.583 15.5190   1
   1   2   4 457.174 15.9157   9
  -2  -2  -4 819.388 26.8127   4
  -2  -2  -4 802.295 27.8163   6
  -2  -2  -4 816.465 27.3543   3
  -2  -2  -4 838.965 27.9102   9
  -2  -2  -4 816.369 26.5531   7
   2   2   4 852.261 27.7243   2
   2   2   4 874.668 27.1470   1
   2   2   4 860.630 26.5847   7
   2   2   4 815.482 27.3745   5
   2   2   4 831.360 27.8834   9
   2   2   4 808.983 27.9018   6
   2   2   4 828.806 27.6342   8
  -3  -2  -4 568.348 19.2483   4
  -3  -2  -4 538.445 20.2590   6
  -3  -2  -4 576.221 19.0825   7
  -3  -2  -4 574.337 20.3856   9
  -3  -2  -4 568.450 19.6011   3
   3   2   4 588.969 20.0290   8
   3   2   4 594.830 19.7239   3
   3   2   4 601.146 19.6050   1
   3   2   4 546.832 20.3322   6
   3   2   4 586.276 19.6862   5
   3   2   4 581.820 19.0961   7
   3   2   4 584.992 19.2729   4
   3   2   4 585.129 20.1072   2
   3   2   4 577.600 20.3657   9
  -4  -2  -4 351.500 14.1706   6
  -4  -2  -4 361.322 14.1605   9
  -4  -2  -4 364.383 13.3976   3
  -4  -2  -4 348.998 13.0565   4
  -4  -2  -4 372.765 12.9652   7
   4   2   4 375.328 12.9462   7
   4   2   4 363.822 13.4045   3
   4   2   4 368.530 13.8531   2
   4   2   4 367.140 13.7281   8
   4   2   4 366.370 13.3004   5
   4   2   4 363.227 14.2723   6
   4   2   4 378.131 13.4420   1
   4   2   4 385.674 14.2718   9
   4   2   4 365.986 13.0772   4
  -5  -2  -4 28.3241 2.43145   7
  -5  -2  -4 25.6476 3.66300   6
  -5  -2  -4 28.6875 2.99405   1
  -5  -2  -4 26.8242 3.37753   9
  -5  -2  -4 27.8239 2.94786   4
  -5  -2  -4 25.5141 2.95051   3
   5   2   4 32.2067 2.62710   7
   5   2   4 28.8606 3.13939   8
   5   2   4 31.3834 2.79112   4
   5   2   4 26.5926 2.74297   5
   5   2   4 28.0029 3.40414   9
   5   2   4 30.0294 3.02565   1
   5   2   4 29.6471 3.83034   6
   5   2   4 28.2213 3.33634   2
   5   2   4 29.1858 3.08204   3
  -6  -2  -4 2.69670 1.95308   9
  -6  -2  -4 3.85669 1.82812   4
  -6  -2  -4 4.41353 2.38082   6
  -6  -2  -4 1.01252 1.59352   5
  -6  -2  -4 6.66258 1.96703   7
  -6  -2  -4 6.25161 2.29270   3
  -6  -2  -4 3.64394 1.84835   1
   6   2   4 5.96110 2.55262   6
   6   2   4 5.20384 1.70329   5
   6   2   4 4.44317 2.02245   8
   6   2   4 7.58735 2.31760   3
   6   2   4 6.75988 2.36568   2
   6   2   4 4.89757 2.08955   9
   6   2   4 3.08333 1.79278   7
   6   2   4 5.17052 1.76453   4
   6   2   4 7.80973 2.01415   1
  -7  -2  -4 18.6658 3.41553   9
  -7  -2  -4 20.4429 3.21795   4
  -7  -2  -4 26.4050 3.32840   7
  -7  -2  -4 22.1065 3.46421   8
  -7  -2  -4 25.0636 3.49959   3
  -7  -2  -4 21.3152 4.15718   6
   7   2   4 23.8295 3.48957   2
   7   2   4 27.7963 3.57085   3
   7   2   4 23.0698 3.13203   8
   7   2   4 27.1138 3.37956   7
   7   2   4 23.5211 3.75146   9
   7   2   4 24.0354 4.21354   6
   7   2   4 27.1028 3.41232   4
  -8  -2  -4 128.092 7.21605   4
  -8  -2  -4 112.327 8.22486   6
  -8  -2  -4 119.694 7.11552   2
  -8  -2  -4 119.257 7.33000   3
   8   2   4 130.608 7.36885   3
   8   2   4 128.725 6.98859   4
   8   2   4 129.753 8.55293   6
   8   2   4 119.791 7.99170   2
  -9  -2  -4 39.8862 6.10048   6
  -9  -2  -4 49.3008 5.35385   3
  -9  -2  -4 47.0658 5.18828   4
   9   2   4 44.4762 5.07615   3
   9   2   4 38.6922 6.07120   6
   9   2   4 55.0616 4.87171   4
  -8   3   4 6.67357 3.24926   1
   7  -3  -4 99.9108 6.99390   3
   7  -3  -4 96.6996 6.83628   4
   7  -3  -4 97.7881 7.78527   6
  -7   3   4 100.863 6.35626   1
  -7   3   4 105.620 7.10078   7
  -7   3   4 109.194 7.29047   4
   6  -3  -4 187.139 10.3012   6
   6  -3  -4 189.477 9.54107   3
   6  -3  -4 196.640 9.52990   4
  -6   3   4 190.015 8.95443   1
  -6   3   4 192.501 9.69995   4
  -6   3   4 188.077 9.53024   7
   5  -3  -4 325.661 13.6921   4
   5  -3  -4 346.611 13.9335   3
   5  -3  -4 331.556 14.5322   6
  -5   3   4 351.162 13.4368   1
  -5   3   4 339.186 13.8738   7
   4  -3  -4 754.011 26.2199   7
   4  -3  -4 750.388 26.2881   3
   4  -3  -4 752.463 26.2132   4
   4  -3  -4 739.139 26.7241   6
  -4   3   4 734.208 25.4450   5
  -4   3   4 742.419 25.8802   1
  -4   3   4 746.042 26.2401   7
   3  -3  -4 737.264 26.1825   3
   3  -3  -4 794.583 25.7729   9
   3  -3  -4 740.566 26.1844   7
   3  -3  -4 768.126 26.5413   6
   3  -3  -4 816.624 25.6085   2
   3  -3  -4 746.282 26.1368   4
  -3   3   4 744.989 26.2063   7
  -3   3   4 757.343 26.0125   1
  -3   3   4 740.651 24.9189   9
  -3   3   4 753.515 25.7082   5
   2  -3  -4 8.34179 1.58277   3
   2  -3  -4 9.95735 1.64442   4
   2  -3  -4 6.88786 1.28222   9
   2  -3  -4 17.7297 2.12756   7
   2  -3  -4 7.93677 1.62081   6
   2  -3  -4 10.9625 1.49573   2
  -2   3   4 9.03250 1.13175   9
  -2   3   4 8.40031 1.37454   5
  -2   3   4 13.3481 1.82579   1
  -2   3   4 10.8058 1.72042   7
   1  -3  -4 100.664 4.30681   4
   1  -3  -4 102.849 4.52809   3
   1  -3  -4 98.2001 4.08062   2
   1  -3  -4 98.1551 4.22990   9
   1  -3  -4 93.9980 4.58454   6
  -1   3   4 96.1578 4.34453   7
  -1   3   4 102.596 4.49920   1
  -1   3   4 105.496 3.79358   8
  -1   3   4 97.4082 4.34933   5
  -1   3   4 100.153 4.05304   9
   0  -3  -4 911.593 28.9791   4
   0  -3  -4 896.629 29.4182   3
   0  -3  -4 884.701 29.3586   9
   0  -3  -4 898.519 29.1911   2
   0  -3  -4 911.614 29.6902   6
   0   3   4 903.898 29.1979   8
   0   3   4 868.665 29.0608   7
   0   3   4 885.852 29.4311   1
   0   3   4 894.759 29.3297   9
   0   3   4 911.422 29.5254   5
  -1  -3  -4 3239.21 98.3625   4
  -1  -3  -4 3123.78 98.8118   9
  -1  -3  -4 3007.01 98.5717   3
  -1  -3  -4 2973.45 98.7731   6
  -1  -3  -4 3033.42 98.5201   2
   1   3   4 3159.33 98.8042   5
   1   3   4 3024.43 98.5138   1
   1   3   4 3088.39 98.0185   7
   1   3   4 3155.70 98.6455   2
   1   3   4 3184.79 98.7215   8
   1   3   4 3056.79 98.7816   9
  -2  -3  -4 736.185 25.2599   2
  -2  -3  -4 748.217 25.5628   9
  -2  -3  -4 754.605 25.5287   6
  -2  -3  -4 764.783 24.2687   4
  -2  -3  -4 723.391 25.2123   3
   2   3   4 746.890 25.5927   9
   2   3   4 711.983 26.0715   9
   2   3   4 749.309 25.3542   2
   2   3   4 748.728 25.3202   5
   2   3   4 781.070 25.1197   1
   2   3   4 773.719 25.4751   8
   2   3   4 810.581 24.3864   7
  -3  -3  -4 443.625 16.5763   9
  -3  -3  -4 455.949 15.9231   3
  -3  -3  -4 440.216 15.2426   4
  -3  -3  -4 456.512 16.3373   2
  -3  -3  -4 433.357 16.4751   6
   3   3   4 474.325 16.7464   6
   3   3   4 437.612 16.5560   9
   3   3   4 455.065 16.3678   2
   3   3   4 487.531 15.3871   7
   3   3   4 478.613 16.1696   1
   3   3   4 464.560 16.4731   8
   3   3   4 470.275 16.2872   5
  -4  -3  -4 372.353 13.5869   3
  -4  -3  -4 364.218 14.3699   9
  -4  -3  -4 374.402 13.1157   4
  -4  -3  -4 368.687 14.4164   6
  -4  -3  -4 380.191 13.1705   7
   4   3   4 386.222 13.1286   4
   4   3   4 377.918 13.6267   3
   4   3   4 393.394 13.1759   7
   4   3   4 375.016 14.5064   6
   4   3   4 362.060 14.3097   9
   4   3   4 368.136 14.0490   2
   4   3   4 389.550 14.2265   8
   4   3   4 367.292 13.8296   5
   4   3   4 362.179 13.8204   1
  -5  -3  -4 86.2601 4.38813   4
  -5  -3  -4 86.6036 4.62706   3
  -5  -3  -4 78.9568 5.28945   6
  -5  -3  -4 75.2338 4.20528   7
  -5  -3  -4 86.0845 5.33909   9
   5   3   4 84.1412 4.26795   7
   5   3   4 82.3029 4.81094   5
   5   3   4 81.4370 4.96350   2
   5   3   4 87.6400 5.46301   6
   5   3   4 83.7899 4.83272   1
   5   3   4 78.1741 4.50982   3
   5   3   4 83.2559 5.04042   8
   5   3   4 92.5705 5.52852   9
   5   3   4 83.3353 4.26509   4
  -6  -3  -4 25.9395 3.56995   9
  -6  -3  -4 22.9416 3.23678   1
  -6  -3  -4 28.6079 3.08799   7
  -6  -3  -4 21.7393 2.78446   4
  -6  -3  -4 24.3099 3.07423   3
  -6  -3  -4 27.3064 3.43341   2
  -6  -3  -4 27.0780 3.89611   6
   6   3   4 21.2360 3.58500   6
   6   3   4 21.9632 3.06047   5
   6   3   4 24.9193 3.07101   3
   6   3   4 26.2807 3.55333   9
   6   3   4 28.0503 2.94076   7
   6   3   4 25.0679 3.26945   1
   6   3   4 25.6907 3.49697   2
   6   3   4 27.7126 3.45974   8
   6   3   4 27.5433 2.91273   4
  -7  -3  -4 3.53787 2.14657   8
  -7  -3  -4 4.87647 2.22548   3
  -7  -3  -4 1.98661 2.48386   9
  -7  -3  -4 1.76509 2.51480   6
  -7  -3  -4 2.49346 2.05659   7
  -7  -3  -4 4.26899 2.28486   2
  -7  -3  -4 3.23149 2.23273   5
  -7  -3  -4 1.77624 2.01687   4
   7   3   4 5.58421 1.89597   4
   7   3   4 6.77701 2.39474   8
   7   3   4 5.99784 2.59827   9
   7   3   4 0.89321 1.98113   2
   7   3   4 5.41385 2.62824   6
   7   3   4 1.55046 1.90518   3
   7   3   4 4.92426 2.15968   5
  -8  -3  -4 57.1439 5.25207   3
  -8  -3  -4 52.8698 5.16352   2
  -8  -3  -4 50.3439 5.95478   6
  -8  -3  -4 45.2315 4.70272   4
   8   3   4 47.5825 5.75896   6
   8   3   4 44.7472 4.82944   2
   8   3   4 43.8824 4.69493   3
   8   3   4 52.4248 4.46415   4
  -9  -3  -4 21.7151 3.98601   3
  -9  -3  -4 21.6050 5.44467   6
   9   3   4 14.3099 5.50284   3
   7  -4  -4 19.7131 4.72501   6
   7  -4  -4 20.4174 4.09451   3
   7  -4  -4 22.2782 4.06607   4
  -7   4   4 22.8194 3.61317   1
  -7   4   4 27.2197 4.52710   4
  -7   4   4 26.9748 4.34985   7
   6  -4  -4 70.9381 5.56942   4
   6  -4  -4 53.7577 6.47642   6
   6  -4  -4 71.5742 5.65161   3
  -6   4   4 77.9976 5.23521   1
  -6   4   4 66.8731 5.59579   4
  -6   4   4 74.5208 5.72008   7
   5  -4  -4 80.5983 5.60347   3
   5  -4  -4 83.1596 5.56780   4
   5  -4  -4 81.7766 6.20834   6
  -5   4   4 84.2404 5.79527   4
  -5   4   4 81.6283 5.18828   1
  -5   4   4 82.1550 5.61334   7
   4  -4  -4 405.552 15.4224   4
   4  -4  -4 403.834 16.1786   6
   4  -4  -4 384.128 15.3857   3
  -4   4   4 405.172 14.3550   5
  -4   4   4 403.632 15.0465   1
  -4   4   4 391.380 15.3405   7
   3  -4  -4 928.959 30.6003   2
   3  -4  -4 908.857 30.7114   3
   3  -4  -4 856.717 30.3932   4
   3  -4  -4 925.046 30.9405   9
   3  -4  -4 865.487 31.0281   6
  -3   4   4 897.000 29.7474   5
[truncated: 988,802 more chars]
