# Supplementary material for: The crystal structure of ((cyclo­hexyl­amino){(Z)-2-[(E)-5-meth­oxy-3-nitro-2-oxido­benzyl­idene-κO]hydrazin-1-yl­idene-κN 2}methane­thiol­ato-κS)(dimethyl sulfoxide-κS)platinum(II): a supra­molecular two-dimensional network
Source: Acta Crystallogr E Crystallogr Commun. 2019 Sep 12;75(Pt 10):1486–9. doi: 10.1107/S2056989019012623 (PMC6775752; doi:10.1107/S2056989019012623)
Supplement: Supplementary file 2 [file e-75-01486-Isup2.hkl]

data_I                                                                          
_shelx_title ' mo_ac23pt_0m in P-1 (RT)'                                        
_shelx_refln_list_code          4                                               
_shelx_F_calc_maximum      318.07                                               
_exptl_crystal_F_000       608.00                                               
_reflns_d_resolution_high  0.7033                                               
                                                                                
loop_                                                                           
 _space_group_symop_operation_xyz                                               
 'x, y, z'                                                                      
 '-x, -y, -z'                                                                   
                                                                                
_cell_length_a     6.5264                                                       
_cell_length_b     8.9024                                                       
_cell_length_c    18.9261                                                       
_cell_angle_alpha  82.228                                                       
_cell_angle_beta   87.074                                                       
_cell_angle_gamma  74.739                                                       
                                                                                
_shelx_F_squared_multiplier     1.000                                           
                                                                                
loop_                                                                           
 _refln_index_h                                                                 
 _refln_index_k                                                                 
 _refln_index_l                                                                 
 _refln_F_squared_calc                                                          
 _refln_F_squared_meas                                                          
 _refln_F_squared_sigma                                                         
 _refln_observed_status                                                         
   1   0   0      11217.27      11319.76       104.08 o                         
   2   0   0       5382.96       5543.49        50.94 o                         
   3   0   0       2750.83       2885.73        28.92 o                         
   4   0   0        670.00        659.05        10.03 o                         
   5   0   0       2078.80       2097.62        24.01 o                         
   6   0   0        389.82        387.12        10.88 o                         
   7   0   0       1221.31       1225.91        26.33 o                         
   8   0   0        622.69        650.41        30.37 o                         
  -8   1   0        637.71        663.20        25.66 o                         
  -7   1   0       2228.66       2269.97        42.80 o                         
  -6   1   0        170.28        184.31        12.02 o                         
  -5   1   0       1484.44       1503.71        22.04 o                         
  -4   1   0       1131.73       1080.97        14.53 o                         
  -3   1   0        505.34        513.71         8.66 o                         
  -2   1   0       1148.07       1182.24        14.22 o                         
  -1   1   0        572.37        619.21         8.40 o                         
   0   1   0      30190.13      29276.80       336.74 o                         
   1   1   0      14798.56      15142.50       133.37 o                         
   2   1   0      14523.76      14704.86       142.24 o                         
   3   1   0      11532.81      11683.21       110.00 o                         
   4   1   0       2102.81       2115.35        22.35 o                         
   5   1   0         96.60        110.36         5.32 o                         
   6   1   0        555.11        549.03        10.23 o                         
   7   1   0       1121.56       1132.69        24.67 o                         
   8   1   0       1029.33       1016.91        28.05 o                         
   9   1   0        369.90        386.90        21.15 o                         
  -8   2   0        426.62        460.29        23.57 o                         
  -7   2   0       1778.37       1764.08        36.40 o                         
  -6   2   0       1655.06       1653.67        36.78 o                         
  -5   2   0       3709.84       3696.66        50.36 o                         
  -4   2   0       2024.13       2010.64        28.48 o                         
  -3   2   0         84.72         78.72         3.79 o                         
  -2   2   0          2.15         12.92         2.74 o                         
  -1   2   0       3756.87       3842.96        40.85 o                         
   0   2   0        578.74        599.06         7.90 o                         
   1   2   0       8132.75       8333.14       110.85 o                         
   2   2   0       4820.80       5095.96        43.98 o                         
   3   2   0      17721.74      18002.74       149.92 o                         
   4   2   0       4137.86       4199.29        41.56 o                         
   5   2   0       1301.46       1277.08        15.66 o                         
   6   2   0        294.20        297.10         7.93 o                         
   7   2   0        736.82        763.80        14.26 o                         
   8   2   0        845.40        854.60        20.55 o                         
   9   2   0        365.13        385.63        22.42 o                         
  -8   3   0         91.80        104.13        25.82 o                         
  -7   3   0        553.00        601.57        24.16 o                         
  -6   3   0       1580.60       1638.49        33.81 o                         
  -5   3   0       4224.67       4200.55        57.81 o                         
  -4   3   0       9158.72       9160.34       110.91 o                         
  -3   3   0       2766.99       2647.44        34.06 o                         
  -2   3   0       1390.95       1404.42        17.20 o                         
  -1   3   0         79.95         97.34         7.67 o                         
   0   3   0      13418.76      13991.11       135.53 o                         
   1   3   0       9939.82      10344.36       105.97 o                         
   2   3   0       6150.68       6294.86        66.38 o                         
   3   3   0      10461.53      10485.96        99.34 o                         
   4   3   0       4281.04       4423.58        43.51 o                         
   5   3   0       1655.00       1675.34        19.60 o                         
   6   3   0        506.22        509.80         9.55 o                         
   7   3   0        141.74        138.71         6.44 o                         
   8   3   0         74.67         71.78        10.38 o                         
  -7   4   0        130.34        115.87        14.63 o                         
  -6   4   0        294.36        285.35        15.78 o                         
  -5   4   0       1886.44       1870.15        35.69 o                         
  -4   4   0       6726.05       6623.40        83.77 o                         
  -3   4   0       4583.88       4426.50        70.13 o                         
  -2   4   0       4113.11       4108.19        48.46 o                         
  -1   4   0       2170.94       2236.35        26.54 o                         
   0   4   0       2352.01       2472.19        27.28 o                         
   1   4   0         68.56         64.15         4.58 o                         
   2   4   0      15728.73      16195.53       214.17 o                         
   3   4   0       8757.45       8544.57        90.15 o                         
   4   4   0       5812.17       5887.24        58.84 o                         
   5   4   0       2539.13       2505.70        27.75 o                         
   6   4   0       1272.95       1255.30        16.28 o                         
   7   4   0          7.39         12.55         4.94 o                         
   8   4   0          0.37          1.54         7.22 o                         
  -7   5   0         23.28         24.66        15.24 o                         
  -6   5   0         52.57         53.65        10.37 o                         
  -5   5   0       1433.89       1405.80        30.20 o                         
  -4   5   0       1375.11       1327.95        39.54 o                         
  -3   5   0       1800.47       1733.60        28.12 o                         
  -2   5   0       6107.34       6092.56        70.91 o                         
  -1   5   0       7057.32       7027.32        75.23 o                         
   0   5   0        606.78        557.30        10.32 o                         
   1   5   0       1009.62       1164.84        16.09 o                         
   2   5   0       1805.27       1897.04        27.51 o                         
   3   5   0      11859.87      12069.25       125.84 o                         
   4   5   0       6166.06       6242.37        68.67 o                         
   5   5   0       3177.58       3154.80        44.17 o                         
   6   5   0       4883.47       4880.51        64.62 o                         
   7   5   0        621.14        629.39        17.68 o                         
   8   5   0         21.56         17.49         9.64 o                         
   9   5   0          0.85          0.40        24.63 o                         
  -6   6   0          2.87         14.31         9.79 o                         
  -5   6   0        691.04        716.35        22.18 o                         
  -4   6   0       1158.91       1109.13        27.02 o                         
  -3   6   0       1327.96       1296.70        24.00 o                         
  -2   6   0       4361.33       4317.04        56.89 o                         
  -1   6   0       5701.34       5514.36        64.44 o                         
   0   6   0       1323.71       1330.28        19.66 o                         
   1   6   0        275.43        246.23         7.32 o                         
   2   6   0        616.92        594.88        13.82 o                         
   3   6   0       3727.21       3807.92        50.74 o                         
   4   6   0       2500.56       2508.26        40.22 o                         
   5   6   0       3061.91       3166.12        44.99 o                         
   6   6   0       3784.26       3849.78        53.65 o                         
   7   6   0       1919.73       1949.29        39.08 o                         
   8   6   0        524.73        514.54        21.34 o                         
   9   6   0         92.08         60.37        28.91 o                         
  -6   7   0        115.16        138.83        27.25 o                         
  -5   7   0          0.56         37.03        10.20 o                         
  -4   7   0        856.59        880.82        23.42 o                         
  -3   7   0       1319.01       1322.11        29.79 o                         
  -2   7   0       4626.22       4554.66        65.08 o                         
  -1   7   0       4238.55       4262.60        55.72 o                         
   0   7   0       2395.97       2434.91        32.40 o                         
   1   7   0       1366.81       1321.13        21.93 o                         
   2   7   0         50.49         62.84         6.59 o                         
   3   7   0        634.33        640.23        15.34 o                         
   4   7   0        276.10        302.08        12.04 o                         
   5   7   0       1308.76       1313.43        24.56 o                         
   6   7   0       1797.94       1833.88        34.88 o                         
   7   7   0       1429.60       1520.71        34.07 o                         
   8   7   0        622.94        613.41        23.06 o                         
  -5   8   0        123.54        132.20        14.64 o                         
  -4   8   0         56.77         62.69        11.49 o                         
  -3   8   0         84.52        107.11        11.16 o                         
  -2   8   0       2065.39       2012.72        35.42 o                         
  -1   8   0       5148.59       5135.46        78.10 o                         
   0   8   0       4272.66       4271.88        56.66 o                         
   1   8   0       4118.74       4151.60        59.58 o                         
   2   8   0       1866.53       1814.82        29.74 o                         
   3   8   0         32.55         50.31         7.15 o                         
   4   8   0        169.84        188.88        11.43 o                         
   5   8   0        411.01        411.03        16.49 o                         
   6   8   0       1944.73       1991.06        43.77 o                         
   7   8   0       1027.21       1071.75        31.35 o                         
   8   8   0        229.20        202.46        16.08 o                         
  -4   9   0          2.54          0.49        11.86 o                         
  -3   9   0          0.83          3.38        10.87 o                         
  -2   9   0        168.65        182.23        14.43 o                         
  -1   9   0       1973.15       1963.37        42.88 o                         
   0   9   0       1925.07       1916.21        41.27 o                         
   1   9   0       2892.73       2883.05        45.46 o                         
   2   9   0       6434.87       6305.77        87.18 o                         
   3   9   0       2092.30       2020.75        35.82 o                         
   4   9   0        320.52        304.36        14.75 o                         
   5   9   0         32.03         56.42        10.16 o                         
   6   9   0       1084.85       1171.90        32.60 o                         
   7   9   0        818.70        830.78        28.94 o                         
  -3  10   0         13.12         24.95        15.98 o                         
  -2  10   0        130.60        152.57        17.16 o                         
  -1  10   0        750.12        773.00        48.05 o                         
   0  10   0        635.58        653.79        26.17 o                         
   1  10   0       1620.44       1621.39        37.17 o                         
   2  10   0       2732.45       2693.59        49.02 o                         
   3  10   0       1026.88        982.44        25.57 o                         
   4  10   0       1313.38       1339.35        33.34 o                         
   5  10   0        280.69        257.42        17.73 o                         
   6  10   0         15.65         46.85        12.42 o                         
   7  10   0        141.00        159.92        16.87 o                         
  -2  11   0          2.40         52.65        20.09 o                         
  -1  11   0        128.46        167.16        17.67 o                         
   0  11   0        339.55        367.31        23.09 o                         
   1  11   0       1292.40       1291.75        53.93 o                         
   2  11   0       1643.32       1617.73        38.85 o                         
   3  11   0        639.21        632.84        23.20 o                         
   4  11   0        706.91        672.13        24.36 o                         
   5  11   0        546.83        529.62        29.33 o                         
   6  11   0         53.10         78.38        16.00 o                         
   0  12   0          4.35         23.85        14.11 o                         
   1  12   0        428.90        430.30        29.45 o                         
   2  12   0       1508.92       1459.37        47.75 o                         
   3  12   0        999.85        963.18        32.81 o                         
   4  12   0        987.30        970.32        34.29 o                         
  -4 -12   1         23.68         41.38        15.65 o                         
  -3 -12   1         18.40         29.72        13.91 o                         
  -2 -12   1        457.75        495.29        39.32 o                         
  -1 -12   1        872.98        912.58        34.11 o                         
   0 -12   1        929.64       1001.58        38.23 o                         
  -6 -11   1        899.19        906.27        36.01 o                         
  -5 -11   1        844.32        845.54        33.31 o                         
  -4 -11   1        221.35        230.78        19.10 o                         
  -3 -11   1          6.90         24.26        10.49 o                         
  -2 -11   1          6.95         15.25        10.59 o                         
  -1 -11   1        719.57        689.54        29.20 o                         
   0 -11   1        604.49        586.88        28.10 o                         
   1 -11   1        682.70        703.31        30.43 o                         
   2 -11   1        963.82        999.61        45.40 o                         
  -7 -10   1        876.10        890.18        50.75 o                         
  -6 -10   1       1489.85       1525.55        43.75 o                         
  -5 -10   1       1576.78       1576.08        43.24 o                         
  -4 -10   1        663.07        675.25        22.81 o                         
  -3 -10   1        381.65        394.95        18.24 o                         
  -2 -10   1        127.21        146.76        12.00 o                         
  -1 -10   1        329.07        377.70        22.94 o                         
   0 -10   1        378.87        392.52        22.70 o                         
   1 -10   1        510.29        538.05        29.18 o                         
   2 -10   1       1473.80       1522.02        42.74 o                         
   3 -10   1        573.89        615.36        42.61 o                         
  -7  -9   1        164.21        173.07        17.21 o                         
  -6  -9   1       1390.81       1389.89        37.11 o                         
  -5  -9   1       2726.44       2734.10        54.32 o                         
  -4  -9   1       2349.03       2275.44        39.38 o                         
  -3  -9   1       3286.56       3142.82        53.75 o                         
  -2  -9   1        555.64        599.59        17.78 o                         
  -1  -9   1          2.78         14.64         7.13 o                         
   0  -9   1        661.31        678.69        25.35 o                         
   1  -9   1       1320.25       1276.00        37.16 o                         
   2  -9   1       2215.02       2170.63        47.94 o                         
   3  -9   1        837.45        803.15        26.84 o                         
   4  -9   1        346.19        336.82        22.04 o                         
  -8  -8   1          1.36          2.19        11.13 o                         
  -7  -8   1         56.73         71.66        11.81 o                         
  -6  -8   1        421.12        438.05        21.73 o                         
  -5  -8   1       1914.92       1898.69        36.61 o                         
  -4  -8   1       1917.65       1907.34        31.88 o                         
  -3  -8   1       3440.93       3296.84        47.09 o                         
  -2  -8   1       3885.15       3867.16        56.81 o                         
  -1  -8   1       1090.88       1072.30        23.66 o                         
   0  -8   1          2.50         19.86         6.35 o                         
   1  -8   1        396.14        416.22        16.32 o                         
   2  -8   1       1708.09       1742.66        32.14 o                         
   3  -8   1       1677.63       1622.63        32.60 o                         
   4  -8   1        850.41        826.78        25.99 o                         
   5  -8   1        800.76        781.59        31.42 o                         
  -8  -7   1         48.73         51.14        11.35 o                         
  -7  -7   1         38.08         30.55        10.21 o                         
  -6  -7   1        106.95        120.87        10.84 o                         
  -5  -7   1       1679.51       1672.15        28.77 o                         
  -4  -7   1       2440.15       2459.21        37.16 o                         
  -3  -7   1       2177.48       2192.53        33.61 o                         
  -2  -7   1       6413.73       6374.11        80.01 o                         
  -1  -7   1       1787.41       1740.89        26.99 o                         
   0  -7   1       1559.14       1568.18        23.21 o                         
   1  -7   1        523.61        505.05        17.56 o                         
   2  -7   1         52.35         84.68         8.95 o                         
   3  -7   1       1078.37       1071.76        24.26 o                         
   4  -7   1       1619.43       1616.12        36.67 o                         
   5  -7   1       1593.85       1625.34        38.09 o                         
   6  -7   1        569.43        519.53        54.24 o                         
  -8  -6   1        505.72        505.33        28.15 o                         
  -7  -6   1        640.37        668.36        20.26 o                         
  -6  -6   1         26.31         42.90         9.84 o                         
  -5  -6   1       1019.51       1023.04        20.40 o                         
  -4  -6   1       4211.93       4242.36        56.35 o                         
  -3  -6   1       6790.36       6792.39        84.23 o                         
  -2  -6   1      11711.75      11743.39       130.21 o                         
  -1  -6   1       4097.47       4206.17        50.33 o                         
   0  -6   1       2270.18       2328.28        30.45 o                         
   1  -6   1        903.88        852.79        14.94 o                         
   2  -6   1         20.95         33.43         6.58 o                         
   3  -6   1        117.66        108.39         8.77 o                         
   4  -6   1        511.09        479.69        19.88 o                         
   5  -6   1       1136.30       1195.88        28.13 o                         
   6  -6   1        678.40        698.01        26.01 o                         
  -9  -5   1        524.55        488.94        44.73 o                         
  -8  -5   1        622.68        599.77        20.25 o                         
  -7  -5   1       1627.87       1715.82        30.28 o                         
  -6  -5   1        670.41        686.47        16.24 o                         
  -5  -5   1         31.25         44.61         5.78 o                         
  -4  -5   1        751.45        747.68        14.40 o                         
  -3  -5   1       5642.56       5716.64        62.54 o                         
  -2  -5   1      13832.34      13989.88       148.71 o                         
  -1  -5   1       9210.76       9053.27        95.17 o                         
   0  -5   1       7071.14       7095.79        79.68 o                         
   1  -5   1       5660.78       5725.23        65.84 o                         
   2  -5   1        212.46        209.71         7.84 o                         
   3  -5   1         29.53         26.66         7.40 o                         
   4  -5   1         52.56         43.40         7.16 o                         
   5  -5   1       1008.11       1001.45        24.60 o                         
   6  -5   1        386.86        401.84        21.18 o                         
   7  -5   1        340.00        346.48        21.18 o                         
  -9  -4   1        520.37        439.33        67.17 o                         
  -8  -4   1        538.22        546.37        17.86 o                         
  -7  -4   1       1450.11       1454.32        22.92 o                         
  -6  -4   1       1296.87       1345.79        18.40 o                         
  -5  -4   1        684.49        656.98        11.38 o                         
  -4  -4   1        257.74        248.30         6.92 o                         
  -3  -4   1       1695.60       1705.27        21.83 o                         
  -2  -4   1       4672.92       4735.94        51.45 o                         
  -1  -4   1       4095.72       3885.08        42.79 o                         
   0  -4   1      24290.97      24367.78       259.69 o                         
   1  -4   1      19188.35      19393.66       197.49 o                         
   2  -4   1       4886.00       4828.73        53.54 o                         
   3  -4   1       1033.69        988.12        21.76 o                         
   4  -4   1         44.34         64.26         7.10 o                         
   5  -4   1        981.43        971.48        22.09 o                         
   6  -4   1        405.23        396.44        17.40 o                         
   7  -4   1        379.09        378.74        21.17 o                         
  -9  -3   1        468.92        477.12        35.68 o                         
  -8  -3   1        615.30        638.04        18.05 o                         
  -7  -3   1       2498.37       2519.70        29.90 o                         
  -6  -3   1       2649.29       2714.35        28.45 o                         
  -5  -3   1        418.32        414.84         8.30 o                         
  -4  -3   1        971.85        985.04        13.00 o                         
  -3  -3   1        230.84        310.03         6.47 o                         
  -2  -3   1       3715.48       3921.24        40.84 o                         
  -1  -3   1       2065.21       1994.20        28.16 o                         
   0  -3   1      22476.80      23074.36       232.59 o                         
   1  -3   1      18938.51      19049.94       184.31 o                         
   2  -3   1       6592.95       6648.69        67.76 o                         
   3  -3   1       2471.70       2318.49        35.02 o                         
   4  -3   1       1522.91       1538.92        25.61 o                         
   5  -3   1         97.20        131.66         9.20 o                         
   6  -3   1        335.48        339.93        16.05 o                         
   7  -3   1        308.55        322.50        19.62 o                         
   8  -3   1        548.13        553.69        41.82 o                         
  -9  -2   1        171.55        165.93        17.24 o                         
  -8  -2   1        456.73        466.71        16.56 o                         
  -7  -2   1       2598.19       2588.56        33.74 o                         
  -6  -2   1       5037.82       5121.01        48.26 o                         
  -5  -2   1       3014.29       3028.50        30.11 o                         
  -4  -2   1       2841.61       2855.77        29.71 o                         
  -3  -2   1       6367.42       7082.81        65.65 o                         
  -2  -2   1        883.85        946.26        10.48 o                         
  -1  -2   1       2092.95       2308.82        24.18 o                         
   0  -2   1       2751.45       2834.83        32.04 o                         
   1  -2   1       9396.12       9777.09        95.57 o                         
   2  -2   1       7377.02       7454.29        94.78 o                         
   3  -2   1       4617.18       4531.98        50.22 o                         
   4  -2   1       3521.28       3502.80        43.83 o                         
   5  -2   1        359.58        354.64        13.58 o                         
   6  -2   1          9.87         32.11         8.26 o                         
   7  -2   1         91.70        116.35        13.91 o                         
   8  -2   1        470.68        480.04        24.22 o                         
  -9  -1   1          1.06          1.51        10.18 o                         
  -8  -1   1         64.74         89.82        11.59 o                         
  -7  -1   1       1080.04       1083.81        22.63 o                         
  -6  -1   1       3370.89       3414.65        33.98 o                         
  -5  -1   1       7199.67       7227.11        66.52 o                         
  -4  -1   1      11808.09      11733.44       103.40 o                         
  -3  -1   1       9322.23       9466.71        86.31 o                         
  -2  -1   1        840.89        892.43         9.45 o                         
  -1  -1   1        524.14        601.10         6.86 o                         
   0  -1   1       4446.43       4747.83        54.06 o                         
   1  -1   1      18507.22      18479.37       197.37 o                         
   2  -1   1       8161.01       8323.54        82.31 o                         
   3  -1   1       7568.95       7714.83        74.45 o                         
   4  -1   1       5440.85       5427.74        57.19 o                         
   5  -1   1       1050.07       1024.17        17.95 o                         
   6  -1   1        818.43        821.63        19.59 o                         
   7  -1   1         15.81         29.74         9.13 o                         
   8  -1   1        124.93        135.93        14.95 o                         
  -8   0   1         10.21         24.32         9.46 o                         
  -7   0   1        333.77        329.16        15.22 o                         
  -6   0   1        739.41        758.51        17.39 o                         
  -5   0   1       1753.89       1774.03        21.54 o                         
  -4   0   1      10021.69      10206.13        87.46 o                         
  -3   0   1      12204.30      12346.47       107.38 o                         
  -2   0   1       4777.64       5026.08        46.34 o                         
  -1   0   1      10724.63      11222.08        95.42 o                         
   1   0   1       7429.60       7759.12        69.04 o                         
   2   0   1       8920.82       9130.39        79.22 o                         
   3   0   1      11927.25      12166.88       106.00 o                         
   4   0   1      12822.40      13010.77       118.42 o                         
   5   0   1       2668.74       2631.95        28.72 o                         
   6   0   1       1275.77       1289.58        20.90 o                         
   7   0   1         11.30         17.67         8.23 o                         
   8   0   1         11.87         20.42        10.03 o                         
  -8   1   1        130.28        139.50        16.37 o                         
  -7   1   1         11.62         38.08         9.36 o                         
  -6   1   1        353.33        337.46        14.40 o                         
  -5   1   1       1665.10       1666.33        23.73 o                         
  -4   1   1       5723.84       5897.92        58.64 o                         
  -3   1   1       8103.88       8124.52        77.76 o                         
  -2   1   1       4619.16       4770.70        46.09 o                         
  -1   1   1       5119.99       5178.93        53.59 o                         
   0   1   1        232.63        279.49         3.92 o                         
   1   1   1       4048.52       4307.43        37.65 o                         
   2   1   1        427.20        474.99         7.10 o                         
   3   1   1      10412.00      10683.57       101.08 o                         
   4   1   1      11253.69      11336.75       100.09 o                         
   5   1   1       5153.38       5201.99        47.82 o                         
   6   1   1       2569.81       2591.91        27.39 o                         
   7   1   1       1091.40       1125.74        24.58 o                         
   8   1   1         25.88         27.42         9.00 o                         
   9   1   1          1.59          4.02        11.16 o                         
  -8   2   1        436.64        454.66        23.99 o                         
  -7   2   1        165.33        200.52        14.09 o                         
  -6   2   1         55.30         60.51         9.36 o                         
  -5   2   1       1504.98       1456.76        24.76 o                         
  -4   2   1       5600.65       5694.58        63.40 o                         
  -3   2   1       6948.32       6671.49        72.76 o                         
  -2   2   1       8352.94       8231.91        99.85 o                         
  -1   2   1      10130.94      10727.03       109.20 o                         
   0   2   1       2451.42       2550.84        27.35 o                         
   1   2   1         25.29         41.47         2.25 o                         
   2   2   1         51.23         56.63         2.78 o                         
   3   2   1       1571.81       1563.09        16.78 o                         
   4   2   1       3584.91       3570.60        37.62 o                         
   5   2   1       3370.03       3402.48        31.16 o                         
   6   2   1       3171.35       3195.29        29.66 o                         
   7   2   1       3129.32       3150.57        32.36 o                         
   8   2   1        512.52        523.03        17.38 o                         
   9   2   1         48.87         71.09        13.72 o                         
  -8   3   1        465.47        452.40        33.70 o                         
  -7   3   1        358.66        365.03        18.22 o                         
  -6   3   1         56.33         47.69        10.02 o                         
  -5   3   1         85.44         92.68         9.43 o                         
  -4   3   1        652.96        682.23        13.87 o                         
  -3   3   1       5879.48       5780.20        63.68 o                         
  -2   3   1      10992.79      11065.04       114.97 o                         
  -1   3   1      20092.14      20312.17       195.89 o                         
   0   3   1      24930.63      25850.78       237.21 o                         
   1   3   1       5856.19       6089.75        66.98 o                         
   2   3   1         78.38         87.27         3.66 o                         
   3   3   1       1231.86       1383.45        16.46 o                         
   4   3   1       3483.31       3518.56        37.08 o                         
   5   3   1       2041.17       2028.56        21.88 o                         
   6   3   1       2410.29       2464.96        24.22 o                         
   7   3   1       1494.84       1559.38        18.68 o                         
   8   3   1        804.62        783.63        20.51 o                         
  -7   4   1        446.00        496.11        21.62 o                         
  -6   4   1        324.65        329.12        16.56 o                         
  -5   4   1        462.57        443.15        16.60 o                         
  -4   4   1          1.86         39.71         6.23 o                         
  -3   4   1       1232.81       1201.03        21.21 o                         
  -2   4   1       3765.94       3749.13        45.32 o                         
  -1   4   1      13276.43      13240.42       129.76 o                         
   0   4   1      19668.26      20419.07       188.82 o                         
   1   4   1      16236.56      16653.03       169.61 o                         
   2   4   1       6886.59       7019.64        74.09 o                         
   3   4   1         86.42         88.31         4.28 o                         
   4   4   1        882.28        878.64        13.57 o                         
   5   4   1        350.90        358.51         7.94 o                         
   6   4   1       1871.92       1905.96        22.51 o                         
   7   4   1       1169.86       1188.21        17.05 o                         
   8   4   1        710.93        676.72        21.65 o                         
  -7   5   1        463.71        468.61        23.97 o                         
  -6   5   1        523.28        539.04        20.30 o                         
  -5   5   1        542.10        565.64        18.96 o                         
  -4   5   1         20.82         34.47         7.20 o                         
  -3   5   1         89.86         84.70         9.27 o                         
  -2   5   1        251.78        246.52         8.56 o                         
  -1   5   1       6959.11       6933.99        74.21 o                         
   0   5   1       9417.63       9268.25        96.90 o                         
   1   5   1       5209.60       5402.48        58.52 o                         
   2   5   1      11197.59      11023.99       121.58 o                         
   3   5   1       9382.56       9616.49       101.43 o                         
   4   5   1       1272.97       1290.39        17.57 o                         
   5   5   1          8.70         10.80         4.61 o                         
   6   5   1        528.74        580.57        14.62 o                         
   7   5   1       1877.24       1941.77        29.35 o                         
   8   5   1        900.19        867.99        25.32 o                         
  -6   6   1        589.99        614.47        22.37 o                         
  -5   6   1       1325.33       1327.00        35.61 o                         
  -4   6   1        788.06        798.12        25.00 o                         
  -3   6   1         20.21         28.55         6.55 o                         
  -2   6   1        402.03        389.03        10.57 o                         
  -1   6   1       1369.20       1354.78        23.26 o                         
   0   6   1       5093.99       5117.51        59.71 o                         
   1   6   1       4111.13       4170.70        47.10 o                         
   2   6   1       5994.79       6053.05        70.34 o                         
   3   6   1       8357.15       8472.68        96.35 o                         
   4   6   1       3264.09       3351.98        46.31 o                         
   5   6   1         62.99         91.18         8.88 o                         
   6   6   1          2.00         34.08         7.08 o                         
   7   6   1       1006.60        981.26        26.03 o                         
   8   6   1        609.27        628.91        22.83 o                         
  -6   7   1        518.89        549.26        25.46 o                         
  -5   7   1       1530.76       1539.67        55.67 o                         
  -4   7   1       2404.47       2330.75        42.66 o                         
  -3   7   1       1003.49       1021.70        22.09 o                         
  -2   7   1          9.98         27.30         6.31 o                         
  -1   7   1        216.15        238.41         9.95 o                         
   0   7   1       2772.21       2801.58        36.19 o                         
   1   7   1       3175.10       3167.13        40.38 o                         
   2   7   1       4870.56       4919.69        63.67 o                         
   3   7   1       2550.84       2560.87        37.64 o                         
   4   7   1       1307.46       1358.56        24.48 o                         
   5   7   1       1106.93       1081.22        26.57 o                         
   6   7   1        281.57        310.21        15.82 o                         
   7   7   1         60.04         76.11        12.42 o                         
   8   7   1        118.01         94.00        12.22 o                         
  -5   8   1        757.17        761.95        26.65 o                         
  -4   8   1       1210.02       1249.94        32.15 o                         
  -3   8   1       1308.17       1286.94        51.72 o                         
  -2   8   1       2328.53       2278.04        38.59 o                         
  -1   8   1        516.94        548.65        17.46 o                         
   0   8   1        310.65        330.26        12.60 o                         
   1   8   1        741.34        738.52        17.77 o                         
   2   8   1       4931.66       4754.14        62.81 o                         
   3   8   1       4790.73       4659.24        82.99 o                         
   4   8   1       2504.02       2501.98        38.57 o                         
   5   8   1       1961.95       1869.85        36.72 o                         
   6   8   1        376.77        393.71        18.31 o                         
   7   8   1         18.65         26.01        11.43 o                         
   8   8   1          2.53         -9.94         9.94 o                         
  -4   9   1        441.06        402.79        23.81 o                         
  -3   9   1        563.95        582.24        24.28 o                         
  -2   9   1       1481.90       1536.45        36.40 o                         
  -1   9   1       1480.55       1372.35        32.49 o                         
   0   9   1        393.98        388.09        16.59 o                         
   1   9   1         12.95         25.68         7.20 o                         
   2   9   1       1412.60       1336.14        25.09 o                         
   3   9   1       3808.23       3708.79        59.65 o                         
   4   9   1       3292.31       3336.28        56.11 o                         
   5   9   1       2470.12       2490.24        45.68 o                         
   6   9   1       1113.36       1098.53        32.02 o                         
   7   9   1        104.23         96.28        14.38 o                         
  -3  10   1        655.63        644.64        37.60 o                         
  -2  10   1       1030.44       1088.52        44.98 o                         
  -1  10   1        704.96        731.54        29.59 o                         
   0  10   1        166.50        191.65        17.02 o                         
   1  10   1        230.25        213.16        15.02 o                         
   2  10   1        110.63        139.05        12.21 o                         
   3  10   1        732.98        724.94        21.15 o                         
   4  10   1        504.73        538.94        19.71 o                         
   5  10   1       1423.38       1425.08        32.26 o                         
   6  10   1       2190.23       2304.42        50.36 o                         
   7  10   1        463.90        488.82        25.21 o                         
  -2  11   1       1346.05       1406.34        99.71 o                         
  -1  11   1       1130.91       1223.95        73.87 o                         
   0  11   1        329.82        347.03        22.92 o                         
   1  11   1        521.42        552.98        39.84 o                         
   2  11   1          5.97         24.02        13.29 o                         
   3  11   1        239.52        260.58        17.04 o                         
   4  11   1        293.45        283.28        25.50 o                         
   5  11   1        602.52        615.87        29.14 o                         
   6  11   1       1303.62       1345.97        45.80 o                         
   0  12   1        978.80        977.68        34.96 o                         
   1  12   1        981.87        990.10        39.22 o                         
   2  12   1        316.35        326.38        25.69 o                         
   3  12   1         20.21         43.76        13.27 o                         
   4  12   1        124.93        123.78        15.32 o                         
  -4 -12   2       1045.19       1093.13        65.95 o                         
  -3 -12   2        794.81        767.27        39.97 o                         
  -2 -12   2        629.44        626.82        30.03 o                         
  -1 -12   2        562.50        645.14        31.20 o                         
  -6 -11   2         89.06        131.91        39.43 o                         
  -5 -11   2        595.28        604.28        29.13 o                         
  -4 -11   2       1014.61       1007.45        33.62 o                         
  -3 -11   2        682.64        666.94        22.46 o                         
  -2 -11   2       1290.82       1273.15        56.03 o                         
  -1 -11   2       1311.10       1368.38        64.71 o                         
   0 -11   2        228.25        257.37        20.27 o                         
   1 -11   2         25.87         50.97        14.59 o                         
  -7 -10   2         87.65        141.51        27.59 o                         
  -6 -10   2          0.71          4.73        12.51 o                         
  -5 -10   2        173.81        187.84        17.88 o                         
  -4 -10   2       1959.44       1865.20        70.87 o                         
  -3 -10   2       1303.67       1270.01        35.73 o                         
  -2 -10   2       2201.92       2161.01        42.55 o                         
  -1 -10   2       1947.85       1967.44        48.31 o                         
   0 -10   2        576.39        578.23        27.23 o                         
   1 -10   2        324.87        335.57        21.97 o                         
   2 -10   2        160.55        201.10        18.98 o                         
   3 -10   2         57.68         54.14        16.86 o                         
  -7  -9   2        515.47        547.81        25.95 o                         
  -6  -9   2        541.37        559.44        34.11 o                         
  -5  -9   2        113.69        141.58        14.38 o                         
  -4  -9   2        634.24        660.56        27.26 o                         
  -3  -9   2       1762.80       1685.61        34.31 o                         
  -2  -9   2       4810.62       4844.93        75.27 o                         
  -1  -9   2       3611.54       3570.16        54.60 o                         
   0  -9   2       1405.81       1423.30        38.10 o                         
   1  -9   2       1096.78       1015.66        31.99 o                         
   2  -9   2        135.40        182.13        17.16 o                         
   3  -9   2          1.31          8.44        10.93 o                         
   4  -9   2         31.98         34.28        13.68 o                         
  -8  -8   2        587.84        631.17        26.34 o                         
  -7  -8   2        584.27        614.20        24.64 o                         
  -6  -8   2       1771.10       1822.70        37.88 o                         
  -5  -8   2        586.70        582.09        19.76 o                         
  -4  -8   2        105.41         99.37         9.32 o                         
  -3  -8   2         46.12         57.72         7.80 o                         
  -2  -8   2       2555.73       2441.73        41.30 o                         
  -1  -8   2       6192.29       6010.50        82.10 o                         
   0  -8   2       2961.99       2981.83        45.66 o                         
   1  -8   2       3323.72       3291.39        50.15 o                         
   2  -8   2       2047.02       2025.30        35.85 o                         
   3  -8   2         47.97         69.93        10.28 o                         
   4  -8   2          1.05         15.10        10.16 o                         
   5  -8   2         36.17         32.36        17.31 o                         
  -8  -7   2        848.12        899.30        40.62 o                         
  -7  -7   2        884.05        884.08        24.87 o                         
  -6  -7   2       2636.96       2690.31        42.33 o                         
  -5  -7   2       1446.97       1453.64        29.37 o                         
  -4  -7   2         26.06         32.49         6.28 o                         
  -3  -7   2        194.10        213.19        10.32 o                         
  -2  -7   2         26.69         34.39         6.31 o                         
  -1  -7   2       2837.48       2788.83        42.24 o                         
   0  -7   2       1992.08       1994.57        27.97 o                         
   1  -7   2       3827.74       3850.20        55.49 o                         
   2  -7   2       6060.82       6008.73        82.73 o                         
   3  -7   2        750.27        727.75        21.92 o                         
   4  -7   2        405.50        433.18        18.63 o                         
   5  -7   2          1.64         26.17        12.97 o                         
  -8  -6   2        586.91        574.37        30.09 o                         
  -7  -6   2       1238.36       1256.34        29.80 o                         
  -6  -6   2       3985.32       3931.49        58.95 o                         
  -5  -6   2       4612.20       4683.97        62.11 o                         
  -4  -6   2        200.43        238.53        10.98 o                         
  -3  -6   2       2925.50       2976.83        42.93 o                         
  -2  -6   2         18.33         46.83         6.21 o                         
  -1  -6   2       1470.89       1436.98        21.01 o                         
   0  -6   2       1580.01       1557.92        22.37 o                         
   1  -6   2       3905.83       3841.82        47.16 o                         
   2  -6   2       5125.42       5054.17        70.13 o                         
   3  -6   2       1045.95       1010.15        22.61 o                         
   4  -6   2       1145.44       1146.26        36.49 o                         
   5  -6   2        250.82        285.72        16.89 o                         
   6  -6   2          0.90         26.07        12.91 o                         
  -9  -5   2          0.65        -13.29        13.29 o                         
  -8  -5   2        121.45        122.97        12.83 o                         
  -7  -5   2        601.93        621.20        17.28 o                         
  -6  -5   2       3677.13       3713.67        52.10 o                         
  -5  -5   2       6008.01       5979.10        71.04 o                         
  -4  -5   2       4152.27       4259.89        52.05 o                         
  -3  -5   2      10238.76      10152.91       113.29 o                         
  -2  -5   2        308.16        280.36         8.11 o                         
  -1  -5   2        159.27        158.72         7.08 o                         
   0  -5   2       2058.53       2052.57        26.76 o                         
   1  -5   2       3236.28       3017.97        37.47 o                         
   2  -5   2       6864.15       6793.02        89.86 o                         
   3  -5   2       2793.19       2695.41        39.38 o                         
   4  -5   2       1096.08       1051.96        35.70 o                         
   5  -5   2        958.55        927.39        23.91 o                         
   6  -5   2         97.34        103.46        13.36 o                         
   7  -5   2          1.35         14.03        11.90 o                         
  -9  -4   2         10.57         13.46        16.05 o                         
  -8  -4   2          8.53          6.14         8.63 o                         
  -7  -4   2        194.15        211.30        10.77 o                         
  -6  -4   2       1401.93       1424.36        22.18 o                         
  -5  -4   2       3522.31       3594.48        38.97 o                         
  -4  -4   2       6133.42       6173.17        64.08 o                         
  -3  -4   2       5925.41       5933.27        64.27 o                         
  -2  -4   2       4650.61       4632.74        53.88 o                         
  -1  -4   2       2145.47       2167.32        27.10 o                         
   0  -4   2          8.96         39.46         3.30 o                         
   1  -4   2       2446.84       2443.06        30.56 o                         
   2  -4   2       5877.18       5785.32        63.33 o                         
   3  -4   2       4295.76       4145.85        57.90 o                         
   4  -4   2       4510.47       4306.50        72.30 o                         
   5  -4   2       2587.14       2618.70        40.18 o                         
   6  -4   2        478.45        493.02        21.66 o                         
   7  -4   2         48.81         49.27        12.41 o                         
  -9  -3   2        181.51        181.07        18.82 o                         
  -8  -3   2         74.74         64.36         9.15 o                         
  -7  -3   2         12.97         19.77         5.82 o                         
  -6  -3   2        288.34        309.57         8.76 o                         
  -5  -3   2       1596.69       1644.36        20.02 o                         
  -4  -3   2       3069.26       3051.36        31.53 o                         
  -3  -3   2      13853.16      14278.39       139.73 o                         
  -2  -3   2      15059.90      15467.72       150.43 o                         
  -1  -3   2       1560.70       1581.63        21.25 o                         
   0  -3   2       5925.09       6136.46        68.07 o                         
   1  -3   2       2053.38       2184.46        25.69 o                         
   2  -3   2       2801.77       2795.49        36.22 o                         
   3  -3   2       1017.28        962.10        14.36 o                         
   4  -3   2       7690.17       7600.87        93.96 o                         
   5  -3   2       4396.00       4258.97        57.85 o                         
   6  -3   2       1015.90       1020.03        32.36 o                         
   7  -3   2        323.99        308.29        18.97 o                         
   8  -3   2         71.01         83.82        35.92 o                         
  -9  -2   2        359.19        347.93        22.49 o                         
  -8  -2   2        494.26        477.15        17.32 o                         
  -7  -2   2        843.82        872.23        19.84 o                         
  -6  -2   2        187.79        219.43         7.38 o                         
  -5  -2   2       1512.76       1533.66        18.36 o                         
  -4  -2   2       2494.91       2526.98        26.75 o                         
  -3  -2   2      28440.67      29582.89       252.32 o                         
  -2  -2   2      14843.37      15385.01       156.18 o                         
  -1  -2   2       2657.00       2618.47        31.13 o                         
   0  -2   2      12659.23      13150.72       140.36 o                         
   1  -2   2       3511.62       3609.91        37.32 o                         
   2  -2   2        221.45        260.46         5.30 o                         
   3  -2   2        248.22        252.18         7.43 o                         
   4  -2   2       2131.18       2190.80        30.01 o                         
   5  -2   2       2926.19       2906.35        41.72 o                         
   6  -2   2       1553.86       1560.73        30.87 o                         
   7  -2   2       1109.28       1154.14        31.65 o                         
   8  -2   2        455.63        448.99        23.44 o                         
  -9  -1   2        203.95        208.10        15.66 o                         
  -8  -1   2        792.81        854.17        24.45 o                         
  -7  -1   2       1466.90       1454.88        25.67 o                         
  -6  -1   2         10.55         26.82         4.99 o                         
  -5  -1   2        172.57        176.64         5.93 o                         
  -4  -1   2       1485.32       1513.53        16.48 o                         
  -3  -1   2      11059.55      11150.64        94.02 o                         
  -2  -1   2      10578.03      10674.80        92.18 o                         
  -1  -1   2      18301.51      18816.50       189.02 o                         
   0  -1   2       9871.97      10219.20        98.30 o                         
   1  -1   2      26387.66      25979.96       260.93 o                         
   2  -1   2        166.18        183.63         4.31 o                         
   3  -1   2         10.90         25.33         7.11 o                         
   4  -1   2        647.57        620.48        11.29 o                         
   5  -1   2       2047.48       1967.15        30.44 o                         
   6  -1   2       1295.41       1301.52        24.05 o                         
   7  -1   2       1183.88       1199.26        31.49 o                         
   8  -1   2        666.88        705.49        23.83 o                         
  -8   0   2        680.13        745.61        22.95 o                         
  -7   0   2       1141.66       1166.99        25.83 o                         
  -6   0   2        694.16        684.92        17.70 o                         
  -5   0   2        410.45        423.50         8.61 o                         
  -4   0   2        466.20        478.28         7.97 o                         
  -3   0   2       2403.26       2456.83        24.98 o                         
  -2   0   2      10903.26      11224.52        96.74 o                         
  -1   0   2      23503.83      23171.96       203.91 o                         
   0   0   2      38325.83      32498.27       443.64 o                         
   1   0   2      33604.85      33403.92       294.09 o                         
   2   0   2       1840.37       1861.48        18.90 o                         
   3   0   2        857.33        813.97        13.37 o                         
   4   0   2       1005.13       1034.14        13.50 o                         
   5   0   2       2303.07       2269.34        26.66 o                         
   6   0   2       1112.03       1099.82        23.71 o                         
   7   0   2        419.37        477.50        20.69 o                         
   8   0   2        618.30        639.02        22.13 o                         
  -8   1   2        678.55        696.00        25.42 o                         
  -7   1   2       1787.61       1818.98        34.32 o                         
  -6   1   2       1989.35       2014.80        35.20 o                         
  -5   1   2        555.01        559.80        13.94 o                         
  -4   1   2        866.47        869.03        13.15 o                         
  -3   1   2        746.61        785.64        11.28 o                         
  -2   1   2       2251.07       2335.42        25.10 o                         
  -1   1   2       1858.70       1989.28        23.88 o                         
   0   1   2      31464.94      30111.44       265.43 o                         
   1   1   2      17775.26      18091.77       173.37 o                         
   2   1   2      19879.62      19838.22       169.31 o                         
   3   1   2       5536.66       5503.72        50.05 o                         
   4   1   2       1949.63       2046.67        22.68 o                         
   5   1   2        102.90        114.25         5.33 o                         
   6   1   2        655.50        664.80        11.17 o                         
   7   1   2        769.92        793.55        17.78 o                         
   8   1   2       1129.93       1203.20        37.86 o                         
   9   1   2        402.68        369.78        20.67 o                         
  -8   2   2        351.98        352.09        23.56 o                         
  -7   2   2       2127.76       2142.02        41.92 o                         
  -6   2   2       2081.68       2104.75        39.74 o                         
  -5   2   2       2291.95       2241.05        36.32 o                         
  -4   2   2       1946.08       1921.36        25.33 o                         
  -3   2   2       1015.64       1084.93        21.10 o                         
  -2   2   2       1191.23       1190.60        16.00 o                         
  -1   2   2       2528.76       2664.05        28.99 o                         
   0   2   2      17265.82      17604.01       177.09 o                         
   1   2   2       7750.10       7919.36        77.43 o                         
   2   2   2       8220.70       8721.85        73.55 o                         
   3   2   2       9508.45       9522.66        84.09 o                         
   4   2   2       8355.71       8522.77        76.57 o                         
   5   2   2        181.14        176.55         6.21 o                         
   6   2   2         97.44         99.01         5.24 o                         
   7   2   2        778.42        792.69        13.30 o                         
   8   2   2       1245.27       1230.15        24.99 o                         
   9   2   2        510.23        508.61        25.64 o                         
  -8   3   2         33.95         16.95        19.95 o                         
  -7   3   2        818.54        816.36        32.30 o                         
  -6   3   2       1008.27       1062.64        26.23 o                         
  -5   3   2       3422.02       3349.94        54.77 o                         
  -4   3   2       6940.70       6988.48        80.99 o                         
  -3   3   2       6816.74       7022.15        79.99 o                         
  -2   3   2        127.14        169.25         5.99 o                         
  -1   3   2          4.68         12.59         2.56 o                         
   0   3   2       6551.81       6687.05        69.56 o                         
   1   3   2      17172.61      17471.35       186.78 o                         
   2   3   2       2390.03       2445.67        26.46 o                         
   3   3   2      11928.11      12319.94       107.49 o                         
   4   3   2       3687.97       3668.65        35.68 o                         
   5   3   2        267.86        294.81         7.68 o                         
   6   3   2        437.98        415.51         8.36 o                         
   7   3   2         20.16         20.85         4.50 o                         
   8   3   2        312.36        294.72        14.81 o                         
  -7   4   2        240.93        285.14        17.11 o                         
  -6   4   2        558.20        592.29        21.27 o                         
  -5   4   2       1932.21       1837.92        35.58 o                         
  -4   4   2       6646.68       6631.85        83.40 o                         
  -3   4   2       3705.11       3601.12        50.90 o                         
  -2   4   2       3471.80       3443.81        39.80 o                         
  -1   4   2       3029.49       3007.92        31.02 o                         
   0   4   2        135.42        151.62         6.31 o                         
   1   4   2       4709.90       4683.30        50.70 o                         
   2   4   2       5607.96       5531.20        66.95 o                         
   3   4   2      10794.59      10940.06       108.36 o                         
   4   4   2       6462.63       6553.93        67.78 o                         
   5   4   2       3448.12       3512.02        35.38 o                         
   6   4   2        602.85        603.44        11.12 o                         
   7   4   2        138.45        137.59         6.79 o                         
   8   4   2         57.23         47.16         9.66 o                         
  -7   5   2         80.11         83.82        12.84 o                         
  -6   5   2        252.70        285.25        20.75 o                         
  -5   5   2        892.33        889.66        31.66 o                         
  -4   5   2       4039.77       3932.74        61.95 o                         
  -3   5   2       1621.59       1601.97        29.33 o                         
  -2   5   2       4452.31       4498.23        54.07 o                         
  -1   5   2       4106.28       4011.46        45.02 o                         
   0   5   2        118.69         99.16         4.63 o                         
   1   5   2         35.55         44.43         3.25 o                         
   2   5   2       1580.65       1527.97        21.65 o                         
   3   5   2       6506.51       6439.43        69.70 o                         
   4   5   2      12858.26      13006.20       123.93 o                         
   5   5   2       3674.75       3611.25        43.82 o                         
   6   5   2       2748.04       2793.92        38.87 o                         
   7   5   2        769.86        791.02        18.34 o                         
   8   5   2          1.96          8.54         8.75 o                         
  -6   6   2         19.47         23.93        10.29 o                         
  -5   6   2        346.16        335.93        16.88 o                         
  -4   6   2       1798.73       1790.65        35.35 o                         
  -3   6   2       2859.99       2747.57        45.92 o                         
  -2   6   2       1321.35       1301.12        23.31 o                         
  -1   6   2       6608.11       6498.57        70.69 o                         
   0   6   2       1535.91       1552.54        20.76 o                         
   1   6   2         57.93         52.88         4.13 o                         
   2   6   2          9.30         16.21         3.86 o                         
   3   6   2       2912.81       2888.09        37.51 o                         
   4   6   2       7028.37       7226.45        84.28 o                         
   5   6   2        790.23        810.59        18.11 o                         
   6   6   2       4472.79       4616.59        67.12 o                         
   7   6   2       1590.57       1684.62        32.34 o                         
   8   6   2        281.77        263.26        16.46 o                         
   9   6   2         28.93         35.42        14.89 o                         
  -6   7   2         63.08         84.03        14.27 o                         
  -5   7   2         13.10         38.06        10.19 o                         
  -4   7   2        682.40        691.59        20.85 o                         
  -3   7   2       2540.91       2500.51        40.93 o                         
  -2   7   2       1895.42       1882.66        30.15 o                         
  -1   7   2      10088.02      10060.69       113.20 o                         
   0   7   2       2545.19       2718.76        33.34 o                         
   1   7   2        852.94        887.20        16.96 o                         
   2   7   2        395.71        387.41        10.44 o                         
   3   7   2        954.00        911.91        18.67 o                         
   4   7   2       1379.19       1351.98        24.34 o                         
   5   7   2        566.36        639.89        17.70 o                         
   6   7   2       2538.21       2558.67        46.26 o                         
   7   7   2       1427.54       1463.71        58.84 o                         
   8   7   2        549.97        565.64        22.27 o                         
  -5   8   2        124.57        138.15        14.03 o                         
  -4   8   2        199.52        200.43        13.78 o                         
  -3   8   2        438.04        422.77        17.50 o                         
  -2   8   2       1724.20       1696.28        31.27 o                         
  -1   8   2       5913.50       5870.14        80.48 o                         
   0   8   2       4383.32       4418.31        62.37 o                         
   1   8   2       2724.22       2693.38        36.49 o                         
   2   8   2       1920.31       1914.31        38.26 o                         
   3   8   2         44.30         59.96         7.48 o                         
   4   8   2        329.40        345.11        13.98 o                         
   5   8   2        819.50        823.38        25.39 o                         
   6   8   2       1308.24       1340.16        30.67 o                         
   7   8   2       1258.03       1331.64        35.40 o                         
   8   8   2        351.45        359.01        19.73 o                         
  -4   9   2         10.88          8.36        12.84 o                         
  -3   9   2          5.95          4.04        11.31 o                         
  -2   9   2        376.33        389.78        19.72 o                         
  -1   9   2       1388.79       1391.33        35.31 o                         
   0   9   2       3131.13       3029.79        58.32 o                         
   1   9   2       3019.85       2928.17        45.80 o                         
   2   9   2       4213.42       4190.97        57.55 o                         
   3   9   2       1902.90       1842.72        31.98 o                         
   4   9   2        155.55        168.80        12.79 o                         
   5   9   2         32.24         38.22         9.72 o                         
   6   9   2       1116.57       1194.05        29.50 o                         
   7   9   2       1129.20       1198.16        34.64 o                         
   8   9   2        474.08        428.74        59.63 o                         
  -3  10   2          7.94         22.37        13.16 o                         
  -2  10   2        101.18        113.60        17.89 o                         
  -1  10   2       1606.75       1690.40        52.19 o                         
   0  10   2        910.94        893.58        32.27 o                         
   1  10   2       1248.85       1213.72        39.61 o                         
   2  10   2       2786.57       2778.27        49.24 o                         
   3  10   2       1210.15       1167.51        27.54 o                         
   4  10   2        645.74        658.09        20.90 o                         
   5  10   2        540.60        570.23        22.06 o                         
   6  10   2        120.21        133.02        15.18 o                         
   7  10   2        221.09        245.96        19.25 o                         
  -2  11   2         60.07         56.97        18.44 o                         
  -1  11   2        588.37        675.49        45.50 o                         
   0  11   2        363.74        378.94        31.94 o                         
   1  11   2       1095.36       1121.79        35.54 o                         
   2  11   2       2190.45       2224.82        69.77 o                         
   3  11   2        901.18        834.67        26.74 o                         
   4  11   2        334.97        353.68        18.07 o                         
   5  11   2        484.11        484.20        21.41 o                         
   6  11   2         15.72         51.32        13.14 o                         
   0  12   2          7.14         30.99        17.20 o                         
   1  12   2        437.78        471.33        30.10 o                         
   2  12   2       1861.63       1824.91        77.35 o                         
   3  12   2       1423.98       1422.31        41.06 o                         
   4  12   2        776.60        825.54        38.52 o                         
   5  12   2        628.26        654.98        59.31 o                         
  -4 -12   3         25.77         47.57        19.68 o                         
  -3 -12   3         13.51         13.79        16.37 o                         
  -2 -12   3        334.23        352.07        25.58 o                         
  -1 -12   3        953.25       1005.16        85.35 o                         
  -5 -11   3       1017.52       1061.18        42.12 o                         
  -4 -11   3         48.01         62.52        13.58 o                         
  -3 -11   3          0.40          6.88        10.98 o                         
  -2 -11   3         30.97         50.71        15.73 o                         
  -1 -11   3        571.91        645.50        40.78 o                         
   0 -11   3        933.41        932.04        37.19 o                         
   1 -11   3        367.26        400.63        25.42 o                         
  -6 -10   3        805.54        815.91        28.71 o                         
  -5 -10   3       2151.66       2159.40        52.81 o                         
  -4 -10   3        479.82        466.24        23.32 o                         
  -3 -10   3         36.09         54.60        10.33 o                         
  -2 -10   3         79.61         82.96        10.59 o                         
  -1 -10   3        289.61        311.59        20.57 o                         
   0 -10   3        672.80        643.04        26.52 o                         
   1 -10   3        555.58        562.01        27.36 o                         
   2 -10   3       1114.75       1093.70        36.29 o                         
   3 -10   3        639.82        607.95        37.12 o                         
  -7  -9   3        468.80        494.57        24.98 o                         
  -6  -9   3       1072.21       1109.01        31.84 o                         
  -5  -9   3       2795.52       2630.73        63.55 o                         
  -4  -9   3       2457.20       2341.18        95.26 o                         
  -3  -9   3       1614.94       1621.37        33.80 o                         
  -2  -9   3        916.39        916.56        23.68 o                         
  -1  -9   3        123.85        152.80        11.58 o                         
   0  -9   3        766.44        740.79        26.84 o                         
   1  -9   3       1112.42       1054.20        39.03 o                         
   2  -9   3       1756.28       1774.17        45.61 o                         
   3  -9   3       1013.81        968.96        33.76 o                         
   4  -9   3        255.68        241.02        21.08 o                         
  -8  -8   3         20.19         48.46        15.48 o                         
  -7  -8   3         76.88         83.73        15.56 o                         
  -6  -8   3        560.01        585.40        30.13 o                         
  -5  -8   3       1899.37       1923.20        42.67 o                         
  -4  -8   3       2981.33       2909.08        59.19 o                         
  -3  -8   3       2522.98       2540.31        41.41 o                         
  -2  -8   3       2914.93       2925.94        45.67 o                         
  -1  -8   3       1171.37       1136.76        23.31 o                         
   0  -8   3         85.06         93.38         9.54 o                         
   1  -8   3        263.77        300.03        15.00 o                         
   2  -8   3       2123.33       2092.75        36.76 o                         
   3  -8   3       1841.44       1849.19        36.86 o                         
   4  -8   3        816.95        842.55        25.30 o                         
   5  -8   3        607.44        657.36        34.21 o                         
  -8  -7   3         16.67         26.95        13.69 o                         
  -7  -7   3         66.93         53.71        10.78 o                         
  -6  -7   3        190.06        219.13        13.73 o                         
  -5  -7   3       2057.27       2086.35        39.75 o                         
  -4  -7   3       1539.57       1535.47        31.95 o                         
  -3  -7   3       2414.49       2401.46        42.45 o                         
  -2  -7   3       2941.18       3025.71        45.67 o                         
  -1  -7   3       3417.04       3335.08        45.73 o                         
   0  -7   3       1096.50       1035.60        17.79 o                         
   1  -7   3        343.05        347.04        12.93 o                         
   2  -7   3        775.02        803.81        19.75 o                         
   3  -7   3        618.13        625.56        26.90 o                         
   4  -7   3       1495.96       1508.29        41.88 o                         
   5  -7   3       1536.55       1546.10        42.46 o                         
  -8  -6   3        552.23        534.38        22.84 o                         
  -7  -6   3        249.30        240.52        15.21 o                         
  -6  -6   3         16.91         34.01         7.55 o                         
  -5  -6   3       2491.35       2442.69        40.15 o                         
  -4  -6   3       1190.91       1231.08        22.19 o                         
  -3  -6   3      10308.19      10183.97       130.65 o                         
  -2  -6   3      11204.30      11401.80       144.72 o                         
  -1  -6   3       2091.71       2067.59        27.99 o                         
   0  -6   3       1199.55       1214.46        18.86 o                         
   1  -6   3        781.24        714.18        13.73 o                         
   2  -6   3         24.66         43.46         6.69 o                         
   3  -6   3         44.17         66.27         9.48 o                         
   4  -6   3        336.38        337.83        23.59 o                         
   5  -6   3        871.19        919.13        31.32 o                         
   6  -6   3        693.57        695.85        29.63 o                         
  -9  -5   3        397.21        381.54        36.73 o                         
  -8  -5   3        537.31        514.01        21.46 o                         
  -7  -5   3       1187.89       1174.97        28.05 o                         
  -6  -5   3        958.72       1017.27        21.12 o                         
  -5  -5   3         54.87         68.94         5.94 o                         
  -4  -5   3       1375.66       1357.09        21.14 o                         
  -3  -5   3       7177.30       7223.81        82.74 o                         
  -2  -5   3      19507.50      19495.69       223.79 o                         
  -1  -5   3      10965.48      10855.77       119.63 o                         
   0  -5   3       5055.87       5147.37        59.65 o                         
   1  -5   3       3721.50       3651.03        44.47 o                         
   2  -5   3        445.71        449.91        13.24 o                         
   3  -5   3        314.03        324.08        13.11 o                         
   4  -5   3        110.50        120.65         9.95 o                         
   5  -5   3        468.69        494.17        18.51 o                         
   6  -5   3        608.76        663.14        28.12 o                         
   7  -5   3        289.97        300.33        28.00 o                         
  -9  -4   3        478.32        449.90        24.79 o                         
  -8  -4   3        635.10        587.39        20.03 o                         
  -7  -4   3       1086.91       1032.16        24.06 o                         
  -6  -4   3        818.62        838.20        17.15 o                         
  -5  -4   3       1132.20       1129.39        17.17 o                         
  -4  -4   3        148.26        151.76         5.50 o                         
  -3  -4   3        140.25        127.00         4.78 o                         
  -2  -4   3       4691.00       4606.75        57.15 o                         
  -1  -4   3      11687.61      11828.04       128.89 o                         
   0  -4   3      16305.17      15952.73       171.98 o                         
   1  -4   3      15822.76      16205.11       175.33 o                         
   2  -4   3       2797.61       2668.36        33.95 o                         
   3  -4   3        232.20        206.61         9.41 o                         
   4  -4   3          2.46         13.31         5.81 o                         
   5  -4   3       1048.42       1020.75        21.83 o                         
   6  -4   3        978.32        964.29        28.14 o                         
   7  -4   3        308.27        324.68        19.92 o                         
  -9  -3   3        543.47        521.92        26.21 o                         
  -8  -3   3        931.86        939.66        29.12 o                         
  -7  -3   3       2084.77       2052.47        34.08 o                         
  -6  -3   3       2289.33       2327.14        29.81 o                         
  -5  -3   3        707.34        738.38        12.23 o                         
  -4  -3   3       1430.22       1462.75        18.13 o                         
  -3  -3   3         50.02         75.49         3.87 o                         
  -2  -3   3       1581.80       1543.67        20.64 o                         
  -1  -3   3       1703.86       1701.52        21.47 o                         
   0  -3   3       5303.93       5383.95        60.23 o                         
   1  -3   3      22097.08      22357.75       238.84 o                         
   2  -3   3       7525.11       7376.46        83.41 o                         
   3  -3   3       3786.65       3705.82        46.57 o                         
   4  -3   3        626.96        604.72        14.63 o                         
   5  -3   3         76.53         95.16         8.21 o                         
   6  -3   3        572.90        596.62        20.60 o                         
   7  -3   3        272.90        272.41        18.22 o                         
   8  -3   3        437.65        453.67        40.25 o                         
  -9  -2   3        220.07        219.63        21.71 o                         
  -8  -2   3        545.94        550.43        23.56 o                         
  -7  -2   3       2508.56       2457.62        41.34 o                         
  -6  -2   3       7955.44       7853.89        79.09 o                         
  -5  -2   3       1903.31       1909.66        22.51 o                         
  -4  -2   3       2375.82       2421.18        24.98 o                         
  -3  -2   3        295.18        278.86         6.76 o                         
  -2  -2   3         30.84         33.39         2.72 o                         
  -1  -2   3       4069.76       4188.98        44.61 o                         
   0  -2   3       3276.93       3472.88        39.31 o                         
   1  -2   3      11107.35      11172.46       109.13 o                         
   2  -2   3      10685.55      10933.77       113.80 o                         
   3  -2   3       5176.90       5193.65        57.01 o                         
   4  -2   3       1519.50       1457.94        22.13 o                         
   5  -2   3        574.42        532.92        14.39 o                         
   6  -2   3          3.16          7.50         6.60 o                         
   7  -2   3        136.77        156.87        14.86 o                         
   8  -2   3        450.40        425.50        30.08 o                         
  -9  -1   3          0.32          1.75        14.47 o                         
  -8  -1   3        175.03        168.19        13.79 o                         
  -7  -1   3       1030.20       1041.48        23.97 o                         
  -6  -1   3       3983.67       4037.45        54.61 o                         
  -5  -1   3       6090.26       6068.39        58.79 o                         
  -4  -1   3       5913.43       6003.51        55.13 o                         
  -3  -1   3       6442.07       6426.45        57.68 o                         
  -2  -1   3        342.80        376.12         5.76 o                         
  -1  -1   3       4412.21       4515.78        42.89 o                         
   0  -1   3      17088.58      17343.82       159.35 o                         
   1  -1   3       4448.81       4411.46        44.41 o                         
   2  -1   3       6305.11       6345.90        60.95 o                         
   3  -1   3       4670.31       4703.72        51.72 o                         
   4  -1   3       4673.29       4637.30        53.19 o                         
   5  -1   3        970.52        980.18        19.00 o                         
   6  -1   3        140.05        149.07         9.61 o                         
   7  -1   3          3.59          5.51         9.41 o                         
   8  -1   3        167.03        195.91        15.37 o                         
  -8   0   3         20.20         19.04         9.84 o                         
  -7   0   3        184.35        204.24        13.65 o                         
  -6   0   3        293.92        330.78        14.12 o                         
  -5   0   3       3503.14       3608.24        38.92 o                         
  -4   0   3       7381.65       7564.05        70.94 o                         
  -3   0   3      24374.00      25171.40       232.31 o                         
  -2   0   3       6074.15       6403.52        60.72 o                         
  -1   0   3       3944.40       4184.67        41.43 o                         
   0   0   3        455.38        484.20         7.26 o                         
   1   0   3       9452.18       9716.15        94.39 o                         
   2   0   3      16310.41      16622.38       147.92 o                         
   3   0   3       6794.15       6917.68        69.89 o                         
   4   0   3      10143.18      10130.33        97.23 o                         
   5   0   3       3064.66       3038.97        35.28 o                         
   6   0   3        469.28        476.37        13.66 o                         
   7   0   3         72.29         70.19         9.49 o                         
   8   0   3         10.53          8.97         9.85 o                         
  -8   1   3         30.17         28.53        11.03 o                         
  -7   1   3         33.78         32.25         8.74 o                         
  -6   1   3        598.13        622.75        17.46 o                         
  -5   1   3       2487.21       2487.84        36.45 o                         
  -4   1   3       3701.33       3693.93        38.54 o                         
  -3   1   3       8385.36       8422.39        84.12 o                         
  -2   1   3      13301.02      13902.73       134.81 o                         
  -1   1   3      10292.40      10180.71       136.13 o                         
   0   1   3       3476.47       3635.54        36.07 o                         
   1   1   3       1869.99       1949.25        23.51 o                         
   2   1   3       6033.62       6341.07        58.11 o                         
   3   1   3       6747.05       6930.50        64.25 o                         
   4   1   3      12401.55      12600.38       114.93 o                         
   5   1   3       6000.94       5931.33        53.84 o                         
   6   1   3       2475.38       2446.33        27.31 o                         
   7   1   3        997.08        984.17        20.09 o                         
   8   1   3         25.49         51.07        10.68 o                         
   9   1   3         26.56         33.71        13.01 o                         
  -8   2   3        347.69        357.78        20.77 o                         
  -7   2   3         81.03        103.05        11.84 o                         
  -6   2   3        454.37        449.28        16.52 o                         
  -5   2   3       1164.60       1185.18        23.55 o                         
  -4   2   3       5308.76       5286.61        58.98 o                         
  -3   2   3       6556.33       6401.99        85.57 o                         
  -2   2   3       3140.86       3056.63        32.44 o                         
  -1   2   3       4597.89       4834.28        48.39 o                         
   0   2   3       1322.10       1453.28        16.60 o                         
   1   2   3        360.12        399.05         6.13 o                         
   2   2   3       1917.68       2122.49        22.56 o                         
   3   2   3        266.01        256.24         5.36 o                         
   4   2   3       9902.47      10129.30        90.20 o                         
   5   2   3       3162.20       3149.23        31.27 o                         
   6   2   3       1995.46       2026.25        22.17 o                         
   7   2   3       2696.53       2767.13        31.36 o                         
   8   2   3        448.06        466.90        22.37 o                         
   9   2   3         18.79         37.35        13.46 o                         
  -8   3   3        540.18        551.14        56.74 o                         
  -7   3   3        579.37        603.75        26.18 o                         
  -6   3   3         46.72         53.09         9.65 o                         
  -5   3   3         18.13         29.41         7.76 o                         
  -4   3   3       1446.74       1477.02        24.63 o                         
  -3   3   3      12204.85      12303.17       135.21 o                         
  -2   3   3       4313.64       4106.95        48.03 o                         
  -1   3   3      14214.75      14593.55       148.55 o                         
   0   3   3      29933.10      30220.02       303.49 o                         
   1   3   3       6070.77       6423.51        64.02 o                         
   2   3   3         59.75         82.62         3.37 o                         
   3   3   3        138.16        129.15         4.40 o                         
   4   3   3       4386.02       4560.30        43.36 o                         
   5   3   3       2614.40       2537.49        26.17 o                         
   6   3   3        944.86        970.88        13.58 o                         
   7   3   3       1304.01       1329.88        16.39 o                         
   8   3   3        595.19        591.95        18.92 o                         
  -7   4   3        583.40        628.42        22.90 o                         
  -6   4   3        262.23        252.59        15.27 o                         
  -5   4   3         60.64         59.71         9.12 o                         
  -4   4   3         36.84         53.28         7.76 o                         
  -3   4   3       3679.75       3567.01        44.65 o                         
  -2   4   3       5849.51       5837.78        67.20 o                         
  -1   4   3      13114.10      13336.47       130.43 o                         
   0   4   3      26510.40      26847.60       270.92 o                         
   1   4   3      18492.59      19150.09       185.17 o                         
   2   4   3       1005.01        906.02        14.23 o                         
   3   4   3        338.35        331.02         7.59 o                         
   4   4   3        345.05        324.42         8.39 o                         
   5   4   3       1863.23       1817.96        21.74 o                         
   6   4   3       2212.42       2191.60        24.26 o                         
   7   4   3       1235.38       1247.33        19.06 o                         
   8   4   3        639.17        620.25        19.26 o                         
  -7   5   3        492.51        524.16        22.73 o                         
  -6   5   3        396.21        476.48        23.01 o                         
  -5   5   3        228.68        251.60        14.82 o                         
  -4   5   3        129.10        141.21        13.31 o                         
  -3   5   3        476.24        441.29        12.01 o                         
  -2   5   3       1244.99       1244.04        19.50 o                         
  -1   5   3       3594.66       3644.36        39.21 o                         
   0   5   3       8918.18       8919.20        89.00 o                         
   1   5   3       6612.05       6646.77        74.70 o                         
   2   5   3       7648.47       7562.64        96.72 o                         
   3   5   3       7504.38       7569.29        89.48 o                         
   4   5   3        311.30        343.40        10.69 o                         
   5   5   3          7.40         18.57         4.99 o                         
   6   5   3       1027.33       1036.63        19.92 o                         
   7   5   3       1933.90       2011.71        34.24 o                         
   8   5   3       1416.97       1470.54        30.63 o                         
  -6   6   3        675.97        682.86        23.13 o                         
  -5   6   3       1205.70       1199.98        28.62 o                         
  -4   6   3        766.43        790.91        21.50 o                         
  -3   6   3         21.48         35.71         7.08 o                         
  -2   6   3         72.42         74.81         6.71 o                         
  -1   6   3       2186.89       2188.92        27.63 o                         
   0   6   3       6566.94       6614.13        67.91 o                         
   1   6   3       5485.70       5555.44        60.91 o                         
   2   6   3       5211.59       5178.01        61.27 o                         
   3   6   3       5713.97       5777.32        68.10 o                         
   4   6   3        936.08        964.00        17.55 o                         
   5   6   3        790.20        791.30        16.77 o                         
   6   6   3         14.18         28.16         7.93 o                         
   7   6   3        780.83        820.23        21.58 o                         
   8   6   3        674.17        684.44        22.27 o                         
   9   6   3        524.55        519.23        41.86 o                         
  -6   7   3        544.96        559.21        28.10 o                         
  -5   7   3       1426.72       1433.96        32.64 o                         
  -4   7   3       1958.46       2023.96        38.97 o                         
  -3   7   3        847.85        830.36        21.91 o                         
  -2   7   3        163.80        174.34         9.62 o                         
  -1   7   3       1674.32       1609.39        24.16 o                         
   0   7   3       3134.05       3261.27        41.22 o                         
   1   7   3       3215.77       3414.50        43.06 o                         
   2   7   3       4794.87       4772.39        57.90 o                         
   3   7   3       4129.18       4154.24        55.70 o                         
   4   7   3        669.71        676.43        18.54 o                         
   5   7   3       1106.02       1096.55        23.90 o                         
   6   7   3        161.63        194.52        13.54 o                         
   7   7   3        231.00        250.66        15.75 o                         
   8   7   3         56.11         52.09        12.13 o                         
  -5   8   3        790.23        804.29        24.96 o                         
  -4   8   3       1503.77       1465.95        32.23 o                         
  -3   8   3        875.90        865.73        26.32 o                         
  -2   8   3       1626.29       1642.55        28.56 o                         
  -1   8   3        174.91        232.68        11.61 o                         
   0   8   3        360.23        396.71        13.46 o                         
   1   8   3        764.63        767.74        15.43 o                         
   2   8   3       4813.57       4434.68        59.28 o                         
   3   8   3       6594.96       6382.34        81.66 o                         
   4   8   3       2434.19       2390.68        39.81 o                         
   5   8   3       1017.79        982.74        25.03 o                         
   6   8   3        487.84        484.29        19.67 o                         
   7   8   3         23.61         40.77        11.67 o                         
   8   8   3         78.61         80.96        14.16 o                         
  -4   9   3        661.96        666.46        32.00 o                         
  -3   9   3        493.24        475.53        24.83 o                         
  -2   9   3       1216.11       1116.17        32.35 o                         
  -1   9   3       1729.94       1749.11        47.14 o                         
   0   9   3        113.18        127.74        10.42 o                         
   1   9   3         16.56         24.50         6.59 o                         
   2   9   3       1121.57       1041.47        21.61 o                         
   3   9   3       3824.24       3826.21        57.53 o                         
   4   9   3       4273.74       4235.09        68.84 o                         
   5   9   3       2148.08       2110.01        40.91 o                         
   6   9   3        935.29        960.50        26.61 o                         
   7   9   3        225.74        256.25        18.96 o                         
   8   9   3          4.78         20.28        29.14 o                         
  -3  10   3        691.72        697.10        28.96 o                         
  -2  10   3        840.01        892.67        35.32 o                         
  -1  10   3        828.82        825.19        30.22 o                         
   0  10   3         82.49        118.64        14.57 o                         
   1  10   3         39.62         42.97        10.49 o                         
   2  10   3         13.79         49.35         9.12 o                         
   3  10   3       1096.36       1045.43        26.10 o                         
   4  10   3        986.44        927.41        25.25 o                         
   5  10   3       1766.37       1775.44        37.33 o                         
   6  10   3       1449.13       1416.44        33.63 o                         
   7  10   3        773.11        834.76        30.61 o                         
  -2  11   3       1197.90       1323.59        55.14 o                         
  -1  11   3       1274.07       1208.77        43.58 o                         
   0  11   3        415.37        463.82        25.48 o                         
   1  11   3        177.89        177.81        19.88 o                         
   2  11   3          1.65         48.06        12.88 o                         
   3  11   3        566.62        559.79        19.78 o                         
   4  11   3        256.61        282.08        16.47 o                         
   5  11   3        620.27        631.14        22.76 o                         
   6  11   3       1058.66       1041.93        33.45 o                         
   0  12   3       1197.61       1269.25        82.42 o                         
   1  12   3        970.44       1029.31        39.82 o                         
   2  12   3        196.46        201.03        18.43 o                         
   3  12   3          8.03         34.06        13.58 o                         
   4  12   3        189.97        211.41        17.29 o                         
   5  12   3        418.85        471.28        45.42 o                         
  -3 -12   4        606.84        649.45        45.26 o                         
  -2 -12   4        467.09        462.60        42.63 o                         
  -5 -11   4        715.59        761.05        27.68 o                         
  -4 -11   4       1292.81       1229.37        45.19 o                         
  -3 -11   4        941.48        935.66        34.73 o                         
  -2 -11   4        621.75        649.29        28.64 o                         
  -1 -11   4        802.92        840.41        42.34 o                         
   0 -11   4        148.99        183.06        18.36 o                         
   1 -11   4         13.33         18.65        13.48 o                         
  -6 -10   4          0.00         12.92        11.67 o                         
  -5 -10   4        467.62        484.87        28.96 o                         
  -4 -10   4       1223.94       1137.51        32.53 o                         
  -3 -10   4       2009.88       1957.36        44.09 o                         
  -2 -10   4       1507.36       1500.57        34.64 o                         
  -1 -10   4       2474.15       2442.47        56.37 o                         
   0 -10   4        357.80        378.60        22.87 o                         
   1 -10   4         92.11        110.09        15.87 o                         
   2 -10   4         31.28         44.09        13.86 o                         
   3 -10   4         60.69         93.02        42.66 o                         
  -7  -9   4        211.74        228.75        18.28 o                         
  -6  -9   4        436.38        414.56        20.52 o                         
  -5  -9   4        107.78        147.34        13.50 o                         
  -4  -9   4        483.65        506.60        21.96 o                         
  -3  -9   4       1529.55       1489.54        40.81 o                         
  -2  -9   4       3506.51       3475.82        57.49 o                         
  -1  -9   4       5150.88       5041.02        77.49 o                         
   0  -9   4       1527.33       1451.83        38.99 o                         
   1  -9   4        585.98        586.55        25.41 o                         
   2  -9   4        261.94        273.94        20.00 o                         
   3  -9   4         36.62         50.00        14.54 o                         
   4  -9   4         82.53         64.40        23.36 o                         
  -8  -8   4        873.05        962.82        55.70 o                         
  -7  -8   4        255.52        264.32        17.14 o                         
  -6  -8   4        832.46        835.06        24.53 o                         
  -5  -8   4       1076.64       1118.73        28.03 o                         
  -4  -8   4         60.53         63.33         9.80 o                         
  -3  -8   4        180.00        182.94        11.12 o                         
  -2  -8   4       1813.55       1819.72        32.26 o                         
  -1  -8   4       4050.36       4009.66        58.53 o                         
   0  -8   4       4017.93       4016.92        64.05 o                         
   1  -8   4       2362.41       2320.69        42.31 o                         
   2  -8   4       1244.82       1281.19        28.58 o                         
   3  -8   4         59.93         78.97        10.87 o                         
   4  -8   4         59.26         53.69        12.98 o                         
   5  -8   4         52.25         51.00        19.84 o                         
  -8  -7   4       1170.76       1197.41        39.03 o                         
  -7  -7   4       1311.83       1344.52        32.05 o                         
  -6  -7   4       1414.86       1446.03        30.39 o                         
  -5  -7   4        894.29        869.55        21.50 o                         
  -4  -7   4         66.48         70.75         9.07 o                         
  -3  -7   4         52.40         48.76         7.11 o                         
  -2  -7   4         50.58         58.37         7.01 o                         
  -1  -7   4       1393.41       1354.95        23.43 o                         
   0  -7   4       2094.30       2026.62        31.85 o                         
   1  -7   4       2832.46       2823.28        43.52 o                         
   2  -7   4       2702.60       2661.50        42.76 o                         
   3  -7   4       1560.84       1501.63        41.45 o                         
   4  -7   4         95.90        110.21        13.44 o                         
   5  -7   4          0.15         28.31        12.93 o                         
  -8  -6   4        624.72        630.77        25.17 o                         
  -7  -6   4       1616.92       1613.82        39.47 o                         
  -6  -6   4       4326.31       4284.99        63.62 o                         
  -5  -6   4       4064.84       3992.36        59.30 o                         
  -4  -6   4       1992.47       1919.13        37.70 o                         
  -3  -6   4        110.14        143.79        10.66 o                         
  -2  -6   4         17.06         40.85         5.98 o                         
  -1  -6   4       3928.74       3836.74        50.60 o                         
   0  -6   4       1428.40       1412.42        21.21 o                         
   1  -6   4       2965.23       2947.92        41.08 o                         
   2  -6   4       3716.21       3710.99        54.41 o                         
   3  -6   4       2321.45       2280.66        38.64 o                         
   4  -6   4        466.27        459.35        17.10 o                         
   5  -6   4        132.32        145.92        14.83 o                         
   6  -6   4          2.59          7.83        13.15 o                         
  -8  -5   4        218.64        204.59        15.96 o                         
  -7  -5   4        344.79        320.99        18.72 o                         
  -6  -5   4       3191.06       3211.21        49.93 o                         
  -5  -5   4       6904.82       6928.54        86.97 o                         
  -4  -5   4       3786.51       3776.41        47.27 o                         
  -3  -5   4       3658.95       3638.76        47.89 o                         
  -2  -5   4       1917.80       1901.93        28.07 o                         
  -1  -5   4       1270.86       1256.53        17.19 o                         
   0  -5   4       4446.58       4472.12        52.82 o                         
   1  -5   4       4755.04       4692.18        55.77 o                         
   2  -5   4       7701.99       7632.84        93.82 o                         
   3  -5   4       2562.00       2493.37        40.17 o                         
   4  -5   4        718.94        691.32        24.42 o                         
   5  -5   4        528.66        481.42        25.53 o                         
   6  -5   4        104.80        112.68        22.50 o                         
   7  -5   4          5.39         35.51        27.08 o                         
  -9  -4   4         75.46         82.61        14.99 o                         
  -8  -4   4        111.47         99.49        12.55 o                         
  -7  -4   4        363.21        320.77        15.26 o                         
  -6  -4   4        778.42        788.74        23.79 o                         
  -5  -4   4       2602.99       2560.38        37.26 o                         
  -4  -4   4       2153.04       2204.73        26.27 o                         
  -3  -4   4       6849.52       6788.76        73.04 o                         
  -2  -4   4       5593.11       5444.73        71.52 o                         
  -1  -4   4       3724.47       3796.07        42.14 o                         
   0  -4   4        416.56        443.22         8.87 o                         
   1  -4   4        256.66        251.24         7.20 o                         
   2  -4   4       8169.56       8213.84        99.22 o                         
   3  -4   4       4740.34       4473.56        65.40 o                         
   4  -4   4       3221.54       3136.61        85.24 o                         
   5  -4   4       2530.14       2456.64        41.93 o                         
   6  -4   4        299.71        300.49        20.48 o                         
   7  -4   4         14.95         22.01        13.59 o                         
  -9  -3   4        143.07        119.35        15.75 o                         
  -8  -3   4         11.90         21.11         9.59 o                         
  -7  -3   4         85.31         82.40         9.70 o                         
  -6  -3   4        298.70        329.54        10.82 o                         
  -5  -3   4       4801.04       4858.87        52.61 o                         
  -4  -3   4       3737.35       3962.79        45.36 o                         
  -3  -3   4       8313.49       8550.51        94.69 o                         
  -2  -3   4      12032.59      12384.83       121.66 o                         
  -1  -3   4       2516.33       2512.07        29.02 o                         
   0  -3   4        834.85        791.20        12.04 o                         
   1  -3   4        187.85        191.12         8.05 o                         
   2  -3   4       2829.90       2721.56        36.94 o                         
   3  -3   4       3396.66       3352.73        42.24 o                         
   4  -3   4       3436.32       3252.59        60.74 o                         
   5  -3   4       3958.99       3875.75        53.85 o                         
   6  -3   4       1172.12       1084.54        26.97 o                         
   7  -3   4        296.00        317.60        19.25 o                         
  -9  -2   4        448.50        459.70        23.72 o                         
  -8  -2   4        299.37        285.34        16.78 o                         
  -7  -2   4        373.09        371.11        15.92 o                         
  -6  -2   4         11.06         22.18         6.37 o                         
  -5  -2   4       4427.82       4342.57        45.85 o                         
  -4  -2   4       5874.99       5918.98        56.70 o                         
  -3  -2   4      10168.91      10514.14        99.56 o                         
  -2  -2   4      24540.99      25260.85       243.15 o                         
  -1  -2   4       3591.92       3710.33        38.36 o                         
   0  -2   4       1682.26       1733.36        19.19 o                         
   1  -2   4       1052.67       1093.99        14.46 o                         
   2  -2   4         35.96         50.02         5.68 o                         
   3  -2   4       1110.55       1113.38        18.09 o                         
   4  -2   4       1222.23       1178.98        19.21 o                         
   5  -2   4       2579.50       2553.97        38.00 o                         
   6  -2   4       1798.33       1798.83        40.70 o                         
   7  -2   4        503.68        564.15        21.67 o                         
   8  -2   4        373.59        374.69        21.86 o                         
  -8  -1   4        431.43        436.78        20.02 o                         
  -7  -1   4       1100.02       1166.65        25.70 o                         
  -6  -1   4        154.26        162.34         9.12 o                         
  -5  -1   4          2.98         10.21         3.55 o                         
  -4  -1   4       1146.61       1196.90        14.89 o                         
  -3  -1   4      10395.73      10529.79        95.82 o                         
  -2  -1   4      23400.80      23867.22       229.50 o                         
  -1  -1   4      12277.05      12484.27       127.06 o                         
   0  -1   4      13730.77      13982.78       141.90 o                         
   1  -1   4      18440.19      18704.93       189.18 o                         
   2  -1   4        284.28        284.57         6.65 o                         
   3  -1   4        140.80        133.72         4.27 o                         
   4  -1   4        744.02        687.14        12.07 o                         
   5  -1   4       2899.78       2810.51        40.28 o                         
   6  -1   4       1591.82       1590.32        32.39 o                         
   7  -1   4        388.02        392.14        17.37 o                         
   8  -1   4        551.06        570.84        22.48 o                         
  -8   0   4        348.70        368.92        19.35 o                         
  -7   0   4       1231.76       1249.13        31.77 o                         
  -6   0   4       1125.71       1171.67        24.33 o                         
  -5   0   4          6.61         13.27         4.20 o                         
  -4   0   4        114.34        103.72         4.18 o                         
  -3   0   4       1912.19       1949.21        21.26 o                         
  -2   0   4      18369.21      18915.08       182.32 o                         
  -1   0   4      15145.82      15311.66       147.39 o                         
   0   0   4      20620.01      20179.14       185.44 o                         
   1   0   4     101168.11      89814.76       951.36 o                         
   2   0   4        157.42        149.49         4.03 o                         
   3   0   4        187.04        172.76         5.87 o                         
   4   0   4         75.84         85.72         4.53 o                         
   5   0   4       2505.25       2435.74        29.80 o                         
   6   0   4       1463.86       1462.56        24.25 o                         
   7   0   4        630.88        634.62        19.24 o                         
   8   0   4        567.24        604.37        21.84 o                         
  -8   1   4        538.07        554.10        23.01 o                         
  -7   1   4       1493.16       1542.98        36.45 o                         
  -6   1   4       2830.51       2785.05        44.76 o                         
  -5   1   4        209.64        203.52        10.70 o                         
  -4   1   4        247.93        268.70         6.43 o                         
  -3   1   4        309.88        301.04         5.65 o                         
  -2   1   4       2455.69       2482.52        26.06 o                         
  -1   1   4       3477.75       3556.57        58.46 o                         
   0   1   4       9840.50      10168.38       103.33 o                         
   1   1   4      25731.06      26140.18       250.43 o                         
   2   1   4       6815.70       6923.03        69.12 o                         
   3   1   4       6391.07       6499.85        60.60 o                         
   4   1   4        894.21        891.96        12.31 o                         
   5   1   4        315.95        331.54         7.58 o                         
   6   1   4       1087.24       1079.61        17.83 o                         
   7   1   4        867.66        872.94        21.97 o                         
   8   1   4       1013.05       1097.31        27.84 o                         
   9   1   4        365.99        370.53        23.60 o                         
  -8   2   4        391.76        429.13        22.91 o                         
  -7   2   4       1871.14       1946.06        40.25 o                         
  -6   2   4       3366.93       3405.08        57.07 o                         
  -5   2   4       2008.34       1938.00        33.00 o                         
  -4   2   4       3489.44       3460.42        43.23 o                         
  -3   2   4        192.91        218.16         5.65 o                         
  -2   2   4       1029.65        992.57        12.62 o                         
  -1   2   4       1900.42       1862.72        20.26 o                         
   0   2   4       8702.19       9004.26        80.65 o                         
   1   2   4       4308.68       4365.40        40.84 o                         
   2   2   4       7394.03       7736.70        73.56 o                         
   3   2   4       5215.99       5374.40        49.14 o                         
   4   2   4       3368.69       3415.08        33.71 o                         
   5   2   4        253.40        267.31         7.27 o                         
   6   2   4         45.96         45.62         4.60 o                         
   7   2   4        224.75        225.29         9.05 o                         
   8   2   4       1158.21       1154.53        24.83 o                         
   9   2   4        459.49        439.48        20.46 o                         
  -8   3   4         51.19         62.12        30.24 o                         
  -7   3   4        901.21        947.53        26.68 o                         
  -6   3   4       1715.58       1775.53        36.36 o                         
  -5   3   4       3147.15       3158.28        57.78 o                         
  -4   3   4       6981.55       6939.17        91.95 o                         
  -3   3   4       6997.49       7082.78        76.28 o                         
  -2   3   4         57.11         95.83         7.10 o                         
  -1   3   4        920.21        929.41        12.53 o                         
   0   3   4       8403.04       8348.44        86.29 o                         
   1   3   4      28603.40      28828.78       276.70 o                         
   2   3   4       7006.59       7033.36        67.84 o                         
   3   3   4       4347.30       4271.55        43.51 o                         
   4   3   4       3552.55       3490.68        34.29 o                         
   5   3   4        794.23        776.36        11.85 o                         
   6   3   4        232.94        237.88         7.53 o                         
   7   3   4         26.63         33.52         5.28 o                         
   8   3   4        453.68        460.52        16.56 o                         
   9   3   4        203.42        187.61        25.85 o                         
  -7   4   4        249.94        218.69        15.89 o                         
  -6   4   4        633.48        659.56        22.67 o                         
  -5   4   4        773.23        765.62        21.43 o                         
  -4   4   4       3720.26       3715.90        57.98 o                         
  -3   4   4       8275.79       8314.60       100.44 o                         
  -2   4   4       1920.95       1952.06        26.19 o                         
  -1   4   4       1583.52       1569.02        19.82 o                         
   0   4   4        719.48        679.00        10.52 o                         
   1   4   4      11943.13      12486.80       122.66 o                         
   2   4   4       3933.99       3755.87        44.63 o                         
   3   4   4      16248.68      16365.41       168.20 o                         
   4   4   4       7961.34       7978.05        78.56 o                         
   5   4   4       1797.75       1769.37        22.67 o                         
   6   4   4        706.15        644.60        11.88 o                         
   7   4   4         18.99         23.40         5.84 o                         
   8   4   4        157.77        150.44        12.13 o                         
  -7   5   4        126.66        155.22        15.06 o                         
  -6   5   4        465.46        446.73        20.67 o                         
  -5   5   4        664.33        624.54        20.11 o                         
  -4   5   4       4419.92       4304.82        67.19 o                         
  -3   5   4       1588.56       1583.77        35.77 o                         
  -2   5   4        914.40        927.18        17.12 o                         
  -1   5   4       4114.75       4239.58        47.17 o                         
   0   5   4        733.72        704.95        12.13 o                         
   1   5   4        757.79        797.59        12.22 o                         
   2   5   4        567.17        521.89        12.22 o                         
   3   5   4       6025.77       6287.93        72.70 o                         
   4   5   4      10733.38      10877.45       121.82 o                         
   5   5   4       3863.84       3895.25        49.36 o                         
   6   5   4       1435.42       1458.43        26.06 o                         
   7   5   4       1056.30       1064.84        23.03 o                         
   8   5   4          1.49         23.84         8.36 o                         
  -6   6   4        154.36        156.57        13.90 o                         
  -5   6   4        430.77        421.46        18.92 o                         
  -4   6   4       3122.74       3030.73        53.95 o                         
  -3   6   4       2775.63       2697.56        45.44 o                         
  -2   6   4       2501.79       2468.33        33.51 o                         
  -1   6   4       3127.34       3155.97        35.51 o                         
   0   6   4       2370.57       2369.50        27.55 o                         
   1   6   4         12.51         27.48         3.60 o                         
   2   6   4        278.86        315.35         9.96 o                         
   3   6   4       1231.21       1256.33        21.29 o                         
   4   6   4       5610.95       5758.14        68.62 o                         
   5   6   4       3582.43       3634.95        50.40 o                         
   6   6   4       1919.14       2062.53        34.25 o                         
   7   6   4       1579.27       1559.67        31.26 o                         
   8   6   4        221.21        229.12        14.04 o                         
   9   6   4         48.07         35.69        28.65 o                         
  -6   7   4         13.70          7.55        12.80 o                         
  -5   7   4         13.12         29.03        10.33 o                         
  -4   7   4        759.32        755.29        21.96 o                         
  -3   7   4       3333.91       3295.03        54.14 o                         
  -2   7   4       3783.98       3770.09        48.31 o                         
  -1   7   4       5610.13       5547.77        65.88 o                         
   0   7   4       3088.79       3167.07        37.94 o                         
   1   7   4        723.12        731.97        14.26 o                         
   2   7   4        217.30        225.63         9.17 o                         
   3   7   4       1766.15       1743.18        26.15 o                         
   4   7   4       2426.28       2385.14        39.14 o                         
   5   7   4       1426.80       1392.20        27.83 o                         
   6   7   4       1674.79       1791.61        36.51 o                         
   7   7   4       1178.48       1184.91        29.56 o                         
   8   7   4        418.04        437.15        25.57 o                         
  -5   8   4         80.40         71.63        11.99 o                         
  -4   8   4        120.47        144.53        12.69 o                         
  -3   8   4        984.70        965.11        24.23 o                         
  -2   8   4        994.70        998.44        22.13 o                         
  -1   8   4       5771.21       5755.68        93.85 o                         
   0   8   4       5257.66       5283.38        72.78 o                         
   1   8   4       2268.00       2200.16        33.37 o                         
   2   8   4       1323.71       1359.75        25.92 o                         
   3   8   4         84.16        107.79         9.00 o                         
   4   8   4        490.13        469.46        16.31 o                         
   5   8   4        603.02        581.34        19.30 o                         
   6   8   4       1160.43       1179.22        28.92 o                         
   7   8   4       1308.80       1378.98        36.60 o                         
   8   8   4        656.57        736.86        30.30 o                         
  -4   9   4          2.10         23.69        13.70 o                         
  -3   9   4        128.24        139.14        17.49 o                         
  -2   9   4        248.76        267.69        18.32 o                         
  -1   9   4       1872.95       1894.37        46.62 o                         
   0   9   4       4469.80       4386.84        63.23 o                         
   1   9   4       3092.48       3092.69        53.57 o                         
   2   9   4       2077.10       2125.93        37.94 o                         
   3   9   4       2738.58       2644.84        43.31 o                         
   4   9   4         17.67         47.68        10.59 o                         
   5   9   4         83.76         95.09        13.90 o                         
   6   9   4        819.81        863.03        27.27 o                         
   7   9   4       1208.41       1234.92        35.06 o                         
  -3  10   4          7.64         10.38        12.81 o                         
  -2  10   4        173.55        185.21        17.41 o                         
  -1  10   4       1215.43       1318.21        44.51 o                         
   0  10   4       1767.34       1748.91        39.37 o                         
   1  10   4       1070.06       1026.49        31.22 o                         
   2  10   4       2215.92       2111.53        39.77 o                         
   3  10   4       1314.20       1253.51        29.04 o                         
   4  10   4        163.17        155.55        13.08 o                         
   5  10   4        177.33        190.82        15.17 o                         
   6  10   4         33.23         44.31        11.43 o                         
   7  10   4        461.62        491.05        25.27 o                         
  -2  11   4         52.71         65.86        20.64 o                         
  -1  11   4        479.81        539.67        36.21 o                         
   0  11   4        880.24        890.56        36.30 o                         
   1  11   4        763.80        764.55        28.10 o                         
   2  11   4       2018.91       1892.56        62.59 o                         
   3  11   4       1022.32       1010.35        26.54 o                         
   4  11   4        354.74        365.24        18.43 o                         
   5  11   4        175.43        191.11        16.20 o                         
   6  11   4         45.74         63.32        14.18 o                         
   0  12   4         38.47         81.32        19.13 o                         
   1  12   4        500.62        521.18        31.69 o                         
   2  12   4       1567.47       1644.27        44.38 o                         
   3  12   4       2176.53       2133.00        60.61 o                         
   4  12   4        860.55        857.88        26.39 o                         
   5  12   4        459.54        447.02        40.20 o                         
  -5 -11   5        523.38        542.82        24.87 o                         
  -4 -11   5         79.10         97.08        13.13 o                         
  -3 -11   5         40.47         43.35        12.45 o                         
  -2 -11   5        123.78        151.84        27.21 o                         
  -1 -11   5        290.04        347.28        23.67 o                         
   0 -11   5       1045.69       1019.56        35.22 o                         
   1 -11   5        397.18        427.49        26.24 o                         
  -6 -10   5        877.08        890.04        29.45 o                         
  -5 -10   5       1375.37       1335.73        38.33 o                         
  -4 -10   5        777.72        771.87        25.01 o                         
  -3 -10   5         29.84         58.62        11.83 o                         
  -2 -10   5          1.52         11.88         8.91 o                         
  -1 -10   5        182.85        221.44        18.58 o                         
   0 -10   5       1114.07       1111.02        35.00 o                         
   1 -10   5        683.38        703.88        28.70 o                         
   2 -10   5        635.15        655.93        38.67 o                         
  -7  -9   5        533.44        573.93        39.64 o                         
  -6  -9   5        778.51        767.79        24.87 o                         
  -5  -9   5       2515.55       2443.49        50.07 o                         
  -4  -9   5       2203.06       2152.30        42.43 o                         
  -3  -9   5        814.91        822.75        25.87 o                         
  -2  -9   5        430.72        437.94        17.31 o                         
  -1  -9   5        266.28        279.09        19.92 o                         
   0  -9   5        463.99        558.49        25.88 o                         
   1  -9   5       1128.76       1122.56        34.71 o                         
   2  -9   5       1595.23       1575.94        65.35 o                         
   3  -9   5       1100.58       1141.84        45.60 o                         
   4  -9   5        290.46        401.24        45.31 o                         
  -7  -8   5        134.32        137.42        14.10 o                         
  -6  -8   5        775.74        812.99        24.91 o                         
  -5  -8   5       2011.58       1940.52        57.31 o                         
  -4  -8   5       2486.78       2423.64        41.67 o                         
  -3  -8   5       1527.67       1549.16        29.37 o                         
  -2  -8   5       1846.17       1850.05        32.79 o                         
  -1  -8   5        317.48        339.27        14.12 o                         
   0  -8   5         37.02         61.48         9.42 o                         
   1  -8   5        454.46        442.07        18.14 o                         
   2  -8   5       1314.57       1323.50        32.50 o                         
   3  -8   5       1574.29       1590.23        33.91 o                         
   4  -8   5        706.80        707.68        27.38 o                         
  -8  -7   5         17.30         55.58        13.34 o                         
  -7  -7   5         66.31         78.15        11.58 o                         
  -6  -7   5        604.46        614.44        20.63 o                         
  -5  -7   5       1063.10       1088.87        24.45 o                         
  -4  -7   5       3598.78       3575.72        54.55 o                         
  -3  -7   5       2404.94       2447.74        39.35 o                         
  -2  -7   5       3327.92       3324.34        49.69 o                         
  -1  -7   5       3570.35       3526.56        48.49 o                         
   0  -7   5        203.09        231.08        10.48 o                         
   1  -7   5         36.97         37.50         6.99 o                         
   2  -7   5        247.28        236.72        12.30 o                         
   3  -7   5       1266.63       1294.39        30.53 o                         
   4  -7   5        966.32        999.24        29.46 o                         
   5  -7   5        997.80       1071.75        35.32 o                         
  -8  -6   5        343.18        387.08        20.48 o                         
  -7  -6   5         45.38         51.56        12.16 o                         
  -6  -6   5          1.07         15.41         7.71 o                         
  -5  -6   5       1374.05       1325.04        31.99 o                         
  -4  -6   5       3785.84       3671.33        54.65 o                         
  -3  -6   5       5484.53       5514.36        70.14 o                         
  -2  -6   5       8715.26       8701.34       131.16 o                         
  -1  -6   5       4981.21       5015.36        64.17 o                         
   0  -6   5        627.30        592.10        12.37 o                         
   1  -6   5        489.37        485.56        12.98 o                         
   2  -6   5         37.27         41.14         7.08 o                         
   3  -6   5        711.67        723.22        27.84 o                         
   4  -6   5        274.00        315.61        17.78 o                         
   5  -6   5        605.96        616.15        31.13 o                         
   6  -6   5        721.52        750.64        30.68 o                         
  -8  -5   5        595.87        569.78        22.98 o                         
  -7  -5   5        419.29        398.85        21.13 o                         
  -6  -5   5        869.53        887.42        21.34 o                         
  -5  -5   5        455.59        445.86        13.82 o                         
  -4  -5   5        525.85        512.55        13.27 o                         
  -3  -5   5       3465.42       3503.13        44.00 o                         
  -2  -5   5      14186.43      14095.07       164.55 o                         
  -1  -5   5      14077.99      13974.67       144.59 o                         
   0  -5   5       2887.23       2853.41        36.05 o                         
   1  -5   5       2377.21       2433.08        32.13 o                         
   2  -5   5        330.73        353.83        11.61 o                         
   3  -5   5        542.07        498.34        15.17 o                         
   4  -5   5        279.29        267.16        13.27 o                         
   5  -5   5        245.70        237.16        18.07 o                         
   6  -5   5        823.06        857.90        31.05 o                         
  -8  -4   5        901.84        901.44        29.56 o                         
  -7  -4   5        552.96        572.43        18.94 o                         
  -6  -4   5       1562.14       1526.88        26.80 o                         
  -5  -4   5        140.42        170.44        10.22 o                         
  -4  -4   5        184.10        197.67         7.74 o                         
  -3  -4   5        655.61        674.88        12.61 o                         
  -2  -4   5       5608.34       5489.09        63.79 o                         
  -1  -4   5      11567.21      11413.57       118.71 o                         
   0  -4   5       5593.51       5528.87        56.94 o                         
   1  -4   5      12547.84      12633.32       131.07 o                         
   2  -4   5       4862.38       4771.45        61.21 o                         
   3  -4   5        156.56        154.99        10.12 o                         
   4  -4   5        127.97        133.41         9.70 o                         
   5  -4   5        641.69        652.85        26.42 o                         
   6  -4   5       1028.02       1039.98        30.60 o                         
   7  -4   5        296.67        306.00        27.52 o                         
  -9  -3   5        512.89        510.49        70.42 o                         
  -8  -3   5       1168.45       1151.20        49.99 o                         
  -7  -3   5       1259.16       1255.78        28.23 o                         
  -6  -3   5       3576.12       3503.21        53.60 o                         
  -5  -3   5       1903.18       1912.99        27.49 o                         
  -4  -3   5        474.22        492.59        10.28 o                         
  -3  -3   5        153.51        170.93         5.47 o                         
  -2  -3   5       2141.49       1968.85        22.98 o                         
  -1  -3   5       4608.53       4604.06        48.17 o                         
   0  -3   5       3894.64       3912.84        40.95 o                         
   1  -3   5      13681.25      13719.46       141.23 o                         
   2  -3   5       7322.63       6916.20        84.22 o                         
   3  -3   5       1655.62       1682.09        26.18 o                         
   4  -3   5        635.72        615.02        15.97 o                         
   5  -3   5        133.38        168.83        12.67 o                         
   6  -3   5        745.45        734.57        23.27 o                         
   7  -3   5        545.46        548.30        27.92 o                         
  -8  -2   5        658.11        667.13        23.07 o                         
  -7  -2   5       1650.47       1696.28        32.71 o                         
  -6  -2   5       5102.53       5231.05        73.60 o                         
  -5  -2   5       5057.87       5100.91        52.90 o                         
  -4  -2   5       2020.89       2064.92        22.68 o                         
  -3  -2   5        804.99        781.56        11.32 o                         
  -2  -2   5        136.12        121.09         3.81 o                         
  -1  -2   5       7338.87       7523.99        74.98 o                         
   0  -2   5       9236.84       9599.42        94.41 o                         
   1  -2   5       6081.93       6106.32        64.99 o                         
   2  -2   5       7412.26       7151.95        85.93 o                         
   3  -2   5       2511.79       2387.32        39.72 o                         
   4  -2   5       1524.51       1480.25        22.70 o                         
   5  -2   5        220.62        214.42        10.60 o                         
   6  -2   5        100.32         96.86         9.41 o                         
   7  -2   5        113.99        137.25        14.57 o                         
   8  -2   5        350.93        342.09        21.24 o                         
  -8  -1   5        252.87        235.75        16.93 o                         
  -7  -1   5        983.42        964.58        23.44 o                         
  -6  -1   5       3628.39       3598.92        50.47 o                         
  -5  -1   5       4030.10       4033.11        47.20 o                         
  -4  -1   5       7841.86       8067.60        82.10 o                         
  -3  -1   5       3811.64       3693.19        36.21 o                         
  -2  -1   5        994.08       1001.42        11.73 o                         
  -1  -1   5       1032.48        998.73        13.82 o                         
   0  -1   5       1082.78       1029.92        13.47 o                         
   1  -1   5      17741.57      17261.17       175.13 o                         
   2  -1   5       9086.06       8973.63        93.63 o                         
   3  -1   5       4839.30       4735.01        49.56 o                         
   4  -1   5       3003.17       2985.42        38.41 o                         
   5  -1   5       1201.18       1169.45        18.99 o                         
   6  -1   5          7.00         23.23         7.14 o                         
   7  -1   5        108.83         98.83        10.70 o                         
   8  -1   5        284.65        288.06        19.14 o                         
  -8   0   5         83.59         60.76        11.47 o                         
  -7   0   5        237.98        258.68        15.19 o                         
  -6   0   5       2459.53       2475.01        44.04 o                         
  -5   0   5       1160.11       1171.25        20.01 o                         
  -4   0   5       4431.10       4438.28        45.10 o                         
  -3   0   5      11786.68      12012.62       118.16 o                         
  -2   0   5       3078.00       3035.93        30.34 o                         
  -1   0   5        589.11        642.81         8.50 o                         
   0   0   5       2331.66       2496.30        25.46 o                         
   1   0   5      43186.16      42729.48       452.09 o                         
   2   0   5      10853.43      10769.72       106.04 o                         
   3   0   5       7447.52       7415.82        78.84 o                         
   4   0   5       7641.06       7681.41        78.79 o                         
   5   0   5       3567.77       3460.63        42.05 o                         
   6   0   5        158.46        156.56        10.06 o                         
   7   0   5        152.32        144.34        10.15 o                         
   8   0   5         58.58         43.15        11.92 o                         
  -8   1   5          8.04         18.03        10.36 o                         
  -7   1   5         15.55         28.23        10.38 o                         
  -6   1   5       1386.01       1368.18        27.57 o                         
  -5   1   5       1243.78       1219.34        23.96 o                         
  -4   1   5       4239.93       4258.40        41.76 o                         
  -3   1   5      14378.16      14893.22       138.97 o                         
  -2   1   5       3499.64       3488.67        46.76 o                         
  -1   1   5       1769.14       1797.86        19.21 o                         
   0   1   5       1719.50       1775.86        20.40 o                         
   1   1   5       5084.77       5464.17        54.88 o                         
   2   1   5       4693.51       4840.32        51.91 o                         
   3   1   5       4878.21       4980.54        52.35 o                         
   4   1   5       9870.68      10050.49        96.63 o                         
   5   1   5       5099.34       5060.86        52.34 o                         
   6   1   5       1315.20       1323.78        21.70 o                         
   7   1   5        267.24        282.17        12.39 o                         
   8   1   5         68.78         67.01        12.33 o                         
   9   1   5         53.50         46.06        27.97 o                         
  -8   2   5        330.91        379.34        22.09 o                         
  -7   2   5         93.78         99.25        11.85 o                         
  -6   2   5        283.06        294.80        15.62 o                         
  -5   2   5       1934.69       1868.29        43.84 o                         
  -4   2   5       5215.73       5331.56        72.79 o                         
  -3   2   5      11078.13      11111.35       109.93 o                         
  -2   2   5       6162.45       6044.28        74.45 o                         
  -1   2   5       3425.78       3480.12        34.25 o                         
   0   2   5       2553.06       2655.31        24.61 o                         
   1   2   5       4320.82       4417.61        47.66 o                         
   2   2   5        236.73        233.34         5.75 o                         
   3   2   5        190.47        201.66         5.20 o                         
   4   2   5       5265.49       5314.24        49.86 o                         
   5   2   5       4657.34       4645.54        43.65 o                         
   6   2   5       2697.16       2725.78        29.93 o                         
   7   2   5       1508.90       1552.39        24.18 o                         
   8   2   5        422.23        422.34        17.48 o                         
   9   2   5          1.34         10.22        12.30 o                         
  -7   3   5        435.87        447.55        22.20 o                         
  -6   3   5         20.97         32.78        11.06 o                         
  -5   3   5        234.11        242.50        12.38 o                         
  -4   3   5        824.27        854.41        18.77 o                         
  -3   3   5       7351.64       7534.16        81.76 o                         
  -2   3   5      17021.11      16900.14       164.54 o                         
  -1   3   5      12727.58      12943.85       126.32 o                         
   0   3   5      13094.47      13250.15       135.25 o                         
   1   3   5       3693.34       3868.31        40.22 o                         
   2   3   5          3.21         23.32         3.56 o                         
   3   3   5       1073.10       1076.25        13.90 o                         
   4   3   5       3614.56       3670.87        38.99 o                         
   5   3   5       3768.46       3704.52        37.16 o                         
   6   3   5       1197.55       1167.23        15.69 o                         
   7   3   5       1625.07       1651.35        24.82 o                         
   8   3   5        327.77        350.39        21.84 o                         
   9   3   5        131.31        129.40        17.89 o                         
  -7   4   5        560.96        574.36        27.57 o                         
  -6   4   5        152.76        165.54        13.58 o                         
  -5   4   5         88.06        101.93        11.52 o                         
  -4   4   5         93.03         98.90         8.87 o                         
  -3   4   5       2510.20       2562.38        53.03 o                         
  -2   4   5       5992.29       6082.02        69.06 o                         
  -1   4   5       8723.39       8759.62        91.68 o                         
   0   4   5      18134.80      18387.24       187.18 o                         
   1   4   5       8233.19       8275.56        86.60 o                         
   2   4   5       5849.96       6097.42        86.60 o                         
   3   4   5         13.47         39.83         4.99 o                         
   4   4   5       1037.01       1012.62        14.70 o                         
   5   4   5       2280.82       2240.77        25.93 o                         
   6   4   5        843.14        843.33        15.87 o                         
   7   4   5       1393.22       1450.41        28.87 o                         
   8   4   5        368.28        384.57        16.51 o                         
   9   4   5        227.25        225.17        45.30 o                         
  -7   5   5        806.17        810.00        36.57 o                         
  -6   5   5        368.34        341.75        18.01 o                         
  -5   5   5        279.66        257.82        15.05 o                         
  -4   5   5         13.38         32.33         8.66 o                         
  -3   5   5       1104.31       1063.04        22.71 o                         
  -2   5   5        656.75        603.55        13.26 o                         
  -1   5   5       2592.40       2620.01        33.09 o                         
   0   5   5      12129.20      12325.68       134.67 o                         
   1   5   5       7307.84       7125.93        84.91 o                         
   2   5   5       6512.49       6792.78        77.59 o                         
   3   5   5       5099.12       5123.48        60.60 o                         
   4   5   5        538.70        572.33        12.63 o                         
   5   5   5        142.33        158.39        10.24 o                         
   6   5   5        962.37        976.59        23.08 o                         
   7   5   5       1624.25       1684.43        30.13 o                         
   8   5   5       1278.79       1286.19        26.68 o                         
   9   5   5        315.18        291.60        30.43 o                         
  -6   6   5        837.02        851.40        34.53 o                         
  -5   6   5        764.47        725.61        22.44 o                         
  -4   6   5        853.79        866.09        25.32 o                         
  -3   6   5          7.01         24.45         6.17 o                         
  -2   6   5        507.93        519.31        12.21 o                         
  -1   6   5       3958.77       4029.32        48.86 o                         
   0   6   5       7363.91       7341.36        78.75 o                         
   1   6   5       6431.81       6346.21        68.53 o                         
   2   6   5       2628.14       2571.85        41.97 o                         
   3   6   5       4512.05       4644.85        59.59 o                         
   4   6   5        706.49        700.13        15.93 o                         
   5   6   5         75.43         98.47         8.19 o                         
   6   6   5        138.08        138.36        10.92 o                         
   7   6   5        451.72        466.46        19.44 o                         
   8   6   5       1230.14       1244.12        30.94 o                         
  -6   7   5        669.44        593.75        72.21 o                         
  -5   7   5       1075.95       1059.82        27.73 o                         
  -4   7   5       1847.97       1824.96        36.53 o                         
  -3   7   5        929.25        926.49        23.28 o                         
  -2   7   5         79.62         94.29         7.61 o                         
  -1   7   5        873.81        828.17        15.78 o                         
   0   7   5       3244.49       3267.10        41.48 o                         
   1   7   5       5496.08       5640.56        70.88 o                         
   2   7   5       3523.20       3421.68        49.99 o                         
   3   7   5       4064.17       3985.00        57.01 o                         
   4   7   5        786.53        780.49        18.87 o                         
   5   7   5        227.97        246.21        13.14 o                         
   6   7   5        107.75        114.22        10.64 o                         
   7   7   5         58.86         67.33        10.35 o                         
   8   7   5        349.72        361.34        19.24 o                         
  -5   8   5        630.96        619.26        22.91 o                         
  -4   8   5       1518.49       1474.78        34.23 o                         
  -3   8   5        870.97        886.72        23.39 o                         
  -2   8   5        727.55        696.99        21.65 o                         
  -1   8   5        559.87        594.01        16.43 o                         
   0   8   5        518.55        530.08        14.99 o                         
   1   8   5       2287.14       2220.10        33.68 o                         
   2   8   5       2899.37       2889.76        47.86 o                         
   3   8   5       5955.85       5805.10        80.55 o                         
   4   8   5       3472.87       3430.74        52.88 o                         
   5   8   5        982.12       1018.69        25.96 o                         
   6   8   5        457.45        458.93        20.30 o                         
   7   8   5         43.13         61.56        11.11 o                         
   8   8   5         97.03        112.42        16.64 o                         
  -4   9   5       1068.17       1024.12        34.45 o                         
  -3   9   5        539.64        517.95        25.53 o                         
  -2   9   5        552.83        545.88        24.24 o                         
  -1   9   5        779.49        786.58        21.79 o                         
   0   9   5         37.03         60.81         8.23 o                         
   1   9   5        142.21        148.05         9.79 o                         
   2   9   5        953.67        908.92        21.43 o                         
   3   9   5       4138.81       3955.96        59.30 o                         
   4   9   5       4104.92       4070.50        66.37 o                         
   5   9   5       1883.65       1895.86        38.70 o                         
   6   9   5        985.61        998.55        27.22 o                         
   7   9   5         84.30        108.10        13.36 o                         
  -3  10   5        588.72        590.82        27.43 o                         
  -2  10   5        808.56        734.12        30.56 o                         
  -1  10   5        676.36        706.77        27.40 o                         
   0  10   5         92.47        134.47        13.32 o                         
   1  10   5          0.27         15.50        10.63 o                         
   2  10   5         29.63         41.49        10.62 o                         
   3  10   5       1305.58       1200.87        28.55 o                         
   4  10   5       1530.97       1533.16        34.52 o                         
   5  10   5       1254.65       1266.47        36.30 o                         
   6  10   5       1296.61       1294.25        50.93 o                         
   7  10   5        818.78        907.52        31.09 o                         
  -2  11   5       1085.83       1109.96        50.72 o                         
  -1  11   5       1583.70       1610.15        50.33 o                         
   0  11   5        467.59        516.45        44.86 o                         
   1  11   5         20.22         38.95        12.71 o                         
   2  11   5          0.55         22.60        11.83 o                         
   3  11   5        525.07        534.59        21.06 o                         
   4  11   5        498.76        485.75        21.18 o                         
   5  11   5        619.25        579.58        31.91 o                         
   6  11   5        738.55        733.04        25.64 o                         
   0  12   5       1262.06       1259.49        76.77 o                         
   1  12   5        871.78        885.84        41.78 o                         
   2  12   5        260.67        313.88        22.14 o                         
   3  12   5         77.20        141.35        17.39 o                         
   4  12   5        153.39        145.36        14.34 o                         
   5  12   5        479.12        426.15        29.67 o                         
  -5 -11   6        551.47        520.68        26.26 o                         
  -4 -11   6       1365.37       1317.41        46.43 o                         
  -3 -11   6        921.76        943.29        31.44 o                         
  -2 -11   6        426.00        445.61        26.48 o                         
  -1 -11   6        524.15        547.90        30.83 o                         
   0 -11   6        173.07        191.22        19.50 o                         
   1 -11   6          1.34         23.59        17.11 o                         
  -6 -10   6         94.79         86.25        13.22 o                         
  -5 -10   6        322.23        304.45        19.44 o                         
  -4 -10   6       1238.74       1208.31        30.67 o                         
  -3 -10   6       2241.57       2211.10        49.38 o                         
  -2 -10   6       1394.85       1428.63        55.43 o                         
  -1 -10   6       1426.85       1517.91        48.93 o                         
   0 -10   6        433.47        462.65        27.91 o                         
   1 -10   6         20.02         33.01        13.57 o                         
   2 -10   6          2.02          6.28        13.50 o                         
  -7  -9   6        410.02        438.21        23.11 o                         
  -6  -9   6        120.19        128.31        13.66 o                         
  -5  -9   6          3.16         17.53        10.21 o                         
  -4  -9   6        313.75        306.19        17.08 o                         
  -3  -9   6       1481.21       1450.65        32.16 o                         
  -2  -9   6       2552.75       2466.25        41.12 o                         
  -1  -9   6       3887.46       3815.68        68.80 o                         
   0  -9   6       1685.96       1659.82        42.88 o                         
   1  -9   6        345.90        377.65        22.57 o                         
   2  -9   6        109.35        103.68        15.51 o                         
   3  -9   6         73.88         59.13        18.86 o                         
  -7  -8   6        470.06        476.60        23.62 o                         
  -6  -8   6        484.49        477.07        20.73 o                         
  -5  -8   6        693.23        728.74        23.05 o                         
  -4  -8   6          7.35          8.64         8.27 o                         
  -3  -8   6        488.97        479.73        16.84 o                         
  -2  -8   6       1118.44       1088.90        23.34 o                         
  -1  -8   6       4218.24       4117.43        60.34 o                         
   0  -8   6       4040.13       3957.21        64.18 o                         
   1  -8   6       1105.64       1141.59        29.21 o                         
   2  -8   6        697.54        717.97        23.71 o                         
   3  -8   6        138.60        133.37        13.85 o                         
   4  -8   6        110.70        103.66        14.29 o                         
  -8  -7   6       1653.01       1757.30        44.45 o                         
  -7  -7   6        834.37        834.83        28.32 o                         
  -6  -7   6        599.13        595.82        21.42 o                         
  -5  -7   6       1394.86       1442.95        29.34 o                         
  -4  -7   6        122.00        126.48         9.98 o                         
  -3  -7   6        557.80        538.23        16.24 o                         
  -2  -7   6        124.14        146.21         9.62 o                         
  -1  -7   6       1092.96       1038.70        20.30 o                         
   0  -7   6       3309.49       3276.25        49.56 o                         
   1  -7   6       2009.29       1939.06        31.33 o                         
   2  -7   6       2252.38       2195.89        37.63 o                         
   3  -7   6       1397.22       1382.12        30.32 o                         
   4  -7   6         27.17         42.26        11.99 o                         
   5  -7   6          1.48         10.96        11.64 o                         
  -8  -6   6        729.87        825.12        27.77 o                         
  -7  -6   6       1614.71       1650.15        40.08 o                         
  -6  -6   6       2270.52       2268.66        39.42 o                         
  -5  -6   6       4067.63       3868.84        58.11 o                         
  -4  -6   6        973.57        978.89        21.81 o                         
  -3  -6   6        131.17        124.26         7.24 o                         
  -2  -6   6         19.82         37.62         5.37 o                         
  -1  -6   6       2255.89       2217.55        30.95 o                         
   0  -6   6       2897.28       2867.96        33.33 o                         
   1  -6   6       1858.94       1822.47        28.93 o                         
   2  -6   6       3051.79       3015.53        46.51 o                         
   3  -6   6       1713.35       1628.43        30.81 o                         
   4  -6   6        314.25        296.16        17.89 o                         
   5  -6   6         85.82        105.28        14.24 o                         
   6  -6   6          5.57          6.69        11.83 o                         
  -8  -5   6        226.30        215.71        16.47 o                         
  -7  -5   6        860.67        823.96        31.66 o                         
  -6  -5   6       2254.75       2220.58        36.89 o                         
  -5  -5   6       7327.05       7233.38        90.86 o                         
  -4  -5   6       4649.19       4531.96        66.93 o                         
  -3  -5   6       1469.99       1452.53        22.22 o                         
  -2  -5   6       1126.61       1070.42        19.50 o                         
  -1  -5   6       2393.22       2466.80        30.47 o                         
   0  -5   6       3564.23       3549.51        39.15 o                         
   1  -5   6       3811.56       3881.93        45.01 o                         
   2  -5   6       3593.97       3483.40        48.04 o                         
   3  -5   6       2781.35       2687.82        42.97 o                         
   4  -5   6        807.25        786.97        26.87 o                         
   5  -5   6        225.49        219.52        16.34 o                         
   6  -5   6         56.53         47.87        12.26 o                         
  -8  -4   6        181.30        189.26        19.76 o                         
  -7  -4   6        271.11        288.21        15.15 o                         
  -6  -4   6       1163.86       1154.44        26.78 o                         
  -5  -4   6       2410.53       2437.33        36.29 o                         
  -4  -4   6       5209.83       5111.77        65.56 o                         
  -3  -4   6       4561.71       4455.39        53.52 o                         
  -2  -4   6       2562.26       2560.81        33.10 o                         
  -1  -4   6       1239.17       1216.38        20.63 o                         
   0  -4   6         86.74        118.93         4.96 o                         
   1  -4   6       3659.73       3828.05        43.87 o                         
   2  -4   6       6993.10       6887.69        85.26 o                         
   3  -4   6       5748.52       5600.20        72.21 o                         
   4  -4   6       2469.04       2423.60        40.73 o                         
   5  -4   6       1896.17       1738.02        68.23 o                         
   6  -4   6        233.77        241.69        20.10 o                         
   7  -4   6          7.46          4.61        11.90 o                         
  -8  -3   6          5.70         17.63        10.00 o                         
  -7  -3   6         35.26         30.37        11.93 o                         
  -6  -3   6       1140.26       1084.50        24.30 o                         
  -5  -3   6       1899.22       1963.03        28.20 o                         
  -4  -3   6       3055.25       3083.27        39.25 o                         
  -3  -3   6       4528.47       4565.32        50.80 o                         
  -2  -3   6      11554.31      12127.07       125.63 o                         
  -1  -3   6       2600.75       2550.29        30.04 o                         
   0  -3   6        162.49        182.02         5.07 o                         
   1  -3   6          7.34         25.79         3.99 o                         
   2  -3   6       4788.55       4789.57        57.19 o                         
   3  -3   6       3602.52       3456.85        46.76 o                         
   4  -3   6       1642.33       1595.94        28.76 o                         
   5  -3   6       3814.29       3530.16        69.47 o                         
   6  -3   6       1029.30       1019.50        25.54 o                         
   7  -3   6        136.50        165.10        16.72 o                         
  -8  -2   6         94.72         76.43        12.30 o                         
  -7  -2   6         68.60         81.85        10.88 o                         
  -6  -2   6          5.08         21.92         6.96 o                         
  -5  -2   6       4535.15       4630.93        53.67 o                         
  -4  -2   6       4414.62       4577.83        44.85 o                         
  -3  -2   6       6589.15       6649.89        71.19 o                         
  -2  -2   6      29349.52      30282.94       305.57 o                         
  -1  -2   6       4963.20       5028.12        54.22 o                         
   0  -2   6         87.32         99.16         4.41 o                         
   1  -2   6        808.74        806.45        12.05 o                         
   2  -2   6        234.50        232.08         7.05 o                         
   3  -2   6       1250.53       1257.54        19.55 o                         
   4  -2   6        956.43        917.42        16.72 o                         
   5  -2   6       1649.96       1609.92        34.34 o                         
   6  -2   6       1221.80       1236.04        27.35 o                         
   7  -2   6        507.27        505.19        21.32 o                         
   8  -2   6        247.75        263.08        19.51 o                         
  -8  -1   6        271.84        268.06        19.59 o                         
  -7  -1   6        518.21        515.12        18.29 o                         
  -6  -1   6        434.37        441.97        16.41 o                         
  -5  -1   6       1559.06       1516.06        27.35 o                         
  -4  -1   6       2494.53       2594.58        29.95 o                         
  -3  -1   6       9427.27       9684.74        92.23 o                         
  -2  -1   6      16357.17      16430.72       176.67 o                         
  -1  -1   6      14446.16      14364.80       148.66 o                         
   0  -1   6      17658.65      17791.76       181.14 o                         
   1  -1   6       6336.59       6381.58        92.33 o                         
   2  -1   6        934.74        973.52        16.01 o                         
   3  -1   6       1166.19       1168.83        16.37 o                         
   4  -1   6       1367.23       1315.65        20.63 o                         
   5  -1   6       2146.07       2156.18        33.72 o                         
   6  -1   6       1441.42       1444.33        29.12 o                         
   7  -1   6        563.53        536.94        21.09 o                         
   8  -1   6        233.96        263.19        18.84 o                         
  -8   0   6        432.36        440.45        23.70 o                         
  -7   0   6       1142.67       1133.31        28.11 o                         
  -6   0   6        583.13        622.22        25.51 o                         
  -5   0   6         85.11         77.50         6.51 o                         
  -4   0   6        125.34        119.48         4.84 o                         
  -3   0   6       2139.14       2115.44        24.05 o                         
  -2   0   6      18410.11      19005.86       183.73 o                         
  -1   0   6      10701.53      11010.30       107.77 o                         
   0   0   6      11241.49      11609.75       108.77 o                         
   1   0   6      15591.58      15408.29       165.49 o                         
   2   0   6       6305.63       6416.42        68.11 o                         
   3   0   6         16.69         26.58         2.93 o                         
   4   0   6        218.50        217.55         7.10 o                         
   5   0   6       2411.99       2369.39        35.58 o                         
   6   0   6       2082.48       2030.04        35.65 o                         
   7   0   6        941.74        913.49        22.80 o                         
   8   0   6        166.77        165.85        18.70 o                         
  -8   1   6        526.65        541.46        22.88 o                         
  -7   1   6       1316.98       1303.84        33.65 o                         
  -6   1   6       1994.12       1930.54        37.69 o                         
  -5   1   6       1282.35       1246.11        24.75 o                         
  -4   1   6         43.78         40.67         3.99 o                         
  -3   1   6         57.62         76.94         5.64 o                         
  -2   1   6       7061.01       7160.48        90.93 o                         
  -1   1   6       6197.10       6402.99        63.58 o                         
   0   1   6       5939.33       6061.41        63.70 o                         
   1   1   6      15201.04      15285.89       148.58 o                         
   2   1   6      12802.97      13267.73       136.29 o                         
   3   1   6       4404.80       4371.02        46.00 o                         
   4   1   6        261.88        245.20         6.87 o                         
   5   1   6        145.89        147.93         8.08 o                         
   6   1   6        966.12        977.81        20.34 o                         
   7   1   6       1212.03       1239.18        31.00 o                         
   8   1   6        692.14        758.93        29.69 o                         
  -8   2   6        438.16        474.62        24.04 o                         
  -7   2   6       1393.87       1382.90        35.22 o                         
  -6   2   6       3658.63       3564.17        59.79 o                         
  -5   2   6       1527.61       1492.38        44.03 o                         
  -4   2   6        601.33        584.74        15.17 o                         
  -3   2   6          2.88         17.88         3.78 o                         
  -2   2   6        244.25        178.54         6.71 o                         
  -1   2   6       5964.87       6155.93        64.64 o                         
   0   2   6      11332.83      11913.30       111.10 o                         
   1   2   6      11787.20      11830.29       115.88 o                         
   2   2   6       4513.95       4551.37        45.63 o                         
   3   2   6       3171.15       3189.58        35.38 o                         
   4   2   6       2127.04       2044.28        24.35 o                         
   5   2   6        258.15        269.53         8.02 o                         
   6   2   6        135.79        140.01         7.93 o                         
   7   2   6        190.74        185.72        10.95 o                         
   8   2   6       1035.17       1025.81        27.73 o                         
   9   2   6        584.68        606.14        27.06 o                         
  -7   3   6        602.71        608.74        24.56 o                         
  -6   3   6       2289.02       2299.88        43.67 o                         
  -5   3   6       1305.22       1287.53        25.94 o                         
  -4   3   6       4569.21       4445.65        62.83 o                         
  -3   3   6       3569.15       3566.70        43.49 o                         
  -2   3   6        574.72        674.11        10.92 o                         
  -1   3   6       5328.82       5542.46        53.82 o                         
   0   3   6       3962.24       4045.85        40.08 o                         
   1   3   6      16455.59      16375.04       152.43 o                         
   2   3   6      11175.89      11040.13       121.21 o                         
   3   3   6       1853.67       1840.57        25.12 o                         
   4   3   6       2809.27       2742.74        30.55 o                         
   5   3   6        255.02        269.09         7.93 o                         
   6   3   6          8.67          4.57         5.17 o                         
   7   3   6          4.26         11.57         7.00 o                         
   8   3   6        264.47        271.84        14.98 o                         
   9   3   6        301.63        265.98        22.12 o                         
  -7   4   6        187.68        173.36        16.21 o                         
  -6   4   6       1086.26       1106.96        40.57 o                         
  -5   4   6       1295.60       1317.17        33.27 o                         
  -4   4   6       3142.43       3074.18        50.48 o                         
  -3   4   6       6894.59       6952.79        99.02 o                         
  -2   4   6       2070.55       2034.24        25.25 o                         
  -1   4   6        732.17        709.73        11.24 o                         
   0   4   6        170.53        151.85         5.12 o                         
   1   4   6       9037.14       9175.26        95.82 o                         
   2   4   6      13760.39      13960.29       169.85 o                         
   3   4   6      11010.37      10980.57       109.86 o                         
   4   4   6       6294.79       6274.89        60.62 o                         
   5   4   6       1807.11       1755.53        24.27 o                         
   6   4   6        287.39        272.24        12.85 o                         
   7   4   6          5.68         12.57         7.57 o                         
   8   4   6         64.62         64.65        10.48 o                         
   9   4   6        154.29        139.55        18.64 o                         
  -7   5   6        132.36        108.62        31.70 o                         
  -6   5   6        780.12        791.59        24.66 o                         
  -5   5   6       1171.78       1183.64        28.25 o                         
  -4   5   6       2314.49       2297.04        45.51 o                         
  -3   5   6       3711.30       3651.17        57.05 o                         
  -2   5   6        413.73        418.98        11.21 o                         
  -1   5   6       2577.01       2605.87        31.39 o                         
   0   5   6         92.33         93.60         5.14 o                         
   1   5   6       1536.48       1580.83        21.70 o                         
   2   5   6       1016.87       1064.59        18.03 o                         
   3   5   6       4223.91       4258.35        53.78 o                         
   4   5   6       9728.21       9835.85       118.77 o                         
   5   5   6       6786.59       6826.83        86.20 o                         
   6   5   6       1330.93       1320.00        23.71 o                         
   7   5   6        497.53        504.85        19.80 o                         
   8   5   6          4.35         20.54         9.82 o                         
   9   5   6        138.61        145.25        21.07 o                         
  -6   6   6        153.17        169.09        14.71 o                         
  -5   6   6        439.27        438.93        19.63 o                         
  -4   6   6       2281.00       2241.54        46.18 o                         
  -3   6   6       4498.95       4408.33        67.64 o                         
  -2   6   6       2429.77       2400.57        35.17 o                         
  -1   6   6        489.04        514.72        11.61 o                         
   0   6   6       2234.11       2132.57        28.55 o                         
   1   6   6        104.64        128.73         8.16 o                         
   2   6   6        617.49        608.02        13.43 o                         
   3   6   6        387.67        388.44        11.34 o                         
   4   6   6       5119.42       5112.63        66.71 o                         
   5   6   6       4662.16       4692.54        62.94 o                         
   6   6   6        878.96        883.58        20.26 o                         
   7   6   6       1566.10       1571.36        34.30 o                         
   8   6   6        240.15        253.92        16.75 o                         
  -5   7   6         30.59         27.89        10.30 o                         
  -4   7   6        753.98        801.42        24.59 o                         
  -3   7   6       3569.36       3543.06        57.85 o                         
  -2   7   6       5263.98       5308.15        72.87 o                         
  -1   7   6       2750.24       2768.82        36.64 o                         
   0   7   6       7313.74       7359.72        84.71 o                         
   1   7   6        201.84        257.70        14.52 o                         
   2   7   6        151.57        131.48         7.92 o                         
   3   7   6        732.35        731.83        17.44 o                         
   4   7   6       2606.68       2554.84        40.88 o                         
   5   7   6       1596.10       1589.02        30.50 o                         
   6   7   6        800.84        864.44        22.22 o                         
   7   7   6       1124.82       1110.48        28.40 o                         
   8   7   6        226.20        248.55        16.77 o                         
  -5   8   6         18.86         10.84        10.63 o                         
  -4   8   6         75.57        100.67        11.65 o                         
  -3   8   6       1494.76       1493.46        31.66 o                         
  -2   8   6       1462.72       1346.91        35.99 o                         
  -1   8   6       3868.83       3885.23        75.42 o                         
   0   8   6       5827.06       5865.06        79.97 o                         
   1   8   6       2054.99       2063.39        31.63 o                         
   2   8   6       1200.43       1175.76        21.77 o                         
   3   8   6          2.91         36.73         8.20 o                         
   4   8   6        510.64        551.99        17.43 o                         
   5   8   6       1163.93       1165.28        28.35 o                         
   6   8   6       1153.99       1201.66        29.66 o                         
   7   8   6       1262.56       1372.13        35.84 o                         
   8   8   6        443.35        527.26        30.57 o                         
  -4   9   6          0.34         18.49        15.89 o                         
  -3   9   6        304.64        290.41        20.68 o                         
  -2   9   6        280.94        297.78        19.38 o                         
  -1   9   6       1729.42       1671.09        39.38 o                         
   0   9   6       3429.95       3395.55        51.55 o                         
   1   9   6       3430.74       3334.31        54.05 o                         
   2   9   6       2235.90       2157.64        36.92 o                         
   3   9   6        941.96        953.47        26.30 o                         
   4   9   6         15.83         41.14         9.66 o                         
   5   9   6        344.45        354.54        18.20 o                         
   6   9   6        598.68        628.35        28.86 o                         
   7   9   6       1204.63       1262.44        35.03 o                         
  -3  10   6         10.71         21.94        12.90 o                         
  -2  10   6        189.48        205.71        17.95 o                         
  -1  10   6        919.76        920.08        30.23 o                         
   0  10   6       2887.97       2910.17        76.64 o                         
   1  10   6       1069.07       1019.87        33.19 o                         
   2  10   6       1347.39       1324.88        30.76 o                         
   3  10   6       1429.09       1368.42        30.91 o                         
   4  10   6         73.60         61.47        10.85 o                         
   5  10   6         50.34         60.40        11.25 o                         
   6  10   6         17.22         22.65        10.73 o                         
   7  10   6        519.62        504.53        23.88 o                         
  -2  11   6          1.02         -2.94        27.07 o                         
  -1  11   6        263.86        353.66        33.40 o                         
   0  11   6       1730.38       1804.74        64.86 o                         
   1  11   6        579.00        559.23        24.75 o                         
   2  11   6       1397.55       1408.05        39.59 o                         
   3  11   6       1668.35       1573.17        38.03 o                         
   4  11   6        205.51        193.13        14.97 o                         
   5  11   6         93.15         87.52        12.71 o                         
   6  11   6         36.45         38.65        11.65 o                         
   1  12   6        536.40        536.48        57.91 o                         
   2  12   6       1428.01       1468.84        42.19 o                         
   3  12   6       1996.95       2031.37        52.49 o                         
   4  12   6        958.00        979.96        39.64 o                         
   5  12   6        169.70        118.23        40.01 o                         
  -4 -11   7        111.68        132.12        14.22 o                         
  -3 -11   7        193.30        220.09        20.91 o                         
  -2 -11   7        142.35        119.85        17.74 o                         
  -1 -11   7        273.58        286.70        26.46 o                         
   0 -11   7        651.44        654.77        30.50 o                         
  -6 -10   7       1174.20       1064.88        50.86 o                         
  -5 -10   7        713.93        710.20        25.05 o                         
  -4 -10   7       1025.14       1069.42        48.41 o                         
  -3 -10   7          7.33         12.71         9.56 o                         
  -2 -10   7        127.54        125.41        16.17 o                         
  -1 -10   7        279.42        287.40        20.83 o                         
   0 -10   7       1107.18       1114.34        36.14 o                         
   1 -10   7        709.54        675.26        30.42 o                         
   2 -10   7        419.77        393.30        48.20 o                         
  -7  -9   7        364.20        318.08        51.40 o                         
  -6  -9   7        800.98        871.94        27.34 o                         
  -5  -9   7       1680.69       1665.83        36.89 o                         
  -4  -9   7       2230.58       2207.94        66.84 o                         
  -3  -9   7        764.07        767.09        22.87 o                         
  -2  -9   7        146.97        146.99        12.33 o                         
  -1  -9   7         24.70         58.35        10.98 o                         
   0  -9   7       1210.68       1208.85        35.83 o                         
   1  -9   7       1026.20       1027.73        34.20 o                         
   2  -9   7       1012.76       1015.69        35.37 o                         
   3  -9   7        930.57        915.04        41.83 o                         
  -7  -8   7        541.74        585.45        43.94 o                         
  -6  -8   7        324.40        301.65        17.88 o                         
  -5  -8   7       1765.48       1755.19        37.31 o                         
  -4  -8   7       2236.38       2239.97        42.98 o                         
  -3  -8   7       1760.05       1695.35        32.73 o                         
  -2  -8   7        930.33        905.79        20.04 o                         
  -1  -8   7        344.58        349.28        13.74 o                         
   0  -8   7         68.49         92.05        13.15 o                         
   1  -8   7        513.42        527.56        20.46 o                         
   2  -8   7        793.32        806.27        29.48 o                         
   3  -8   7       1632.94       1669.74        45.48 o                         
   4  -8   7        666.09        719.00        23.85 o                         
  -8  -7   7          3.08         28.08        18.07 o                         
  -7  -7   7        222.74        235.53        18.56 o                         
  -6  -7   7        611.35        593.69        21.31 o                         
  -5  -7   7       1647.25       1657.01        32.21 o                         
  -4  -7   7       3694.72       3639.90        55.73 o                         
  -3  -7   7       1110.66       1151.08        24.41 o                         
  -2  -7   7       2292.80       2286.50        34.88 o                         
  -1  -7   7       1766.78       1723.59        26.75 o                         
   0  -7   7        217.19        226.13        12.01 o                         
   1  -7   7         18.05         14.58         6.71 o                         
   2  -7   7        230.60        250.75        12.34 o                         
   3  -7   7       1675.10       1619.44        40.48 o                         
   4  -7   7        590.59        659.49        23.12 o                         
   5  -7   7        573.50        579.28        23.82 o                         
  -8  -6   7        207.47        185.90        16.03 o                         
  -7  -6   7         54.45         68.35        12.98 o                         
  -6  -6   7         78.53         86.52        10.82 o                         
  -5  -6   7       1036.65       1003.25        32.11 o                         
  -4  -6   7       6953.80       6726.91        85.75 o                         
  -3  -6   7       1352.14       1331.90        24.02 o                         
  -2  -6   7       7989.99       7931.07        97.90 o                         
  -1  -6   7       5198.59       5136.97        62.21 o                         
   0  -6   7        330.15        315.94         9.94 o                         
   1  -6   7         69.96         78.74         6.61 o                         
   2  -6   7          3.05         11.26         5.92 o                         
   3  -6   7        727.50        736.40        19.99 o                         
   4  -6   7        364.17        384.08        24.00 o                         
   5  -6   7        491.73        520.79        21.84 o                         
   6  -6   7        367.85        402.93        22.43 o                         
  -8  -5   7        487.91        471.70        22.16 o                         
  -7  -5   7        262.30        275.34        16.91 o                         
  -6  -5   7        483.74        439.41        18.37 o                         
  -5  -5   7          6.76         24.38         6.20 o                         
  -4  -5   7       2504.94       2366.36        35.65 o                         
  -3  -5   7       4479.09       4388.29        57.93 o                         
  -2  -5   7      11397.58      11300.59       131.76 o                         
  -1  -5   7      11923.63      11960.67       133.02 o                         
   0  -5   7       3886.62       3775.65        41.61 o                         
   1  -5   7        989.25       1024.29        17.68 o                         
   2  -5   7        179.64        170.89         8.80 o                         
   3  -5   7        401.24        400.13        14.70 o                         
   4  -5   7        657.17        613.43        23.12 o                         
   5  -5   7        366.27        380.37        22.20 o                         
   6  -5   7        492.42        478.91        32.88 o                         
  -8  -4   7        713.43        746.67        32.47 o                         
  -7  -4   7        460.50        507.61        19.01 o                         
  -6  -4   7        500.58        512.32        18.74 o                         
  -5  -4   7         20.39         16.69         5.72 o                         
  -4  -4   7         35.33         33.10         5.61 o                         
  -3  -4   7       2083.83       2077.66        28.63 o                         
  -2  -4   7       3008.01       2908.88        37.12 o                         
  -1  -4   7       8975.81       8873.39        94.29 o                         
   0  -4   7       8592.97       8504.16        85.92 o                         
   1  -4   7       6315.94       6329.01        69.24 o                         
   2  -4   7       3131.81       3142.28        40.88 o                         
   3  -4   7          2.79         14.96         5.25 o                         
   4  -4   7        240.14        258.13        13.55 o                         
   5  -4   7        396.99        388.12        34.08 o                         
   6  -4   7       1099.24       1105.23        30.58 o                         
   7  -4   7        455.36        438.35        23.10 o                         
  -8  -3   7       1393.17       1416.12        35.57 o                         
  -7  -3   7       1216.97       1224.22        29.65 o                         
  -6  -3   7       2067.52       2053.80        36.72 o                         
  -5  -3   7        724.88        693.75        15.63 o                         
  -4  -3   7         35.95         41.25         5.22 o                         
  -3  -3   7         12.63         19.71         2.40 o                         
  -2  -3   7       2034.59       1981.78        24.57 o                         
  -1  -3   7       5407.79       5385.92        58.89 o                         
   0  -3   7       1738.28       1699.40        21.72 o                         
   1  -3   7       5519.74       5413.68        59.49 o                         
   2  -3   7       7123.25       6938.16        80.20 o                         
   3  -3   7       1353.86       1308.86        21.11 o                         
   4  -3   7        404.32        401.20        14.63 o                         
   5  -3   7         69.30         83.85         9.73 o                         
   6  -3   7        680.68        671.75        22.59 o                         
   7  -3   7        495.63        482.66        22.84 o                         
  -8  -2   7        874.88        814.38        25.70 o                         
  -7  -2   7       1495.03       1501.40        37.15 o                         
  -6  -2   7       5539.42       5543.54        77.99 o                         
  -5  -2   7       7740.42       7753.58       103.05 o                         
  -4  -2   7        232.44        206.08         7.54 o                         
  -3  -2   7        337.39        353.89         8.38 o                         
  -2  -2   7       4967.71       5220.00        60.26 o                         
  -1  -2   7       6937.90       6839.83       117.51 o                         
   0  -2   7       7269.45       7515.04        80.05 o                         
   1  -2   7       7317.29       7350.41        78.35 o                         
   2  -2   7       5849.70       5670.24        61.99 o                         
   3  -2   7       1838.06       1801.49        25.82 o                         
   4  -2   7        933.53        920.45        20.36 o                         
   5  -2   7         23.94         25.76         7.35 o                         
   6  -2   7         31.59         45.72         9.25 o                         
   7  -2   7        152.33        158.76        14.17 o                         
   8  -2   7        189.89        214.09        24.72 o                         
  -8  -1   7         86.56         92.68        14.12 o                         
  -7  -1   7       1041.07       1034.84        24.95 o                         
  -6  -1   7       3214.54       3303.14        55.79 o                         
  -5  -1   7       3933.63       4009.63        57.96 o                         
  -4  -1   7       3220.96       3246.83        36.39 o                         
  -3  -1   7       3504.93       3509.19        36.13 o                         
  -2  -1   7        270.77        243.86         6.40 o                         
  -1  -1   7       1501.58       1394.40        16.74 o                         
   0  -1   7       8152.07       8103.50        90.06 o                         
   1  -1   7      11202.46      11132.86       130.55 o                         
   2  -1   7      13158.08      13032.68       134.87 o                         
   3  -1   7       3701.42       3562.43        41.14 o                         
   4  -1   7       1972.30       1881.03        27.06 o                         
   5  -1   7        660.90        618.53        15.78 o                         
   6  -1   7          3.51         13.01         7.73 o                         
   7  -1   7         70.38         56.60        11.02 o                         
   8  -1   7         93.18         91.49        14.51 o                         
  -8   0   7         51.79         50.66        12.45 o                         
  -7   0   7        382.25        382.88        18.45 o                         
  -6   0   7       1248.87       1264.54        28.72 o                         
  -5   0   7       1394.47       1402.02        26.28 o                         
  -4   0   7       3536.09       3724.42        45.83 o                         
  -3   0   7       7305.31       7547.61        76.08 o                         
  -2   0   7      13649.45      14711.84       143.39 o                         
  -1   0   7          7.38         23.38         5.03 o                         
   0   0   7         79.24         93.85         5.63 o                         
   1   0   7       2549.24       2535.13        30.98 o                         
   2   0   7      18602.51      18463.53       199.25 o                         
   3   0   7       9301.53       9143.92        96.61 o                         
   4   0   7       4403.13       4319.42        49.51 o                         
   5   0   7       3021.54       2985.16        42.96 o                         
   6   0   7        244.06        237.26        12.71 o                         
   7   0   7          1.77         10.57         8.99 o                         
   8   0   7         26.17         23.30        11.91 o                         
  -8   1   7         44.78         39.28        12.20 o                         
  -7   1   7         86.37         89.60        12.91 o                         
  -6   1   7       1236.05       1206.84        27.91 o                         
  -5   1   7       3643.91       3600.99        53.84 o                         
  -4   1   7       4226.17       4211.74        55.21 o                         
  -3   1   7       4527.11       4473.92        60.60 o                         
  -2   1   7       6044.25       6018.48        77.91 o                         
  -1   1   7       2516.91       2646.72        29.95 o                         
   0   1   7        174.78        172.26         4.84 o                         
   1   1   7       5488.26       5747.18        61.46 o                         
   2   1   7       5806.11       5881.94        63.09 o                         
   3   1   7       5941.52       5879.29        60.50 o                         
   4   1   7       3995.20       3949.48        45.66 o                         
   5   1   7       5555.34       5582.93        67.15 o                         
   6   1   7        996.38        971.17        19.59 o                         
   7   1   7        404.23        416.58        20.91 o                         
   8   1   7         77.03         80.74        12.56 o                         
  -8   2   7         84.46         85.31        15.42 o                         
  -7   2   7         55.71         64.98        12.19 o                         
  -6   2   7        619.30        619.11        19.89 o                         
  -5   2   7       2506.61       2416.04        39.90 o                         
  -4   2   7       3577.73       3576.79        52.47 o                         
  -3   2   7       8757.19       8831.29       105.71 o                         
  -2   2   7       5834.69       5644.66        68.91 o                         
  -1   2   7       1363.92       1320.83        16.54 o                         
   0   2   7       3529.41       3763.25        39.33 o                         
   1   2   7        260.40        277.21         5.85 o                         
   2   2   7        726.73        692.01        11.95 o                         
   3   2   7        586.03        547.65         9.88 o                         
   4   2   7       2760.34       2769.30        31.21 o                         
   5   2   7       7012.29       6923.92        73.85 o                         
   6   2   7       1446.62       1462.52        23.62 o                         
   7   2   7        609.48        580.39        18.68 o                         
   8   2   7        360.29        372.36        19.10 o                         
  -7   3   7        600.37        608.30        27.19 o                         
  -6   3   7         78.66         88.10        12.13 o                         
  -5   3   7        259.99        262.76        13.15 o                         
  -4   3   7        969.15        974.78        20.95 o                         
  -3   3   7       9129.90       9178.65       118.03 o                         
  -2   3   7      21461.86      21438.86       198.66 o                         
  -1   3   7       4140.95       3981.01        39.84 o                         
   0   3   7       8953.07       9153.58        83.30 o                         
   1   3   7       7992.36       8246.88        79.00 o                         
   2   3   7        188.38        192.25         6.66 o                         
   3   3   7        794.10        822.67        12.44 o                         
   4   3   7       2811.71       2773.72        32.74 o                         
   5   3   7       3360.27       3303.30        38.92 o                         
   6   3   7       1519.43       1518.09        26.25 o                         
   7   3   7        580.94        610.29        19.22 o                         
   8   3   7        337.94        299.59        17.69 o                         
   9   3   7         17.89         28.71        12.62 o                         
  -7   4   7        461.90        501.46        23.77 o                         
  -6   4   7        300.70        280.89        18.07 o                         
  -5   4   7          1.46          8.10         8.98 o                         
  -4   4   7        246.05        212.91        11.40 o                         
  -3   4   7       2042.74       2095.58        36.57 o                         
  -2   4   7       8362.43       8402.56        84.93 o                         
  -1   4   7       9527.90       9666.56        96.24 o                         
   0   4   7      13186.84      13135.01       135.42 o                         
   1   4   7      11453.30      11600.70       120.26 o                         
   2   4   7       1560.34       1623.45        21.74 o                         
   3   4   7         72.75         73.05         3.13 o                         
   4   4   7        867.02        870.83        14.69 o                         
   5   4   7       2059.44       2031.89        27.19 o                         
   6   4   7       1725.53       1719.41        26.46 o                         
   7   4   7       1254.50       1275.45        27.52 o                         
   8   4   7        585.10        637.01        23.50 o                         
   9   4   7        125.32        100.15        17.89 o                         
  -6   5   7        226.81        219.49        15.73 o                         
  -5   5   7         78.90         75.69        11.34 o                         
  -4   5   7          0.72          4.31         7.77 o                         
  -3   5   7        949.89        969.07        22.15 o                         
  -2   5   7       1820.25       1822.31        27.69 o                         
  -1   5   7       2244.11       2327.93        28.64 o                         
   0   5   7       7287.56       7250.42        81.83 o                         
   1   5   7       8134.98       7924.88        88.86 o                         
   2   5   7       3491.39       3553.67        44.71 o                         
   3   5   7       2485.83       2458.63        34.50 o                         
   4   5   7        976.38        971.39        18.42 o                         
   5   5   7       1265.79       1283.46        22.76 o                         
   6   5   7        663.58        678.30        16.81 o                         
   7   5   7       1536.90       1611.51        31.94 o                         
   8   5   7       1115.50       1153.21        30.51 o                         
   9   5   7        447.51        466.23        52.72 o                         
  -6   6   7        833.24        827.47        26.24 o                         
  -5   6   7        647.78        653.33        24.62 o                         
  -4   6   7        683.30        668.51        22.43 o                         
  -3   6   7          3.40         23.23         7.31 o                         
  -2   6   7       1457.09       1407.86        27.54 o                         
  -1   6   7       1125.90       1185.60        20.38 o                         
   0   6   7       7531.64       7591.56        86.29 o                         
   1   6   7       6595.11       6632.03        76.08 o                         
   2   6   7       2935.14       3040.38        41.59 o                         
   3   6   7       1124.55       1162.02        21.16 o                         
   4   6   7        852.05        882.58        18.81 o                         
   5   6   7        176.91        164.39        10.25 o                         
   6   6   7         39.00         28.83         8.03 o                         
   7   6   7        526.03        534.16        23.02 o                         
   8   6   7        762.31        725.63        23.95 o                         
  -5   7   7        809.31        829.43        25.23 o                         
  -4   7   7       1415.86       1347.48        30.50 o                         
  -3   7   7        959.53        948.03        23.87 o                         
  -2   7   7          1.93         29.29         7.50 o                         
  -1   7   7        195.36        218.71        11.52 o                         
   0   7   7       7352.63       7215.72        88.66 o                         
   1   7   7       5494.80       5615.43        71.02 o                         
   2   7   7       3831.33       3998.05        57.13 o                         
   3   7   7       4294.19       4225.61        60.57 o                         
   4   7   7        853.20        898.05        19.44 o                         
   5   7   7         12.53         23.40         7.17 o                         
   6   7   7         59.82         52.69        10.05 o                         
   7   7   7        101.13        111.68        12.82 o                         
   8   7   7        520.41        568.63        23.11 o                         
  -5   8   7        437.96        417.84        33.67 o                         
  -4   8   7       1437.91       1441.64        32.73 o                         
  -3   8   7        801.05        777.24        21.93 o                         
  -2   8   7        189.30        189.37        13.35 o                         
  -1   8   7        278.55        275.67        15.49 o                         
   0   8   7        549.93        561.52        15.79 o                         
   1   8   7       2686.39       2646.11        47.73 o                         
   2   8   7       2164.96       2147.74        35.66 o                         
   3   8   7       6528.79       6447.93        87.90 o                         
   4   8   7       3709.32       3685.75        61.04 o                         
   5   8   7        915.99        984.73        28.37 o                         
   6   8   7         72.98         82.41        11.53 o                         
   7   8   7          3.36         19.87        11.19 o                         
   8   8   7        298.23        313.29        22.94 o                         
  -4   9   7       1090.83       1046.88        42.98 o                         
  -3   9   7        681.94        651.37        27.40 o                         
  -2   9   7        284.58        288.98        28.01 o                         
  -1   9   7        286.38        296.80        16.39 o                         
   0   9   7         98.78        118.35         9.76 o                         
   1   9   7        572.89        574.32        16.65 o                         
   2   9   7        735.37        731.10        19.34 o                         
   3   9   7       2286.48       2163.46        38.42 o                         
   4   9   7       3489.53       3380.93        57.87 o                         
   5   9   7       2185.51       2233.77        43.70 o                         
   6   9   7        936.89        995.50        28.04 o                         
   7   9   7         80.35        114.38        19.09 o                         
  -3  10   7        909.34        926.12        37.46 o                         
  -2  10   7        836.23        828.51        29.84 o                         
  -1  10   7        653.31        647.13        33.22 o                         
   0  10   7         17.40         54.31        10.68 o                         
   1  10   7         67.29         79.84        13.15 o                         
   2  10   7        201.04        212.70        13.71 o                         
   3  10   7        911.30        901.80        24.72 o                         
   4  10   7       2151.72       2096.24        41.70 o                         
   5  10   7        865.64        907.93        26.99 o                         
   6  10   7       1417.03       1423.76        35.02 o                         
   7  10   7        373.69        377.28        24.50 o                         
  -1  11   7       1592.77       1651.59        64.57 o                         
   0  11   7        329.86        351.68        32.43 o                         
   1  11   7         23.46         24.65        12.61 o                         
   2  11   7         22.80         50.04        13.25 o                         
   3  11   7        545.97        577.92        24.24 o                         
   4  11   7       1073.58        993.32        39.47 o                         
   5  11   7        373.22        383.59        20.05 o                         
   6  11   7        648.54        623.81        32.15 o                         
   1  12   7        800.80        879.08        32.73 o                         
   2  12   7        255.66        246.29        24.24 o                         
   3  12   7        106.40        136.03        17.32 o                         
   4  12   7        229.14        229.45        16.43 o                         
  -4 -11   8       1279.51       1238.47        41.28 o                         
  -3 -11   8        901.66        891.16        56.62 o                         
  -2 -11   8        394.62        387.60        25.37 o                         
  -1 -11   8        203.67        198.96        26.65 o                         
   0 -11   8         92.36        103.11        24.69 o                         
  -5 -10   8        232.89        252.86        17.23 o                         
  -4 -10   8       1517.63       1494.46        34.90 o                         
  -3 -10   8       1609.90       1597.79        35.54 o                         
  -2 -10   8       1224.68       1278.25        39.63 o                         
  -1 -10   8        814.25        906.71        39.40 o                         
   0 -10   8        553.49        485.53        26.62 o                         
   1 -10   8          5.48         17.37        13.15 o                         
   2 -10   8         13.10         33.11        22.63 o                         
  -6  -9   8          4.05          8.58        10.54 o                         
  -5  -9   8         25.21         19.42        10.34 o                         
  -4  -9   8        217.99        231.43        15.63 o                         
  -3  -9   8       1251.74       1260.50        30.23 o                         
  -2  -9   8       1867.46       1851.93        37.80 o                         
  -1  -9   8       2992.71       3151.30        60.23 o                         
   0  -9   8       1996.60       2090.51        50.51 o                         
   1  -9   8        302.48        305.41        21.14 o                         
   2  -9   8         16.56         16.39        16.82 o                         
   3  -9   8         45.52         90.79        21.09 o                         
  -7  -8   8        784.10        760.99        29.50 o                         
  -6  -8   8         60.43         55.38        10.55 o                         
  -5  -8   8        153.86        133.77        13.00 o                         
  -4  -8   8         16.82         27.49         9.32 o                         
  -3  -8   8       1103.06       1056.88        26.50 o                         
  -2  -8   8        919.17        889.12        23.10 o                         
  -1  -8   8       2317.20       2289.98        63.04 o                         
   0  -8   8       2527.76       2570.41        46.65 o                         
   1  -8   8       1118.87       1164.39        30.39 o                         
   2  -8   8        504.06        476.40        26.56 o                         
   3  -8   8         24.00         36.28        14.27 o                         
   4  -8   8         64.24         87.71        16.80 o                         
  -7  -7   8       1257.49       1215.48        35.26 o                         
  -6  -7   8        824.88        794.75        24.06 o                         
  -5  -7   8        630.76        608.83        19.35 o                         
  -4  -7   8         32.97         27.57         8.16 o                         
  -3  -7   8        351.04        353.03        15.07 o                         
  -2  -7   8        799.40        764.38        20.26 o                         
  -1  -7   8        773.56        790.46        16.75 o                         
   0  -7   8       2613.34       2621.46        42.60 o                         
   1  -7   8       1538.09       1513.07        31.83 o                         
   2  -7   8       1304.34       1312.78        28.44 o                         
   3  -7   8        455.16        457.95        19.44 o                         
   4  -7   8        131.94        133.89        13.03 o                         
   5  -7   8         37.06         48.76        11.80 o                         
  -8  -6   8        522.02        511.54        23.50 o                         
  -7  -6   8       1205.96       1237.15        34.75 o                         
  -6  -6   8       2096.62       2061.67        42.76 o                         
  -5  -6   8       3205.41       3058.67        48.66 o                         
  -4  -6   8       1437.23       1342.24        24.80 o                         
  -3  -6   8        193.03        188.10        10.31 o                         
  -2  -6   8       1001.73        998.73        18.44 o                         
  -1  -6   8       1720.81       1718.29        26.25 o                         
   0  -6   8       3915.77       3863.52        48.92 o                         
   1  -6   8       1974.73       2014.43        29.60 o                         
   2  -6   8       2102.91       2145.54        33.72 o                         
   3  -6   8       1220.19       1167.37        30.85 o                         
   4  -6   8        411.23        392.41        18.64 o                         
   5  -6   8         30.86         20.40        10.54 o                         
   6  -6   8         23.43         26.78        14.92 o                         
  -8  -5   8         80.75         68.03        14.03 o                         
  -7  -5   8        830.98        811.88        24.80 o                         
  -6  -5   8       1356.52       1344.53        30.90 o                         
  -5  -5   8       4610.45       4506.74        60.89 o                         
  -4  -5   8       3697.95       3601.75        50.01 o                         
  -3  -5   8        933.24        872.50        18.03 o                         
  -2  -5   8         64.34         72.12         5.93 o                         
  -1  -5   8       1377.63       1360.44        21.52 o                         
   0  -5   8       4209.98       4043.35        44.48 o                         
   1  -5   8       3782.97       3785.81        47.78 o                         
   2  -5   8       3189.96       3144.06        41.98 o                         
   3  -5   8       2735.52       2702.70        44.15 o                         
   4  -5   8        474.78        510.11        19.24 o                         
   5  -5   8        178.20        176.10        14.14 o                         
   6  -5   8         62.15         37.16        14.74 o                         
  -8  -4   8         66.71         52.63        16.18 o                         
  -7  -4   8        856.50        887.27        25.67 o                         
  -6  -4   8       1006.20        988.58        24.98 o                         
  -5  -4   8       2061.81       2096.75        32.88 o                         
  -4  -4   8       2621.99       2689.93        38.96 o                         
  -3  -4   8       1717.10       1673.53        26.75 o                         
  -2  -4   8       4067.91       4004.93        49.12 o                         
  -1  -4   8        685.18        696.23        12.30 o                         
   0  -4   8        141.18        163.57         6.55 o                         
   1  -4   8       2693.22       2598.62        32.25 o                         
   2  -4   8       4321.06       4251.59        52.98 o                         
   3  -4   8       5318.04       5164.42        63.86 o                         
   4  -4   8       1895.87       1824.96        33.98 o                         
   5  -4   8        697.76        706.53        23.23 o                         
   6  -4   8        279.08        260.62        20.80 o                         
   7  -4   8          2.90         16.48        12.82 o                         
  -8  -3   8          3.18         20.91        10.77 o                         
  -7  -3   8        353.91        366.38        18.47 o                         
  -6  -3   8       1330.48       1265.00        31.74 o                         
  -5  -3   8       2899.81       2920.45        46.29 o                         
  -4  -3   8       6055.07       6074.15        71.45 o                         
  -3  -3   8       3600.94       3698.42        45.62 o                         
  -2  -3   8       4905.52       4933.35        54.72 o                         
  -1  -3   8       3925.97       3982.88        45.31 o                         
   0  -3   8        107.65        112.79         5.60 o                         
   1  -3   8         11.37         15.07         3.26 o                         
   2  -3   8       2511.20       2458.31        33.08 o                         
   3  -3   8       3866.36       3774.97        48.14 o                         
   4  -3   8       2672.23       2604.54        42.58 o                         
   5  -3   8       1599.91       1510.64        30.71 o                         
   6  -3   8        817.47        855.47        40.35 o                         
   7  -3   8         74.09         86.77        13.08 o                         
  -8  -2   8        206.80        201.60        16.08 o                         
  -7  -2   8         33.05         46.31        11.45 o                         
  -6  -2   8         93.74        110.52        10.03 o                         
  -5  -2   8       3158.16       3112.46        47.79 o                         
  -4  -2   8       8910.21       8908.27       101.05 o                         
  -3  -2   8       6477.75       6486.20        79.02 o                         
  -2  -2   8       9314.86       9318.95       110.28 o                         
  -1  -2   8       9234.85       9456.53        99.45 o                         
   0  -2   8         73.43         79.87         6.60 o                         
   1  -2   8          4.01         17.43         3.30 o                         
   2  -2   8        670.16        620.05        11.48 o                         
   3  -2   8       1429.17       1376.86        21.40 o                         
   4  -2   8       1446.34       1443.78        26.22 o                         
   5  -2   8       1275.61       1230.56        26.25 o                         
   6  -2   8       1148.95       1114.91        39.34 o                         
   7  -2   8        510.11        492.31        21.36 o                         
  -8  -1   8        308.15        275.48        19.59 o                         
  -7  -1   8        162.43        174.20        12.80 o                         
  -6  -1   8        314.70        348.83        16.70 o                         
  -5  -1   8        370.12        367.26        13.46 o                         
  -4  -1   8       1691.26       1710.01        26.49 o                         
  -3  -1   8       4330.45       4397.26        44.19 o                         
  -2  -1   8      17666.04      17469.41       179.13 o                         
  -1  -1   8      19236.90      19239.86       207.75 o                         
   0  -1   8       6444.65       6377.74        68.93 o                         
   1  -1   8        787.73        741.85        12.43 o                         
   2  -1   8       1522.25       1628.93        21.20 o                         
   3  -1   8       1349.67       1284.29        18.07 o                         
   4  -1   8       1353.23       1325.53        26.90 o                         
   5  -1   8       1537.64       1510.13        26.84 o                         
   6  -1   8       1295.11       1312.47        27.98 o                         
   7  -1   8        536.93        541.94        21.24 o                         
   8  -1   8        115.23        126.43        17.80 o                         
  -8   0   8        466.07        434.61        23.24 o                         
  -7   0   8        211.25        208.21        14.83 o                         
  -6   0   8        708.19        711.29        21.29 o                         
  -5   0   8        142.82        126.36         9.33 o                         
  -4   0   8       1343.02       1354.31        22.65 o                         
  -3   0   8       1858.26       1934.53        22.52 o                         
  -2   0   8       8834.65       9104.53        90.73 o                         
  -1   0   8      15691.51      16026.61       156.48 o                         
   0   0   8       7934.77       7946.45        76.53 o                         
   1   0   8       7192.47       6864.79        73.45 o                         
   2   0   8       9734.38       9690.98       114.45 o                         
   3   0   8        302.01        302.25         8.55 o                         
   4   0   8        200.88        203.15        10.22 o                         
   5   0   8       1278.73       1233.30        23.09 o                         
   6   0   8       2011.32       1994.11        35.89 o                         
   7   0   8        651.71        668.82        22.74 o                         
   8   0   8        343.08        353.72        21.51 o                         
  -8   1   8        945.40        951.65        30.70 o                         
  -7   1   8        790.44        784.06        24.41 o                         
  -6   1   8       1519.29       1453.51        32.13 o                         
  -5   1   8       1190.00       1120.61        26.33 o                         
  -4   1   8       1032.33       1021.75        20.41 o                         
  -3   1   8        435.30        443.97        11.74 o                         
  -2   1   8       4229.64       4178.25        56.57 o                         
  -1   1   8       9845.00      10062.06       104.41 o                         
   0   1   8       7445.45       7494.10       113.73 o                         
   1   1   8      13719.61      13841.91       135.99 o                         
   2   1   8       3898.50       3823.66        45.91 o                         
   3   1   8        912.95        887.83        13.44 o                         
   4   1   8        205.84        206.60         8.26 o                         
   5   1   8        378.31        405.75        12.97 o                         
   6   1   8       1387.01       1391.84        25.70 o                         
   7   1   8        904.26        920.21        27.88 o                         
   8   1   8        577.98        575.01        23.75 o                         
  -8   2   8        533.16        622.33        42.92 o                         
  -7   2   8       1213.26       1212.34        33.43 o                         
  -6   2   8       2897.89       2833.87        50.52 o                         
  -5   2   8       2061.79       2032.46        35.51 o                         
  -4   2   8        636.19        614.18        15.98 o                         
  -3   2   8        142.06        144.34         8.67 o                         
  -2   2   8       4043.45       4048.36        55.18 o                         
  -1   2   8       2395.44       2215.23        24.58 o                         
   0   2   8       5829.78       5941.15        60.51 o                         
   1   2   8      11730.34      11827.51       122.39 o                         
   2   2   8       4493.37       4493.74        49.81 o                         
   3   2   8       3020.80       2991.52        37.76 o                         
   4   2   8       1138.99       1133.58        16.16 o                         
   5   2   8          4.05         17.61         4.77 o                         
   6   2   8        190.27        198.59        10.96 o                         
   7   2   8        394.16        409.54        20.75 o                         
   8   2   8        461.68        460.04        21.04 o                         
  -7   3   8        604.56        609.30        25.04 o                         
  -6   3   8       2341.59       2319.61        48.45 o                         
  -5   3   8       2014.45       1974.47        35.13 o                         
  -4   3   8       2501.86       2519.10        40.33 o                         
  -3   3   8       3018.50       2947.87        44.03 o                         
  -2   3   8         33.57         50.89         2.92 o                         
  -1   3   8        742.62        687.39        10.26 o                         
   0   3   8       4376.78       4488.70        44.67 o                         
   1   3   8      11619.38      11223.78       111.20 o                         
   2   3   8      17328.60      17365.70       188.53 o                         
   3   3   8       2405.47       2344.36        27.79 o                         
   4   3   8       2811.99       2869.28        33.83 o                         
   5   3   8        284.22        305.04        11.41 o                         
   6   3   8          0.67          0.81         5.28 o                         
   7   3   8         29.38         34.63         8.66 o                         
   8   3   8        234.09        247.44        18.15 o                         
  -7   4   8        319.95        329.79        20.60 o                         
  -6   4   8       1059.70       1070.28        34.77 o                         
  -5   4   8       1205.13       1188.69        30.38 o                         
  -4   4   8       1146.28       1229.55        24.88 o                         
  -3   4   8       5037.84       4904.64        67.96 o                         
  -2   4   8       2438.31       2490.39        32.40 o                         
  -1   4   8        107.63        106.39         4.70 o                         
   0   4   8        569.41        575.05        13.06 o                         
   1   4   8       9461.21       9403.26        98.74 o                         
   2   4   8      16992.65      16998.44       175.52 o                         
   3   4   8       3862.48       3794.29        44.77 o                         
   4   4   8       6025.19       5974.23        67.55 o                         
   5   4   8       1685.33       1614.23        26.03 o                         
   6   4   8         52.87         61.74         7.11 o                         
   7   4   8          0.56          7.27         9.28 o                         
   8   4   8         80.67         82.60        12.65 o                         
  -6   5   8       1058.92       1089.26        35.27 o                         
  -5   5   8       1189.63       1118.62        30.38 o                         
  -4   5   8       1187.99       1219.35        27.01 o                         
  -3   5   8       4707.85       4463.30        68.38 o                         
  -2   5   8        405.31        431.75        13.65 o                         
  -1   5   8         34.85         37.30         3.84 o                         
   0   5   8        724.19        729.15        12.98 o                         
   1   5   8        813.04        863.26        13.68 o                         
   2   5   8       3155.33       3258.10        38.34 o                         
   3   5   8       3293.48       3335.42        42.55 o                         
   4   5   8       5167.09       5218.45        64.17 o                         
   5   5   8       4975.09       4909.13        61.86 o                         
   6   5   8       1162.36       1151.67        22.78 o                         
   7   5   8        169.77        182.08        12.99 o                         
   8   5   8          1.16         19.82        10.27 o                         
  -6   6   8        303.63        320.54        18.67 o                         
  -5   6   8        973.61        955.41        26.27 o                         
  -4   6   8       1855.51       1882.42        80.17 o                         
  -3   6   8       4739.82       4689.47        71.98 o                         
  -2   6   8       2873.59       2821.08        46.42 o                         
  -1   6   8       1397.89       1452.95        23.59 o                         
   0   6   8        344.20        365.22         9.57 o                         
   1   6   8          0.26         10.39         3.73 o                         
   2   6   8        791.45        740.08        15.79 o                         
   3   6   8       1638.80       1613.92        26.75 o                         
   4   6   8       3178.21       3206.06        45.83 o                         
   5   6   8       3532.16       3579.73        51.07 o                         
   6   6   8       1965.33       1978.56        38.99 o                         
   7   6   8        679.31        712.43        28.17 o                         
   8   6   8        167.57        170.06        15.10 o                         
  -5   7   8        120.39        105.27        12.46 o                         
  -4   7   8        740.20        722.87        22.72 o                         
  -3   7   8       3083.29       3032.46        51.86 o                         
  -2   7   8       5790.34       5704.01        84.76 o                         
  -1   7   8       4622.15       4715.72        61.34 o                         
   0   7   8       2026.28       2058.94        31.11 o                         
   1   7   8        173.53        213.40         9.76 o                         
   2   7   8        246.73        249.53        11.70 o                         
   3   7   8        626.07        610.78        16.32 o                         
   4   7   8       3667.04       3638.56        51.25 o                         
   5   7   8       1475.88       1440.52        27.09 o                         
   6   7   8       1024.29        994.59        28.88 o                         
   7   7   8        593.83        612.69        24.85 o                         
   8   7   8        248.78        275.61        17.95 o                         
  -5   8   8          4.26         14.46        12.45 o                         
  -4   8   8         74.68         84.41        11.48 o                         
  -3   8   8       1310.57       1285.86        29.30 o                         
  -2   8   8       1628.35       1634.06        36.31 o                         
  -1   8   8       2002.16       1943.77        39.90 o                         
   0   8   8       5230.65       5207.61        72.42 o                         
   1   8   8       2504.02       2420.96        38.90 o                         
   2   8   8        651.45        605.83        16.57 o                         
   3   8   8         36.87         62.49         8.01 o                         
   4   8   8        679.65        742.93        21.94 o                         
   5   8   8       1136.08       1148.14        31.11 o                         
   6   8   8       1043.25       1000.90        31.70 o                         
   7   8   8        962.39        996.20        28.06 o                         
   8   8   8        387.95        382.70        20.90 o                         
  -4   9   8          4.34         22.34        13.66 o                         
  -3   9   8        329.56        334.45        22.01 o                         
  -2   9   8        610.07        607.96        25.79 o                         
  -1   9   8       1258.20       1227.06        30.58 o                         
   0   9   8       3562.82       3562.08        58.33 o                         
   1   9   8       3219.61       3101.01        69.27 o                         
   2   9   8       1470.41       1424.07        26.05 o                         
   3   9   8        413.41        467.15        33.55 o                         
   4   9   8         50.62         74.53        11.97 o                         
   5   9   8        626.11        637.36        22.76 o                         
   6   9   8        502.13        520.41        22.68 o                         
   7   9   8        948.29       1007.75        31.80 o                         
  -3  10   8         47.89         55.75        14.99 o                         
  -2  10   8        322.06        330.82        22.03 o                         
  -1  10   8        868.54        877.08        35.47 o                         
   0  10   8       2566.83       2625.35        57.63 o                         
   1  10   8       1641.19       1596.33        41.68 o                         
   2  10   8        741.28        676.86        21.05 o                         
   3  10   8        951.73        921.77        25.37 o                         
   4  10   8         86.27         88.80        11.59 o                         
   5  10   8         86.09         82.37        12.28 o                         
   6  10   8         44.78         79.55        13.15 o                         
   7  10   8        280.07        298.27        35.49 o                         
  -1  11   8        102.64        108.91        23.86 o                         
   0  11   8       1544.99       1504.98        47.77 o                         
   1  11   8       1210.73       1232.23        37.22 o                         
   2  11   8        872.76        861.14        31.42 o                         
   3  11   8       1370.32       1290.02        34.36 o                         
   4  11   8        307.55        323.00        18.02 o                         
   5  11   8         52.33         54.21        12.45 o                         
   6  11   8          5.58         19.42        14.15 o                         
   1  12   8        650.11        646.78        39.02 o                         
   2  12   8       1210.10       1278.10        42.12 o                         
   3  12   8       1448.11       1397.89        46.08 o                         
   4  12   8        983.42        951.45        28.35 o                         
  -3 -11   9        109.33        103.03        17.90 o                         
  -2 -11   9        289.60        282.88        23.82 o                         
  -1 -11   9        187.49        193.94        29.64 o                         
  -5 -10   9        564.33        544.10        26.02 o                         
  -4 -10   9        458.88        485.63        22.04 o                         
  -3 -10   9         25.52         41.57        12.50 o                         
  -2 -10   9        319.06        340.05        23.56 o                         
  -1 -10   9        307.82        294.78        25.98 o                         
   0 -10   9        871.21        924.63        39.91 o                         
   1 -10   9        730.48        740.06        36.81 o                         
  -6  -9   9        811.82        765.04        44.08 o                         
  -5  -9   9        937.56        897.32        26.66 o                         
  -4  -9   9       1876.12       1859.96        39.28 o                         
  -3  -9   9        584.64        604.04        21.30 o                         
  -2  -9   9         31.75         42.67        13.09 o                         
  -1  -9   9         70.21         80.50        14.68 o                         
   0  -9   9       1317.19       1337.88        39.12 o                         
   1  -9   9        955.46        896.73        52.18 o                         
   2  -9   9        792.31        849.25        63.44 o                         
   3  -9   9        756.24        764.58        53.10 o                         
  -7  -8   9        421.86        440.79        32.51 o                         
  -6  -8   9        442.53        393.26        19.80 o                         
  -5  -8   9       1208.07       1189.40        29.86 o                         
  -4  -8   9       2480.65       2482.42        46.67 o                         
  -3  -8   9       1009.96        950.19        25.11 o                         
  -2  -8   9        406.50        406.65        24.62 o                         
  -1  -8   9        212.70        195.57        17.27 o                         
   0  -8   9         67.97         69.18        10.27 o                         
   1  -8   9        597.64        583.62        22.23 o                         
   2  -8   9        706.83        709.68        32.41 o                         
   3  -8   9       1077.45       1117.69        39.78 o                         
   4  -8   9        633.83        618.21        30.46 o                         
  -7  -7   9        289.78        299.05        20.62 o                         
  -6  -7   9        700.10        663.71        26.39 o                         
  -5  -7   9       1589.49       1557.55        31.19 o                         
  -4  -7   9       2115.29       2075.65        37.07 o                         
  -3  -7   9       3202.78       3187.97        50.08 o                         
  -2  -7   9       1026.04       1024.42        21.55 o                         
  -1  -7   9       1062.64       1049.27        19.93 o                         
   0  -7   9        215.95        219.17        14.25 o                         
   1  -7   9        138.23        155.74        12.26 o                         
   2  -7   9        272.98        280.70        19.96 o                         
   3  -7   9        630.27        638.17        21.05 o                         
   4  -7   9        899.75        872.30        29.62 o                         
   5  -7   9        278.66        286.28        19.97 o                         
  -8  -6   9        175.02        156.29        27.88 o                         
  -7  -6   9          0.80          7.18        11.09 o                         
  -6  -6   9        221.75        214.39        17.17 o                         
  -5  -6   9       1182.47       1082.23        24.26 o                         
  -4  -6   9       3543.97       3332.60        48.03 o                         
  -3  -6   9       4078.11       4013.07        55.33 o                         
  -2  -6   9       2862.44       2852.95        47.77 o                         
  -1  -6   9       4848.45       4818.40        59.58 o                         
   0  -6   9        558.92        569.20        19.41 o                         
   1  -6   9          1.24          7.09         5.32 o                         
   2  -6   9         24.02         35.11         6.84 o                         
   3  -6   9        507.28        495.85        18.34 o                         
   4  -6   9        972.73        973.59        27.40 o                         
   5  -6   9        223.80        235.28        16.37 o                         
  -8  -5   9        759.17        762.10        29.83 o                         
  -7  -5   9        191.49        187.20        16.93 o                         
  -6  -5   9         68.05         51.49         9.45 o                         
  -5  -5   9         13.46         11.40         6.43 o                         
  -4  -5   9       3910.93       3719.84        51.74 o                         
  -3  -5   9       2359.70       2290.86        35.03 o                         
  -2  -5   9       4586.93       4396.07        58.49 o                         
  -1  -5   9      10216.26      10097.74       114.30 o                         
   0  -5   9       3762.40       3734.39        44.32 o                         
   1  -5   9        103.28        117.38         7.44 o                         
   2  -5   9         66.55         77.25         6.94 o                         
   3  -5   9        357.08        356.93        15.35 o                         
   4  -5   9        893.26        878.79        24.03 o                         
   5  -5   9        393.57        399.47        19.37 o                         
   6  -5   9        223.68        243.17        18.55 o                         
  -8  -4   9       1182.62       1258.46        42.06 o                         
  -7  -4   9        578.23        586.37        22.38 o                         
  -6  -4   9        116.67        106.96        11.33 o                         
  -5  -4   9        468.34        415.00        17.17 o                         
  -4  -4   9        439.52        392.90        12.69 o                         
  -3  -4   9       1230.05       1176.37        21.41 o                         
  -2  -4   9       3772.74       3684.62        46.06 o                         
  -1  -4   9       6835.75       6683.40        73.27 o                         
   0  -4   9       7370.56       7405.50        84.99 o                         
   1  -4   9       1879.16       1881.96        29.05 o                         
   2  -4   9       2708.19       2629.74        36.05 o                         
   3  -4   9          4.17         21.27         6.43 o                         
   4  -4   9        274.13        274.31        14.26 o                         
   5  -4   9        564.08        601.07        26.80 o                         
   6  -4   9        659.58        723.36        39.00 o                         
   7  -4   9        424.20        421.73        81.21 o                         
  -8  -3   9        907.46        922.76        36.22 o                         
  -7  -3   9       1141.54       1121.60        36.05 o                         
  -6  -3   9        819.46        801.45        27.33 o                         
  -5  -3   9       1727.61       1595.98        33.21 o                         
  -4  -3   9          4.58          5.90         4.74 o                         
  -3  -3   9       1544.03       1615.78        23.66 o                         
  -2  -3   9       1264.81       1216.28        17.34 o                         
  -1  -3   9       5179.10       5081.46        59.90 o                         
   0  -3   9       4471.41       4441.32        53.19 o                         
   1  -3   9       3291.91       3207.93        38.29 o                         
   2  -3   9       5934.37       5750.50        68.30 o                         
   3  -3   9       1221.85       1091.13        27.55 o                         
   4  -3   9         20.51         16.80         7.31 o                         
   5  -3   9         18.21         14.84         8.66 o                         
   6  -3   9        759.84        762.82        32.44 o                         
   7  -3   9        601.82        622.63        42.77 o                         
  -8  -2   9        829.16        855.48        29.14 o                         
  -7  -2   9       1104.85       1031.39        31.00 o                         
  -6  -2   9       2836.63       2895.90        51.29 o                         
  -5  -2   9       5080.16       5119.87        72.50 o                         
  -4  -2   9        917.84        915.54        16.31 o                         
  -3  -2   9        186.35        198.23         8.74 o                         
  -2  -2   9        782.84        746.87        13.53 o                         
  -1  -2   9       9638.57       9615.21       107.09 o                         
   0  -2   9       7774.20       7957.57        89.95 o                         
   1  -2   9       4207.58       4143.78        49.96 o                         
   2  -2   9       1699.78       1603.58        23.50 o                         
   3  -2   9       1745.95       1724.16        28.14 o                         
   4  -2   9        176.90        184.15        10.04 o                         
   5  -2   9        171.40        154.74        13.87 o                         
   6  -2   9         64.13         67.91        11.03 o                         
   7  -2   9        218.12        221.13        16.02 o                         
  -8  -1   9        611.29        602.65        26.66 o                         
  -7  -1   9        711.76        738.14        24.14 o                         
  -6  -1   9       2212.31       2217.11        42.26 o                         
  -5  -1   9       3783.84       3734.98        55.72 o                         
  -4  -1   9       2864.34       2833.95        43.45 o                         
  -3  -1   9       2908.09       2904.32        34.69 o                         
  -2  -1   9         27.86         28.70         3.54 o                         
  -1  -1   9       2179.82       2109.54        27.67 o                         
   0  -1   9       5422.50       5491.17        60.73 o                         
   1  -1   9       7538.91       7442.48        84.26 o                         
   2  -1   9      12821.20      12660.28       132.18 o                         
   3  -1   9       3586.42       3376.13        43.20 o                         
   4  -1   9        912.56        875.30        18.39 o                         
   5  -1   9        391.41        374.34        13.98 o                         
   6  -1   9          2.61          2.02         8.60 o                         
   7  -1   9        106.04         97.07        12.50 o                         
   8  -1   9          8.62         28.56        12.92 o                         
  -8   0   9        120.80        124.51        15.82 o                         
  -7   0   9        529.18        556.66        21.66 o                         
  -6   0   9       1447.35       1449.99        42.74 o                         
  -5   0   9       4196.20       4213.42        61.42 o                         
  -4   0   9        608.42        617.01        15.90 o                         
  -3   0   9       4286.22       4343.70        48.72 o                         
  -2   0   9       4237.22       4359.02        57.71 o                         
  -1   0   9         14.66         30.80         5.87 o                         
   0   0   9        291.27        284.72         6.58 o                         
   1   0   9       1238.72       1156.63        17.31 o                         
   2   0   9      35840.43      35007.38       396.61 o                         
   3   0   9       6983.38       6669.64        77.35 o                         
   4   0   9       3638.05       3547.72        48.84 o                         
   5   0   9       1914.26       1834.22        30.42 o                         
   6   0   9        213.72        212.91        12.87 o                         
   7   0   9        103.54        104.25        13.77 o                         
   8   0   9         13.12         16.89        12.14 o                         
  -8   1   9          0.56         -5.56        11.11 o                         
  -7   1   9        173.89        184.40        14.48 o                         
  -6   1   9        850.55        852.87        24.05 o                         
  -5   1   9       5517.46       5398.24        82.72 o                         
  -4   1   9       1387.78       1351.84        27.30 o                         
  -3   1   9       4607.47       4640.19        63.53 o                         
  -2   1   9       6326.43       6721.56        87.53 o                         
  -1   1   9         59.34         66.55         4.62 o                         
   0   1   9        125.41        131.60         5.34 o                         
   1   1   9         23.64         32.42         3.08 o                         
   2   1   9       7567.09       7760.43        87.98 o                         
   3   1   9       3335.77       3306.34        44.16 o                         
   4   1   9       3660.63       3678.06        46.50 o                         
   5   1   9       3517.42       3516.05        49.17 o                         
   6   1   9       1121.13       1089.55        24.96 o                         
   7   1   9        118.28        102.43        13.33 o                         
   8   1   9          0.44         -6.15        10.56 o                         
  -7   2   9         47.67         63.51        12.82 o                         
  -6   2   9        257.57        292.95        16.48 o                         
  -5   2   9       2482.82       2361.93        43.25 o                         
  -4   2   9       4323.67       4210.45        60.68 o                         
  -3   2   9       8259.55       8389.54       101.65 o                         
  -2   2   9       7541.91       7333.02        94.86 o                         
  -1   2   9       2282.13       2182.91        23.49 o                         
   0   2   9        987.41       1003.68        13.75 o                         
   1   2   9         30.01         36.31         3.21 o                         
   2   2   9        115.43        108.37         4.61 o                         
   3   2   9       2051.46       2018.94        25.80 o                         
   4   2   9       1660.57       1676.30        25.02 o                         
   5   2   9       4079.88       4127.47        51.47 o                         
   6   2   9       1662.49       1638.74        28.11 o                         
   7   2   9        571.43        579.01        27.99 o                         
   8   2   9        197.13        210.94        15.97 o                         
  -7   3   9        287.78        264.78        18.73 o                         
  -6   3   9          3.83         13.15        10.06 o                         
  -5   3   9        519.85        507.36        18.01 o                         
  -4   3   9       1891.00       1899.20        33.13 o                         
  -3   3   9       5131.41       5177.16        71.18 o                         
  -2   3   9      16434.71      16082.72       186.15 o                         
  -1   3   9      10658.75      10884.86       107.92 o                         
   0   3   9       3824.29       3875.53        39.52 o                         
   1   3   9       1107.15       1049.13        15.18 o                         
   2   3   9        364.69        387.15         9.68 o                         
   3   3   9       2013.05       1898.11        25.72 o                         
   4   3   9       1294.92       1244.86        19.69 o                         
   5   3   9       2957.40       2932.93        40.74 o                         
   6   3   9       1612.59       1611.59        27.49 o                         
   7   3   9        449.23        469.68        20.00 o                         
   8   3   9        332.77        321.49        23.89 o                         
  -7   4   9        206.13        247.26        26.77 o                         
  -6   4   9        240.23        238.57        19.14 o                         
  -5   4   9         44.59         39.88         8.51 o                         
  -4   4   9         62.90         78.55         8.47 o                         
  -3   4   9       1665.11       1622.68        28.78 o                         
  -2   4   9       9144.61       9314.46       111.33 o                         
  -1   4   9       7406.70       7562.65        73.51 o                         
   0   4   9       7133.54       7224.95        73.54 o                         
   1   4   9       6710.79       6837.30        73.61 o                         
   2   4   9        506.05        492.06        10.62 o                         
   3   4   9         76.87         94.02         8.00 o                         
   4   4   9       1669.80       1637.04        24.09 o                         
   5   4   9       1873.80       1830.27        28.77 o                         
   6   4   9       1562.23       1547.21        29.04 o                         
   7   4   9        699.15        691.86        23.31 o                         
   8   4   9        510.19        530.90        23.24 o                         
  -6   5   9        555.31        593.69        27.41 o                         
  -5   5   9          9.51          0.82         9.37 o                         
  -4   5   9          0.51          6.76         7.42 o                         
  -3   5   9       1273.86       1193.42        25.97 o                         
  -2   5   9       2178.16       2164.53        37.63 o                         
  -1   5   9       1326.06       1346.04        22.22 o                         
   0   5   9       5920.10       5944.27        68.71 o                         
   1   5   9      10795.19      10731.36       112.86 o                         
   2   5   9       2519.46       2434.05        35.32 o                         
   3   5   9       2642.18       2592.87        33.37 o                         
   4   5   9         26.62         31.75         5.80 o                         
   5   5   9        763.25        729.15        18.38 o                         
   6   5   9       1261.06       1282.07        29.54 o                         
   7   5   9        956.87       1014.15        25.49 o                         
   8   5   9        980.01        981.53        31.22 o                         
  -6   6   9        768.52        803.25        28.97 o                         
  -5   6   9        469.72        471.66        22.33 o                         
  -4   6   9        178.15        156.44        13.80 o                         
  -3   6   9         95.79        109.33        10.12 o                         
  -2   6   9       1193.71       1219.36        25.81 o                         
  -1   6   9       2443.68       2538.21        36.19 o                         
   0   6   9       4664.27       4683.60        56.23 o                         
   1   6   9       6530.94       6498.67        75.23 o                         
   2   6   9       2023.14       1978.67        42.22 o                         
   3   6   9        900.06        879.98        18.39 o                         
   4   6   9        999.07        976.98        20.51 o                         
   5   6   9         91.32         86.61         8.67 o                         
   6   6   9        255.26        243.24        16.44 o                         
   7   6   9        307.45        308.48        18.18 o                         
   8   6   9        614.95        608.54        30.40 o                         
  -5   7   9        855.29        886.20        50.96 o                         
  -4   7   9       1060.89       1062.19        30.05 o                         
  -3   7   9        728.48        691.53        20.36 o                         
  -2   7   9         18.16         59.23         8.68 o                         
  -1   7   9        702.85        718.32        18.84 o                         
   0   7   9       3799.06       3743.03        50.37 o                         
   1   7   9       5924.15       5896.73        80.06 o                         
   2   7   9       4416.36       4496.93        63.82 o                         
   3   7   9       1682.65       1653.74        28.12 o                         
   4   7   9       1101.54       1112.98        22.45 o                         
   5   7   9         31.76         41.00         8.17 o                         
   6   7   9         13.63         18.53        10.15 o                         
   7   7   9         71.02         76.85        13.17 o                         
   8   7   9        273.83        277.95        18.25 o                         
  -4   8   9        917.80        909.28        25.63 o                         
  -3   8   9       1061.33       1013.34        28.39 o                         
  -2   8   9         54.77         51.07        10.42 o                         
  -1   8   9        134.72        125.13        11.91 o                         
   0   8   9        402.86        417.73        16.25 o                         
   1   8   9       3264.95       3280.84        49.68 o                         
   2   8   9       3790.09       3798.21        56.21 o                         
   3   8   9       3226.74       3194.11        49.56 o                         
   4   8   9       3602.87       3601.32        55.45 o                         
   5   8   9        638.04        616.81        21.51 o                         
   6   8   9         58.57         74.16        12.77 o                         
   7   8   9          6.50         28.05        11.92 o                         
   8   8   9        263.89        241.48        18.72 o                         
  -4   9   9        711.95        718.38        36.52 o                         
  -3   9   9       1089.54       1080.86        38.37 o                         
  -2   9   9         91.91         82.32        15.50 o                         
  -1   9   9        101.98         99.39        14.02 o                         
   0   9   9          0.87         19.64         9.18 o                         
   1   9   9        754.11        750.71        21.25 o                         
   2   9   9        922.05        926.58        22.05 o                         
   3   9   9       1537.28       1471.25        43.99 o                         
   4   9   9       3488.75       3313.01        63.04 o                         
   5   9   9       2156.10       2137.30        48.81 o                         
   6   9   9        576.95        592.57        25.64 o                         
   7   9   9        147.39        167.82        16.84 o                         
  -3  10   9       1253.70       1208.77        46.35 o                         
  -2  10   9        570.08        582.17        31.51 o                         
  -1  10   9        424.37        428.91        28.60 o                         
   0  10   9         70.92         88.79        15.33 o                         
   1  10   9        356.76        406.01        23.16 o                         
   2  10   9        372.49        360.39        19.49 o                         
   3  10   9        857.72        833.85        24.17 o                         
   4  10   9       1710.73       1584.94        35.22 o                         
   5  10   9       1050.58       1036.46        41.06 o                         
   6  10   9        632.26        670.82        27.33 o                         
  -1  11   9       1055.71       1039.49        51.30 o                         
   0  11   9        595.29        588.80        31.95 o                         
   1  11   9          3.62         21.51        12.61 o                         
   2  11   9         69.36         87.89        14.97 o                         
   3  11   9        376.50        417.28        20.13 o                         
   4  11   9       1127.63       1113.51        30.05 o                         
   5  11   9        464.61        475.72        33.86 o                         
   6  11   9        503.67        505.53        55.93 o                         
   1  12   9        691.69        655.40        53.96 o                         
   2  12   9        174.83        210.00        20.00 o                         
   3  12   9         17.24         45.48        14.81 o                         
   4  12   9        723.56        772.75        29.12 o                         
  -5 -10  10        544.46        495.40        28.11 o                         
  -4 -10  10        925.19        897.06        27.28 o                         
  -3 -10  10       1557.69       1544.18        45.05 o                         
  -2 -10  10       1013.37       1143.48        38.43 o                         
  -1 -10  10        478.10        495.17        33.21 o                         
   0 -10  10        286.78        322.49        26.91 o                         
   1 -10  10          1.05         37.39        18.15 o                         
  -6  -9  10         62.17         55.84        12.82 o                         
  -5  -9  10         15.28         12.28         9.66 o                         
  -4  -9  10        254.39        267.42        16.80 o                         
  -3  -9  10       1249.60       1231.62        30.38 o                         
  -2  -9  10       1531.26       1532.08        43.37 o                         
  -1  -9  10       1861.86       1914.68        49.90 o                         
   0  -9  10       1392.69       1491.68        54.34 o                         
   1  -9  10        279.15        272.31        30.49 o                         
   2  -9  10          3.81          7.47        16.91 o                         
  -7  -8  10        727.07        645.68        79.55 o                         
  -6  -8  10         85.97         88.64        14.65 o                         
  -5  -8  10          3.78         -4.19         8.91 o                         
  -4  -8  10         11.44         20.19         9.67 o                         
  -3  -8  10        604.38        578.37        22.89 o                         
  -2  -8  10       1073.13       1039.79        26.10 o                         
  -1  -8  10       1265.56       1295.71        41.47 o                         
   0  -8  10       1652.86       1669.91        40.54 o                         
   1  -8  10       1166.34       1127.35        35.15 o                         
   2  -8  10        192.46        184.05        18.45 o                         
   3  -8  10         23.19         32.76        14.49 o                         
   4  -8  10         35.35         72.72        20.88 o                         
  -7  -7  10       1544.04       1539.91        40.96 o                         
  -6  -7  10        376.51        389.94        24.96 o                         
  -5  -7  10        138.38        119.18        12.16 o                         
  -4  -7  10         66.90         77.09         9.90 o                         
  -3  -7  10        352.29        380.39        16.16 o                         
  -2  -7  10       1393.45       1358.46        28.76 o                         
  -1  -7  10       1059.24       1059.98        21.93 o                         
   0  -7  10       1826.30       1862.21        45.18 o                         
   1  -7  10       1289.70       1278.30        30.70 o                         
   2  -7  10        671.23        652.56        42.34 o                         
   3  -7  10        384.73        368.78        20.69 o                         
   4  -7  10         50.83         55.36        11.54 o                         
  -7  -6  10       1230.40       1231.22        35.57 o                         
  -6  -6  10       1421.57       1386.85        36.08 o                         
  -5  -6  10       1901.60       1787.81        34.79 o                         
  -4  -6  10       1213.64       1174.52        23.60 o                         
  -3  -6  10         47.34         47.42         7.70 o                         
  -2  -6  10        782.36        752.64        17.89 o                         
  -1  -6  10       1398.31       1398.45        23.45 o                         
   0  -6  10       4928.96       4990.32        71.12 o                         
   1  -6  10       2042.31       2042.61        36.02 o                         
   2  -6  10       1211.07       1198.43        26.94 o                         
   3  -6  10        734.86        717.32        22.04 o                         
   4  -6  10        113.16        127.79        13.27 o                         
   5  -6  10          2.75         -8.64         9.80 o                         
  -8  -5  10         99.43        104.54        17.10 o                         
  -7  -5  10        883.56        857.99        29.14 o                         
  -6  -5  10       1351.84       1274.23        30.82 o                         
  -5  -5  10       2786.78       2633.74        43.75 o                         
  -4  -5  10       3626.62       3532.31        50.02 o                         
  -3  -5  10        789.74        759.49        18.09 o                         
  -2  -5  10         11.82         20.94         5.95 o                         
  -1  -5  10        502.44        495.98        12.58 o                         
   0  -5  10       4499.52       4408.87        54.64 o                         
   1  -5  10       2634.95       2656.78        36.48 o                         
   2  -5  10       2574.25       2579.45        39.42 o                         
   3  -5  10       1891.62       1824.51        33.86 o                         
   4  -5  10        514.60        517.57        20.00 o                         
   5  -5  10        119.19        121.71        13.04 o                         
   6  -5  10          7.49         10.88        11.56 o                         
  -8  -4  10        121.78        103.22        18.21 o                         
  -7  -4  10        742.03        700.38        24.08 o                         
  -6  -4  10        736.90        706.03        22.32 o                         
  -5  -4  10       2414.68       2346.28        48.25 o                         
  -4  -4  10       2461.86       2573.07        38.38 o                         
  -3  -4  10       2488.61       2434.54        36.38 o                         
  -2  -4  10       1406.97       1344.60        23.43 o                         
  -1  -4  10         91.19        104.06         6.46 o                         
   0  -4  10        372.59        358.23        10.30 o                         
   1  -4  10       1182.60       1153.44        19.49 o                         
   2  -4  10       4065.38       3965.30        50.89 o                         
   3  -4  10       4862.19       4670.62        63.52 o                         
   4  -4  10       1745.10       1716.74        33.42 o                         
   5  -4  10        486.04        478.21        27.68 o                         
   6  -4  10        213.06        217.87        19.46 o                         
  -8  -3  10          0.57          6.96        12.55 o                         
  -7  -3  10        632.61        673.62        24.35 o                         
  -6  -3  10        661.92        638.03        29.37 o                         
  -5  -3  10       3868.09       3719.81        61.67 o                         
  -4  -3  10       3842.34       3852.99        55.70 o                         
  -3  -3  10       1479.49       1492.49        24.10 o                         
  -2  -3  10       1824.10       1732.03        28.54 o                         
  -1  -3  10       2937.46       2976.87        38.13 o                         
   0  -3  10          0.59          4.38         3.74 o                         
   1  -3  10        387.74        375.44        10.10 o                         
   2  -3  10       1273.92       1240.05        20.49 o                         
   3  -3  10       3415.71       3277.18        47.08 o                         
   4  -3  10       1970.98       1871.55        32.31 o                         
   5  -3  10        836.13        835.99        23.81 o                         
   6  -3  10        673.71        653.63        30.34 o                         
   7  -3  10         44.69         62.52        12.54 o                         
  -8  -2  10        518.09        573.11        25.24 o                         
  -7  -2  10        120.50        140.70        15.26 o                         
  -6  -2  10        225.06        238.77        14.71 o                         
  -5  -2  10       1543.87       1557.57        29.70 o                         
  -4  -2  10       9867.25       9725.59       126.64 o                         
  -3  -2  10       6203.05       6179.52        72.03 o                         
  -2  -2  10       4947.66       4851.11        61.64 o                         
  -1  -2  10       8391.63       8560.54        96.61 o                         
   0  -2  10        110.99        110.26         6.07 o                         
   1  -2  10        107.59        126.26         6.28 o                         
   2  -2  10        401.35        404.47         9.30 o                         
   3  -2  10       1006.10        927.37        19.44 o                         
   4  -2  10       1269.02       1232.32        23.84 o                         
   5  -2  10        864.10        853.07        21.94 o                         
   6  -2  10        725.19        732.75        22.85 o                         
   7  -2  10        195.69        171.35        15.14 o                         
  -8  -1  10        441.51        403.50        32.66 o                         
  -7  -1  10         83.93         72.53        12.28 o                         
  -6  -1  10         29.59         38.16         8.90 o                         
  -5  -1  10        206.01        205.39        11.72 o                         
  -4  -1  10       3615.82       3672.52        54.23 o                         
  -3  -1  10       6651.86       6754.46        73.76 o                         
  -2  -1  10      13479.65      13396.38       139.76 o                         
  -1  -1  10      13689.88      13622.69       135.10 o                         
   0  -1  10       5084.41       5193.36        61.31 o                         
   1  -1  10       3099.47       3109.29        39.13 o                         
   2  -1  10        187.55        189.55         8.23 o                         
   3  -1  10       1150.00       1105.52        20.71 o                         
   4  -1  10       2028.11       1959.06        33.82 o                         
   5  -1  10       1283.02       1205.86        23.98 o                         
   6  -1  10       1039.28       1064.14        26.61 o                         
   7  -1  10        329.38        305.70        20.03 o                         
   8  -1  10        133.13        112.33        26.04 o                         
  -8   0  10        282.09        260.74        32.88 o                         
  -7   0  10        273.23        278.55        17.02 o                         
  -6   0  10        410.86        379.51        18.43 o                         
  -5   0  10        146.55        146.25        12.24 o                         
  -4   0  10        152.98        160.88         9.94 o                         
  -3   0  10       1173.71       1170.08        17.99 o                         
  -2   0  10       5814.88       5916.36        69.98 o                         
  -1   0  10      11957.21      11908.16       125.05 o                         
   0   0  10       5693.81       5741.63        57.37 o                         
   1   0  10       6136.97       6120.76        73.38 o                         
   2   0  10       2375.80       2275.64        32.80 o                         
   3   0  10         41.24         65.79        10.24 o                         
   4   0  10        652.67        633.04        15.28 o                         
   5   0  10       1402.65       1359.76        25.31 o                         
   6   0  10       1746.25       1691.97        33.04 o                         
   7   0  10        836.97        854.63        35.65 o                         
   8   0  10        333.49        351.37        21.99 o                         
  -8   1  10        887.21        977.45        56.07 o                         
  -7   1  10        633.13        640.51        23.05 o                         
  -6   1  10       1196.19       1168.70        29.00 o                         
  -5   1  10        629.18        594.85        19.40 o                         
  -4   1  10         36.81         48.08         7.35 o                         
  -3   1  10       1693.07       1628.16        27.76 o                         
  -2   1  10       3980.55       4063.79        42.61 o                         
  -1   1  10       8089.91       8167.19        86.63 o                         
   0   1  10       4905.69       4819.85        56.61 o                         
   1   1  10       3216.81       3165.23        37.27 o                         
   2   1  10       3436.12       3316.77        41.71 o                         
   3   1  10        922.13        917.96        16.25 o                         
   4   1  10        163.89        179.90        11.26 o                         
   5   1  10        312.54        304.76        12.35 o                         
   6   1  10        850.27        835.90        21.99 o                         
   7   1  10        754.99        762.24        24.90 o                         
   8   1  10        525.03        519.49        23.88 o                         
  -7   2  10        980.80        987.62        30.82 o                         
  -6   2  10       2210.84       2179.37        66.93 o                         
  -5   2  10       2338.21       2132.54        46.90 o                         
  -4   2  10         78.20         81.39         7.86 o                         
  -3   2  10         52.53         64.64         6.31 o                         
  -2   2  10       3077.80       3098.40        44.89 o                         
  -1   2  10       5193.33       4951.74        51.68 o                         
   0   2  10       7413.23       7518.86        80.32 o                         
   1   2  10       8904.38       9110.35       101.75 o                         
   2   2  10       4594.65       4486.13        50.71 o                         
   3   2  10        786.93        782.96        16.36 o                         
   4   2  10        246.42        257.27         9.86 o                         
   5   2  10         19.26         34.82         6.67 o                         
   6   2  10        293.95        297.60        13.37 o                         
   7   2  10        315.22        303.60        15.84 o                         
   8   2  10        275.28        275.08        17.67 o                         
  -7   3  10        486.82        519.71        25.14 o                         
  -6   3  10       1649.40       1637.80        35.58 o                         
  -5   3  10       2097.35       2130.43        50.62 o                         
  -4   3  10        401.43        407.91        17.58 o                         
  -3   3  10       1869.64       1774.36        30.63 o                         
  -2   3  10        380.03        356.79        11.53 o                         
  -1   3  10       2177.40       2145.70        25.16 o                         
   0   3  10       6306.25       6300.02        61.99 o                         
   1   3  10       8067.79       8033.72        81.43 o                         
   2   3  10      11725.66      11632.52       129.55 o                         
   3   3  10       6013.92       6017.32        67.63 o                         
   4   3  10        607.38        587.08        13.99 o                         
   5   3  10        189.89        199.01        10.21 o                         
   6   3  10        147.74        156.15        11.00 o                         
   7   3  10        165.02        170.49        14.03 o                         
   8   3  10        213.91        249.85        22.51 o                         
  -7   4  10        261.62        282.52        26.66 o                         
  -6   4  10        861.02        918.91        28.72 o                         
  -5   4  10       1899.34       1922.29        38.13 o                         
  -4   4  10       1725.89       1738.22        31.86 o                         
  -3   4  10       1586.46       1581.70        28.64 o                         
  -2   4  10       2126.72       2091.06        31.07 o                         
  -1   4  10         32.11         33.57         3.72 o                         
   0   4  10        780.35        769.04        12.05 o                         
   1   4  10       4946.57       4826.96        51.44 o                         
   2   4  10      10371.60      10294.94       109.77 o                         
   3   4  10       8257.77       8345.02        95.99 o                         
   4   4  10       3992.57       3935.64        50.88 o                         
   5   4  10        952.73        958.38        19.41 o                         
   6   4  10         71.99         73.96        10.73 o                         
   7   4  10          8.27         18.82        10.44 o                         
   8   4  10        125.18        120.74        14.21 o                         
  -6   5  10        955.71        961.02        33.35 o                         
  -5   5  10       1647.60       1613.50        48.49 o                         
  -4   5  10       1581.15       1559.86        40.07 o                         
  -3   5  10       1909.55       1869.17        35.37 o                         
  -2   5  10        759.07        719.54        18.63 o                         
  -1   5  10         15.05         23.52         4.35 o                         
   0   5  10        110.74        111.70         6.12 o                         
   1   5  10       1186.68       1245.38        18.21 o                         
   2   5  10       3803.26       3686.02        46.26 o                         
   3   5  10       1926.77       1961.17        27.38 o                         
   4   5  10       4421.22       4416.59        56.37 o                         
   5   5  10       4123.37       4062.67        57.33 o                         
   6   5  10       1604.63       1620.98        32.47 o                         
   7   5  10         67.80         86.12        11.31 o                         
   8   5  10          1.53         24.59        11.19 o                         
  -6   6  10        169.76        165.10        20.88 o                         
  -5   6  10        974.19        963.60        35.86 o                         
  -4   6  10       1279.72       1202.52        33.25 o                         
  -3   6  10       4374.00       4336.28        83.48 o                         
  -2   6  10       3273.06       3247.13        52.81 o                         
  -1   6  10        848.00        829.78        19.96 o                         
   0   6  10         49.10         63.08         6.34 o                         
   1   6  10          1.94         15.58         4.83 o                         
   2   6  10       1725.15       1691.56        27.58 o                         
   3   6  10       1372.28       1426.44        25.25 o                         
   4   6  10       1454.55       1439.03        26.25 o                         
   5   6  10       3057.69       3020.00        62.66 o                         
   6   6  10       1516.03       1512.27        33.71 o                         
   7   6  10        264.46        296.72        17.79 o                         
   8   6  10        130.61        143.10        18.62 o                         
  -5   7  10        259.84        250.84        16.59 o                         
  -4   7  10        665.47        666.21        30.22 o                         
  -3   7  10       2813.35       2860.47        66.54 o                         
  -2   7  10       5740.61       5717.51        85.68 o                         
  -1   7  10       4384.75       4381.96        67.47 o                         
   0   7  10       1224.11       1262.64        22.64 o                         
   1   7  10        482.28        540.70        15.35 o                         
   2   7  10        894.27        847.85        19.72 o                         
   3   7  10       1345.13       1340.05        28.85 o                         
   4   7  10       1628.64       1629.53        29.00 o                         
   5   7  10       1683.99       1614.78        34.25 o                         
   6   7  10        471.60        499.91        21.58 o                         
   7   7  10        413.32        425.64        22.95 o                         
   8   7  10        221.30        213.21        18.46 o                         
  -4   8  10         76.68         78.12        11.82 o                         
  -3   8  10        809.20        832.55        27.04 o                         
  -2   8  10       2372.91       2390.06        48.10 o                         
  -1   8  10       1464.67       1467.08        33.90 o                         
   0   8  10       4528.68       4524.54        81.14 o                         
   1   8  10       2745.61       2793.69        44.14 o                         
   2   8  10        311.00        331.83        14.41 o                         
   3   8  10         20.54         34.53         7.72 o                         
   4   8  10        883.67        829.29        22.88 o                         
   5   8  10       1688.93       1636.84        35.67 o                         
   6   8  10       1230.24       1285.32        34.64 o                         
   7   8  10        727.20        700.55        31.87 o                         
   8   8  10        357.90        423.65        54.14 o                         
  -3   9  10        504.86        506.49        26.15 o                         
  -2   9  10        979.52        960.82        31.65 o                         
  -1   9  10        668.39        677.76        39.15 o                         
   0   9  10       1934.83       1913.60        46.19 o                         
   1   9  10       2548.25       2516.99        45.31 o                         
   2   9  10       1167.67       1086.89        24.38 o                         
   3   9  10        425.29        423.81        19.96 o                         
   4   9  10         21.85         50.53        11.80 o                         
   5   9  10        392.77        392.02        21.72 o                         
   6   9  10        895.92        854.66        44.04 o                         
   7   9  10        660.19        672.19        34.40 o                         
  -2  10  10        347.85        409.01        29.14 o                         
  -1  10  10       1036.77       1067.38        35.40 o                         
   0  10  10       1599.31       1620.98        72.72 o                         
   1  10  10       2205.64       2178.47        45.59 o                         
   2  10  10        380.61        370.36        22.25 o                         
   3  10  10        488.37        487.42        21.25 o                         
   4  10  10         64.01         61.81        12.36 o                         
   5  10  10         98.26        113.75        13.65 o                         
   6  10  10         62.03         64.16        13.72 o                         
  -1  11  10        200.58        200.71        22.03 o                         
   0  11  10       1264.36       1122.39        41.39 o                         
   1  11  10       1998.41       2121.04        61.66 o                         
   2  11  10        600.36        574.06        28.79 o                         
   3  11  10       1021.85       1022.55        29.66 o                         
   4  11  10        439.42        449.89        21.76 o                         
   5  11  10          7.72         -2.62        10.32 o                         
   1  12  10        711.78        700.52        46.71 o                         
   2  12  10       1060.14       1048.58        41.01 o                         
   3  12  10       1146.35       1244.99        65.61 o                         
   4  12  10        718.74        680.31        31.93 o                         
  -4 -10  11        178.86        190.15        15.85 o                         
  -3 -10  11         23.11         34.95        14.65 o                         
  -2 -10  11        427.63        492.03        28.70 o                         
  -1 -10  11        482.06        458.94        44.67 o                         
   0 -10  11        550.15        606.93        47.28 o                         
  -5  -9  11        637.43        626.61        24.13 o                         
  -4  -9  11       1000.15        966.68        27.95 o                         
  -3  -9  11        703.11        719.71        23.66 o                         
  -2  -9  11         12.70         21.22        13.29 o                         
  -1  -9  11        119.59        131.34        17.08 o                         
   0  -9  11        740.96        736.92        35.82 o                         
   1  -9  11       1193.84       1203.24        47.17 o                         
   2  -9  11        586.10        620.30        37.80 o                         
  -6  -8  11        976.17       1032.99        44.02 o                         
  -5  -8  11        488.38        455.82        20.70 o                         
  -4  -8  11       1641.05       1649.98        36.00 o                         
  -3  -8  11       1033.34       1037.13        27.03 o                         
  -2  -8  11        306.67        298.59        16.12 o                         
  -1  -8  11        138.15        130.76        16.23 o                         
   0  -8  11         87.93         87.38        13.05 o                         
   1  -8  11        644.21        665.89        28.61 o                         
   2  -8  11        599.72        634.51        31.79 o                         
   3  -8  11        636.39        674.84        33.04 o                         
  -7  -7  11        415.32        441.44        28.52 o                         
  -6  -7  11        948.36        940.48        48.27 o                         
  -5  -7  11       1200.86       1168.69        30.62 o                         
  -4  -7  11       2805.80       2712.48        63.74 o                         
  -3  -7  11       2476.54       2435.43        42.66 o                         
  -2  -7  11        167.80        184.51        11.46 o                         
  -1  -7  11        516.48        520.18        21.62 o                         
   0  -7  11        106.78         83.83        10.67 o                         
   1  -7  11        277.53        268.27        17.81 o                         
   2  -7  11        265.32        266.81        20.53 o                         
   3  -7  11        448.65        504.33        37.31 o                         
   4  -7  11        759.42        744.30        30.31 o                         
  -7  -6  11          0.86         -9.74        11.47 o                         
  -6  -6  11        213.19        177.88        16.46 o                         
  -5  -6  11        715.04        662.61        21.72 o                         
  -4  -6  11       2899.24       2780.57        42.64 o                         
  -3  -6  11       5213.14       5015.18        84.21 o                         
  -2  -6  11        914.44        884.44        19.86 o                         
  -1  -6  11       3180.80       3133.00        45.50 o                         
   0  -6  11       1025.79        947.89        22.11 o                         
   1  -6  11         60.54         68.59         8.80 o                         
   2  -6  11        110.81        106.49        16.25 o                         
   3  -6  11        392.77        402.13        18.20 o                         
   4  -6  11        757.79        723.74        23.27 o                         
   5  -6  11        284.75        302.99        18.51 o                         
  -7  -5  11        149.66        170.85        17.18 o                         
  -6  -5  11          1.63          2.46         9.75 o                         
  -5  -5  11         23.98         21.11         8.91 o                         
  -4  -5  11       1622.40       1501.12        27.22 o                         
  -3  -5  11       4685.37       4480.96        60.62 o                         
  -2  -5  11       3538.24       3470.31        51.86 o                         
  -1  -5  11       6015.09       5951.64        76.44 o                         
   0  -5  11       2611.55       2613.15        38.69 o                         
   1  -5  11        310.74        307.15        12.16 o                         
   2  -5  11          1.11         11.30         6.48 o                         
   3  -5  11        110.11        109.80        11.40 o                         
   4  -5  11        880.18        891.20        25.00 o                         
   5  -5  11        452.10        483.86        21.62 o                         
   6  -5  11        243.45        239.44        23.74 o                         
  -8  -4  11        759.45        805.60        47.16 o                         
  -7  -4  11        311.86        324.94        18.68 o                         
  -6  -4  11         80.41         51.12        14.58 o                         
  -5  -4  11          0.06         -0.58         8.56 o                         
  -4  -4  11        403.60        412.94        14.93 o                         
  -3  -4  11       1511.51       1493.26        28.94 o                         
  -2  -4  11       3246.08       3210.02        48.63 o                         
  -1  -4  11       4002.45       3895.06        48.90 o                         
   0  -4  11       4015.68       3844.51        48.54 o                         
   1  -4  11       2040.92       2017.59        40.08 o                         
   2  -4  11        353.63        348.27        13.51 o                         
   3  -4  11         51.66         66.30         8.59 o                         
   4  -4  11        446.29        470.65        18.88 o                         
   5  -4  11        372.74        371.21        18.48 o                         
   6  -4  11        422.61        437.11        21.11 o                         
  -8  -3  11       1094.76       1126.11        35.13 o                         
  -7  -3  11       1196.19       1212.43        35.07 o                         
  -6  -3  11        565.60        564.05        21.45 o                         
  -5  -3  11        441.42        472.83        19.28 o                         
  -4  -3  11         46.43         41.00         9.39 o                         
  -3  -3  11        722.98        698.57        18.71 o                         
  -2  -3  11        902.41        861.58        26.73 o                         
  -1  -3  11       5272.54       5307.99        63.31 o                         
   0  -3  11       5545.37       5450.65        65.07 o                         
   1  -3  11       2155.05       2222.28        30.95 o                         
   2  -3  11       2325.93       2178.10        33.92 o                         
   3  -3  11        444.51        431.00        15.18 o                         
   4  -3  11          3.43         12.79         7.24 o                         
   5  -3  11         55.66         65.21        10.93 o                         
   6  -3  11        437.19        448.40        21.64 o                         
   7  -3  11        464.78        453.64        22.27 o                         
  -8  -2  11        897.12        911.40        30.25 o                         
  -7  -2  11       1423.59       1392.32        37.45 o                         
  -6  -2  11       1683.30       1688.10        36.28 o                         
  -5  -2  11       4280.51       4116.81        67.09 o                         
  -4  -2  11       1010.69        972.45        21.44 o                         
  -3  -2  11        442.17        452.03        11.46 o                         
  -2  -2  11        967.32        888.42        17.15 o                         
  -1  -2  11       9527.65       9742.67       103.57 o                         
   0  -2  11       7052.17       6961.95        80.71 o                         
   1  -2  11       2763.48       2827.20        38.16 o                         
   2  -2  11       3970.65       3837.88        54.95 o                         
   3  -2  11        946.98        926.07        19.59 o                         
   4  -2  11        112.68        103.35         9.21 o                         
   5  -2  11         28.90         20.98        12.69 o                         
   6  -2  11         69.08         61.11        11.34 o                         
   7  -2  11        186.72        188.01        17.71 o                         
  -8  -1  11        419.99        421.36        24.36 o                         
  -7  -1  11        327.96        310.61        18.76 o                         
  -6  -1  11       1735.61       1719.86        36.46 o                         
  -5  -1  11       3945.62       3901.03        58.70 o                         
  -4  -1  11        855.57        863.46        20.16 o                         
  -3  -1  11        620.68        576.23        12.32 o                         
  -2  -1  11        134.83        138.78         7.02 o                         
  -1  -1  11       2055.46       2013.68        25.27 o                         
   0  -1  11       5611.90       5700.99        60.22 o                         
   1  -1  11       6478.78       6396.57        70.15 o                         
   2  -1  11       6535.84       6363.86        79.64 o                         
   3  -1  11       5408.79       5265.10        68.59 o                         
   4  -1  11        549.14        510.22        14.86 o                         
   5  -1  11        172.05        180.53        11.11 o                         
   6  -1  11          0.38          4.77         8.84 o                         
   7  -1  11         75.82         78.83        14.25 o                         
  -8   0  11        254.45        230.39        33.58 o                         
  -7   0  11        378.37        369.95        24.44 o                         
  -6   0  11       1271.55       1290.51        30.92 o                         
  -5   0  11       2150.23       2137.91        37.73 o                         
  -4   0  11       1743.73       1735.50        31.23 o                         
  -3   0  11       1177.69       1239.91        27.21 o                         
  -2   0  11       2770.21       2752.41        39.32 o                         
  -1   0  11        200.06        209.68         7.17 o                         
   0   0  11       1555.31       1496.05        20.73 o                         
   1   0  11       2933.15       2806.80        39.97 o                         
   2   0  11       5461.50       5163.02        65.91 o                         
   3   0  11      11880.32      11606.27       138.36 o                         
   4   0  11       2249.36       2186.31        34.09 o                         
   5   0  11        964.33        934.02        20.61 o                         
   6   0  11        140.43        165.70        13.56 o                         
   7   0  11         48.99         63.96        13.20 o                         
   8   0  11         72.00         75.50        15.64 o                         
  -7   1  11        506.40        561.26        23.92 o                         
  -6   1  11        953.13        965.70        26.47 o                         
  -5   1  11       3878.38       3851.75        63.70 o                         
  -4   1  11       6100.68       5735.64        85.92 o                         
  -3   1  11       1766.63       1767.35        33.12 o                         
  -2   1  11       2667.18       2674.69        31.68 o                         
  -1   1  11        107.53        120.65         7.38 o                         
   0   1  11        280.34        256.03         7.52 o                         
   1   1  11        696.42        681.65        12.18 o                         
   2   1  11       3883.37       3737.87        46.84 o                         
   3   1  11       4464.46       4490.38        55.38 o                         
   4   1  11       2399.00       2405.64        33.98 o                         
   5   1  11       1616.81       1582.36        33.65 o                         
   6   1  11       1410.40       1413.83        29.61 o                         
   7   1  11         42.49         49.18        11.59 o                         
   8   1  11          0.12          3.60        11.24 o                         
  -7   2  11         18.97         14.39        11.53 o                         
  -6   2  11        122.51        117.27        12.61 o                         
  -5   2  11       3249.12       3289.56        75.53 o                         
  -4   2  11       3839.61       3790.27        61.39 o                         
  -3   2  11       4201.13       4177.51        59.27 o                         
  -2   2  11       7354.89       7199.91        94.56 o                         
  -1   2  11       4670.19       4790.62        50.67 o                         
   0   2  11         14.46         21.36         4.15 o                         
   1   2  11          3.77         13.96         3.27 o                         
   2   2  11       3101.45       3083.73        37.05 o                         
   3   2  11       2115.77       2027.34        28.88 o                         
   4   2  11       2149.63       2178.42        34.13 o                         
   5   2  11       1676.34       1621.54        31.14 o                         
   6   2  11       1776.09       1771.89        49.38 o                         
   7   2  11        206.89        192.10        15.11 o                         
   8   2  11         55.04         58.43        14.07 o                         
  -7   3  11         23.25         25.23        12.30 o                         
  -6   3  11        107.14        132.69        13.00 o                         
  -5   3  11        488.54        477.29        18.64 o                         
  -4   3  11       1355.16       1357.36        29.36 o                         
  -3   3  11       3714.33       3623.12        53.41 o                         
  -2   3  11       9178.18       9262.81       111.47 o                         
  -1   3  11      13822.45      13951.67       131.68 o                         
   0   3  11       1018.86        936.17        13.15 o                         
   1   3  11       1817.32       1775.90        22.04 o                         
   2   3  11          9.46         28.97         4.75 o                         
   3   3  11       1747.34       1639.50        24.32 o                         
   4   3  11       1529.01       1561.09        25.73 o                         
   5   3  11       2343.97       2345.03        35.15 o                         
   6   3  11       1188.69       1201.83        28.90 o                         
   7   3  11        343.77        354.41        18.69 o                         
   8   3  11        149.13        176.96        21.15 o                         
  -6   4  11        129.93        145.03        15.12 o                         
  -5   4  11         17.14         23.28         9.28 o                         
  -4   4  11        625.67        647.16        20.20 o                         
  -3   4  11       1882.48       1752.50        32.68 o                         
  -2   4  11       5913.91       5882.54        74.03 o                         
  -1   4  11       6718.94       6807.63        74.02 o                         
   0   4  11       5382.02       5489.48        57.69 o                         
   1   4  11       4342.40       4266.12        46.52 o                         
   2   4  11       1012.95        986.55        17.69 o                         
   3   4  11        318.63        336.91        11.17 o                         
   4   4  11        212.83        224.90        10.57 o                         
   5   4  11       1944.29       1925.87        30.78 o                         
   6   4  11       1619.83       1677.53        36.03 o                         
   7   4  11        742.89        812.66        28.40 o                         
   8   4  11        352.00        376.72        25.32 o                         
  -6   5  11        326.17        310.22        23.32 o                         
  -5   5  11          8.12         21.00        11.51 o                         
  -4   5  11         69.53         70.06        10.01 o                         
  -3   5  11        460.66        463.99        17.49 o                         
  -2   5  11       4653.24       4567.04        69.76 o                         
  -1   5  11       2159.56       2217.28        36.43 o                         
   0   5  11       3412.35       3501.72        43.67 o                         
   1   5  11       5073.24       5127.91        61.31 o                         
   2   5  11       2127.98       2067.50        28.07 o                         
   3   5  11         81.83         82.15         6.68 o                         
   4   5  11         20.07         18.22         6.26 o                         
   5   5  11        420.49        467.62        16.62 o                         
   6   5  11       2003.99       2018.90        37.91 o                         
   7   5  11        618.14        622.68        23.66 o                         
   8   5  11        597.03        642.02        26.06 o                         
  -5   6  11        359.82        346.29        22.14 o                         
  -4   6  11         86.98         94.11        11.40 o                         
  -3   6  11          9.02         19.63         8.08 o                         
  -2   6  11       1738.73       1761.68        33.94 o                         
  -1   6  11       2786.25       2789.95        46.33 o                         
   0   6  11       1322.67       1375.81        21.64 o                         
   1   6  11       6605.42       6623.36        82.47 o                         
   2   6  11       2209.82       2200.66        33.83 o                         
   3   6  11        678.57        676.37        16.48 o                         
   4   6  11        167.35        168.91        10.32 o                         
   5   6  11          5.92         19.60         7.95 o                         
   6   6  11        866.42        835.60        24.83 o                         
   7   6  11        102.62        117.13        13.05 o                         
   8   6  11        572.02        562.96        30.60 o                         
  -5   7  11        624.41        625.51        27.71 o                         
  -4   7  11        604.08        617.65        32.23 o                         
  -3   7  11        447.70        460.15        18.55 o                         
  -2   7  11         11.97         39.45         8.86 o                         
  -1   7  11       1472.99       1506.51        30.84 o                         
   0   7  11       1417.45       1377.29        26.01 o                         
   1   7  11       9912.63       9768.35       137.42 o                         
   2   7  11       3410.84       3454.92        52.19 o                         
   3   7  11       1598.66       1554.11        27.54 o                         
   4   7  11        949.53        923.11        20.82 o                         
   5   7  11          5.11          7.38         8.85 o                         
   6   7  11        250.10        233.47        16.07 o                         
   7   7  11         46.26         70.14        13.79 o                         
   8   7  11        273.90        310.03        24.48 o                         
  -4   8  11        450.31        459.06        21.18 o                         
  -3   8  11        984.88       1050.78        40.46 o                         
  -2   8  11         26.31         28.08         9.90 o                         
  -1   8  11        120.33        149.49        15.51 o                         
   0   8  11        196.14        223.22        17.20 o                         
   1   8  11       2908.84       2835.67        44.98 o                         
   2   8  11       3867.13       3884.13        58.10 o                         
   3   8  11       2286.82       2275.86        43.09 o                         
   4   8  11       2602.01       2545.50        43.25 o                         
   5   8  11        571.10        590.20        21.31 o                         
   6   8  11         29.07         36.60        11.91 o                         
   7   8  11         48.14         59.44        13.66 o                         
  -3   9  11        877.90        897.07        32.41 o                         
  -2   9  11        120.35        124.95        15.35 o                         
  -1   9  11          9.98         23.84        11.36 o                         
   0   9  11         54.43         70.94        12.94 o                         
   1   9  11        266.20        286.12        15.31 o                         
   2   9  11       1469.83       1445.67        29.13 o                         
   3   9  11       1223.76       1184.97        28.47 o                         
   4   9  11       2068.26       2020.06        52.92 o                         
   5   9  11       1563.98       1605.17        53.34 o                         
   6   9  11        596.33        557.68        29.62 o                         
   7   9  11        113.62        149.09        20.23 o                         
  -2  10  11        729.73        743.94        35.89 o                         
  -1  10  11        443.44        456.77        32.56 o                         
   0  10  11         13.85         38.15        12.99 o                         
   1  10  11        739.32        764.51        25.13 o                         
   2  10  11        693.38        667.71        24.01 o                         
   3  10  11        725.62        665.29        25.36 o                         
   4  10  11       1362.66       1347.54        54.73 o                         
   5  10  11       1000.52       1007.82        35.00 o                         
   6  10  11        263.13        279.53        24.78 o                         
  -1  11  11        637.51        668.53        33.97 o                         
   0  11  11        809.68        810.12        35.76 o                         
   1  11  11         36.95         88.28        17.89 o                         
   2  11  11         64.25         86.61        15.61 o                         
   3  11  11        382.87        388.99        19.78 o                         
   4  11  11       1138.36       1167.48        31.47 o                         
   5  11  11        774.31        793.52        28.81 o                         
   2  12  11        182.90        177.99        28.64 o                         
   3  12  11         10.03         28.71        17.25 o                         
  -4 -10  12        563.10        589.66        35.20 o                         
  -3 -10  12       1331.57       1355.76        49.92 o                         
  -2 -10  12        644.75        607.06        30.76 o                         
  -1 -10  12        259.40        283.07        26.91 o                         
  -5  -9  12        117.31        101.73        13.59 o                         
  -4  -9  12        206.92        216.64        16.42 o                         
  -3  -9  12        971.35        927.80        27.50 o                         
  -2  -9  12       1418.69       1421.01        56.94 o                         
  -1  -9  12       1097.06       1152.03        37.90 o                         
   0  -9  12       1048.58       1109.08        71.40 o                         
   1  -9  12         98.90        146.88        38.24 o                         
   2  -9  12          6.36         40.85        20.30 o                         
  -6  -8  12         75.18         56.39        14.19 o                         
  -5  -8  12         17.23          7.62        10.17 o                         
  -4  -8  12         63.81         80.47        11.84 o                         
  -3  -8  12        642.84        612.99        30.83 o                         
  -2  -8  12       1144.27       1116.59        43.36 o                         
  -1  -8  12        759.01        687.45        28.39 o                         
   0  -8  12       1287.45       1331.92        40.96 o                         
   1  -8  12        708.33        748.44        35.44 o                         
   2  -8  12        137.97        129.79        18.05 o                         
   3  -8  12         13.12         38.59        15.24 o                         
  -7  -7  12       1002.06        880.25        56.37 o                         
  -6  -7  12        508.81        500.17        29.16 o                         
  -5  -7  12         85.71         77.71        11.87 o                         
  -4  -7  12          1.80          9.52         9.17 o                         
  -3  -7  12        527.58        518.77        19.92 o                         
  -2  -7  12        844.25        867.90        24.47 o                         
  -1  -7  12       1245.89       1307.83        35.12 o                         
   0  -7  12        819.13        830.52        29.47 o                         
   1  -7  12       1270.49       1311.69        39.38 o                         
   2  -7  12        366.37        395.24        24.67 o                         
   3  -7  12        251.54        197.69        19.67 o                         
   4  -7  12          0.04         16.30        14.41 o                         
  -7  -6  12        736.35        670.56        32.26 o                         
  -6  -6  12       1105.58       1193.17        51.25 o                         
  -5  -6  12       1113.49       1137.71        36.92 o                         
  -4  -6  12        936.87        869.30        20.80 o                         
  -3  -6  12         31.62         31.82         7.78 o                         
  -2  -6  12        238.78        253.08        17.62 o                         
  -1  -6  12       2896.18       2941.20        47.34 o                         
   0  -6  12       2985.47       3039.27        48.67 o                         
   1  -6  12       2082.73       2126.86        45.67 o                         
   2  -6  12        702.93        719.00        28.86 o                         
   3  -6  12        463.45        451.08        19.63 o                         
   4  -6  12         64.42         44.84        15.69 o                         
   5  -6  12          1.76         16.90        11.85 o                         
  -7  -5  12        565.87        546.15        27.02 o                         
  -6  -5  12        935.43        945.31        27.23 o                         
  -5  -5  12       1379.28       1341.89        47.19 o                         
  -4  -5  12       2470.07       2373.73        40.38 o                         
  -3  -5  12        367.67        379.62        15.47 o                         
  -2  -5  12         19.58         27.50         7.43 o                         
  -1  -5  12        588.25        552.78        18.21 o                         
   0  -5  12       3466.51       3461.02        52.72 o                         
   1  -5  12       2921.89       2907.25        46.60 o                         
   2  -5  12       2086.85       2155.12        41.88 o                         
   3  -5  12       1170.63       1147.79        36.57 o                         
   4  -5  12        539.56        516.37        20.42 o                         
   5  -5  12         17.27          2.89        10.11 o                         
  -7  -4  12        710.01        667.11        24.93 o                         
  -6  -4  12       1427.45       1361.48        38.99 o                         
  -5  -4  12       1402.72       1389.66        32.42 o                         
  -4  -4  12       1672.91       1709.12        34.48 o                         
  -3  -4  12       1734.80       1692.35        30.79 o                         
  -2  -4  12        270.55        257.05        12.60 o                         
  -1  -4  12        226.88        217.05        13.03 o                         
   0  -4  12        606.51        569.35        17.52 o                         
   1  -4  12       1614.44       1555.71        28.07 o                         
   2  -4  12       2743.59       2733.49        41.93 o                         
   3  -4  12       2822.85       2744.54        42.57 o                         
   4  -4  12       1233.24       1235.47        30.80 o                         
   5  -4  12        274.17        268.62        16.41 o                         
   6  -4  12         48.84         62.11        12.65 o                         
  -8  -3  12          4.49         11.99        30.41 o                         
  -7  -3  12        455.30        434.77        23.53 o                         
  -6  -3  12       1360.61       1356.26        32.53 o                         
  -5  -3  12       2798.18       2708.87        66.61 o                         
  -4  -3  12       3317.43       3185.96        54.72 o                         
  -3  -3  12       2777.72       2783.28        48.97 o                         
  -2  -3  12       1590.12       1481.52        33.55 o                         
  -1  -3  12        857.47        819.80        16.30 o                         
   0  -3  12         53.38         51.97         5.70 o                         
   1  -3  12        366.93        401.32        11.16 o                         
   2  -3  12        502.39        483.29        15.73 o                         
   3  -3  12       3309.57       3160.23        56.16 o                         
   4  -3  12       1574.12       1558.79        30.61 o                         
   5  -3  12        851.78        854.87        24.38 o                         
   6  -3  12        275.70        293.23        17.46 o                         
   7  -3  12         38.39          2.87        36.13 o                         
  -8  -2  12        135.14        150.25        27.39 o                         
  -7  -2  12          5.25         15.93        10.99 o                         
  -6  -2  12        256.04        231.44        15.56 o                         
  -5  -2  12       2015.26       1871.17        38.03 o                         
  -4  -2  12       8457.12       8330.36       112.09 o                         
  -3  -2  12       5171.54       5112.48        62.24 o                         
  -2  -2  12       3345.49       3407.00        54.65 o                         
  -1  -2  12       2043.26       2010.64        26.53 o                         
   0  -2  12        956.34        952.29        17.11 o                         
   1  -2  12        342.19        348.82        10.30 o                         
   2  -2  12        238.79        265.02        12.51 o                         
   3  -2  12       1117.34       1055.69        25.35 o                         
   4  -2  12       1316.07       1276.03        25.18 o                         
   5  -2  12        967.52        971.90        33.81 o                         
   6  -2  12        453.52        497.62        31.38 o                         
   7  -2  12        187.92        174.35        17.66 o                         
  -8  -1  12        363.31        281.24        34.67 o                         
  -7  -1  12         73.12         63.41        13.55 o                         
  -6  -1  12          4.88          8.70        10.46 o                         
  -5  -1  12        142.06        138.46        10.98 o                         
  -4  -1  12       2913.41       2849.66        45.46 o                         
  -3  -1  12       4557.72       4508.78        64.49 o                         
  -2  -1  12       7279.05       7201.53        79.31 o                         
  -1  -1  12       9710.74       9702.70       103.77 o                         
   0  -1  12       3392.10       3470.77        39.29 o                         
   1  -1  12         53.41         58.91         6.18 o                         
   2  -1  12        587.64        577.43        19.29 o                         
   3  -1  12        361.84        370.11        13.98 o                         
   4  -1  12       1597.32       1526.89        27.45 o                         
   5  -1  12        781.85        740.86        24.64 o                         
   6  -1  12        627.87        600.34        27.29 o                         
   7  -1  12        262.37        247.35        29.64 o                         
  -7   0  12        131.41        127.35        17.53 o                         
  -6   0  12         10.04         -2.46         9.26 o                         
  -5   0  12         12.95          6.48         8.16 o                         
  -4   0  12        155.83        151.40        11.07 o                         
  -3   0  12       2295.70       2271.45        37.52 o                         
  -2   0  12       3072.46       3092.88        37.56 o                         
  -1   0  12      12350.04      12378.11       145.01 o                         
   0   0  12       6598.54       6621.37        72.65 o                         
   1   0  12       3507.72       3459.15        41.33 o                         
   2   0  12       1184.79       1184.14        42.73 o                         
   3   0  12          2.08         19.81         5.44 o                         
   4   0  12       1409.66       1305.64        26.23 o                         
   5   0  12        759.02        699.12        20.16 o                         
   6   0  12       1252.71       1272.17        35.23 o                         
   7   0  12        682.51        759.93        29.46 o                         
   8   0  12        147.75        159.68        28.92 o                         
  -7   1  12        763.98        750.48        25.48 o                         
  -6   1  12        443.67        447.22        20.69 o                         
  -5   1  12        317.78        303.02        16.45 o                         
  -4   1  12         49.03         59.68         9.49 o                         
  -3   1  12       3009.78       2941.61        49.14 o                         
  -2   1  12       1656.18       1678.08        25.79 o                         
  -1   1  12       7070.14       7119.70        95.55 o                         
   0   1  12       6108.58       6088.80        71.05 o                         
   1   1  12       3711.61       3645.18        43.02 o                         
   2   1  12       2757.58       2699.91        36.80 o                         
   3   1  12         94.96         78.17         6.37 o                         
   4   1  12         19.20         29.46         7.51 o                         
   5   1  12        219.90        215.24        13.45 o                         
   6   1  12       1004.77       1028.02        27.78 o                         
   7   1  12        769.19        758.74        28.37 o                         
   8   1  12        378.74        348.07        22.72 o                         
  -7   2  12        852.16        890.48        34.11 o                         
  -6   2  12       1407.21       1417.97        33.45 o                         
  -5   2  12       1538.86       1457.86        32.53 o                         
  -4   2  12        141.58        128.54        11.09 o                         
  -3   2  12        140.06        144.66        10.77 o                         
  -2   2  12       2061.70       2048.87        33.33 o                         
  -1   2  12       5608.22       5654.53        59.33 o                         
   0   2  12       3505.78       3441.13        43.52 o                         
   1   2  12       4317.58       4257.66        51.77 o                         
   2   2  12       3414.38       3405.95        44.85 o                         
   3   2  12        508.62        487.74        13.77 o                         
   4   2  12        273.07        277.42        12.14 o                         
   5   2  12          2.26         -7.07         7.07 o                         
   6   2  12        444.28        421.08        19.34 o                         
   7   2  12        274.22        298.25        18.13 o                         
   8   2  12        229.00        229.58        19.29 o                         
  -7   3  12        228.04        231.60        24.86 o                         
  -6   3  12       1401.30       1472.04        34.06 o                         
  -5   3  12       2313.93       2243.28        43.06 o                         
  -4   3  12        718.74        736.28        21.24 o                         
  -3   3  12        776.86        705.75        17.92 o                         
  -2   3  12          8.14         17.53         5.45 o                         
  -1   3  12       2341.14       2339.30        27.77 o                         
   0   3  12       2956.76       2902.68        33.45 o                         
   1   3  12       6299.80       6282.11        73.67 o                         
   2   3  12      10243.53      10008.40       113.60 o                         
   3   3  12       5196.91       5194.87        64.34 o                         
   4   3  12        564.10        537.57        14.37 o                         
   5   3  12        239.84        234.91        11.49 o                         
   6   3  12        151.14        123.85        12.19 o                         
   7   3  12        224.48        225.28        16.25 o                         
   8   3  12        126.39        128.95        19.25 o                         
  -6   4  12        994.78       1040.40        31.43 o                         
  -5   4  12       1792.09       1762.67        43.09 o                         
  -4   4  12        997.98        927.69        24.11 o                         
  -3   4  12        617.81        661.19        25.34 o                         
  -2   4  12       1155.85       1106.49        20.61 o                         
  -1   4  12        443.34        432.44        10.79 o                         
   0   4  12       2307.55       2295.10        27.56 o                         
   1   4  12       3536.59       3367.17        40.75 o                         
   2   4  12       8471.31       8324.87        96.07 o                         
   3   4  12       6768.11       6673.42        84.86 o                         
   4   4  12       1323.95       1308.42        23.55 o                         
   5   4  12       1068.21       1077.09        21.68 o                         
   6   4  12         46.01         49.13        10.69 o                         
   7   4  12         43.87         39.45        11.50 o                         
   8   4  12        126.91        120.71        15.15 o                         
  -6   5  12        523.51        567.85        29.07 o                         
  -5   5  12       1665.86       1601.40        38.11 o                         
  -4   5  12       1192.50       1142.56        25.55 o                         
  -3   5  12        959.67       1001.90        22.69 o                         
  -2   5  12       2042.67       1957.41        33.43 o                         
  -1   5  12        147.69        149.82         9.27 o                         
   0   5  12         76.91         73.87         5.79 o                         
   1   5  12        440.83        409.08        11.15 o                         
   2   5  12       2981.99       2875.76        36.73 o                         
   3   5  12       3107.96       3128.83        40.16 o                         
   4   5  12       2367.81       2361.59        37.86 o                         
   5   5  12       2368.02       2293.92        38.17 o                         
   6   5  12        700.92        704.26        21.47 o                         
   7   5  12        121.43        117.79        13.87 o                         
   8   5  12         16.20         15.07        11.77 o                         
  -5   6  12       1223.97       1271.13        41.65 o                         
  -4   6  12       1617.73       1523.83        56.03 o                         
  -3   6  12       2445.46       2452.38        44.59 o                         
  -2   6  12       3303.66       3267.44        54.12 o                         
  -1   6  12        788.45        754.10        19.74 o                         
   0   6  12        230.94        240.76        10.33 o                         
   1   6  12        292.03        310.87        10.91 o                         
   2   6  12       1446.60       1378.49        24.87 o                         
   3   6  12       1766.69       1680.46        28.94 o                         
   4   6  12       1730.01       1641.17        29.76 o                         
   5   6  12       2091.77       2042.59        40.64 o                         
   6   6  12        825.56        818.78        25.24 o                         
   7   6  12        374.54        359.97        19.86 o                         
   8   6  12         29.55         25.24        13.71 o                         
  -5   7  12        192.17        195.61        19.29 o                         
  -4   7  12        781.60        775.59        54.61 o                         
  -3   7  12       2272.50       2262.06        51.67 o                         
  -2   7  12       3949.11       3984.99        64.14 o                         
  -1   7  12       3741.77       3874.12        68.37 o                         
   0   7  12       1155.92       1087.75        27.91 o                         
   1   7  12          9.59         28.82         6.95 o                         
   2   7  12        617.13        599.84        17.20 o                         
   3   7  12       1043.99       1024.08        21.78 o                         
   4   7  12       1386.16       1362.92        28.53 o                         
   5   7  12       1550.75       1564.39        34.24 o                         
   6   7  12        439.83        443.97        20.98 o                         
   7   7  12        350.89        357.28        22.36 o                         
   8   7  12        119.26         78.80        27.31 o                         
  -4   8  12        154.20        144.27        15.56 o                         
  -3   8  12        708.42        729.10        25.43 o                         
  -2   8  12       2071.62       2025.92        49.37 o                         
  -1   8  12       1622.21       1673.80        59.74 o                         
   0   8  12       2069.14       2104.26        49.61 o                         
   1   8  12       2139.35       2214.30        37.92 o                         
   2   8  12        233.51        234.83        13.01 o                         
   3   8  12         10.77          9.39         7.56 o                         
   4   8  12        814.97        826.50        34.53 o                         
   5   8  12       1639.80       1612.64        35.55 o                         
   6   8  12        931.07        952.72        41.36 o                         
   7   8  12        518.11        525.83        26.29 o                         
  -3   9  12        431.99        439.29        30.82 o                         
  -2   9  12       1111.80       1108.65        35.57 o                         
  -1   9  12        698.02        627.11        26.35 o                         
   0   9  12       1430.49       1412.04        39.88 o                         
   1   9  12       1945.19       1928.43        51.84 o                         
   2   9  12        825.39        799.90        21.10 o                         
   3   9  12        175.12        156.79        13.34 o                         
   4   9  12          5.99         25.27        10.76 o                         
   5   9  12        464.33        470.40        26.96 o                         
   6   9  12        923.68        890.75        30.27 o                         
   7   9  12        555.33        553.70        50.86 o                         
  -2  10  12        677.44        783.47        36.81 o                         
  -1  10  12        885.30        886.63        46.48 o                         
   0  10  12       1417.37       1380.45        39.57 o                         
   1  10  12       1569.20       1588.80        59.62 o                         
   2  10  12        469.41        482.19        22.12 o                         
   3  10  12        101.30        103.37        13.54 o                         
   4  10  12         84.19         87.58        13.90 o                         
   5  10  12         98.39         90.26        16.88 o                         
   6  10  12        202.01        196.13        20.94 o                         
  -1  11  12        277.03        239.12        38.71 o                         
   0  11  12        779.56        808.10        33.82 o                         
   1  11  12       2026.04       2008.83        60.40 o                         
   2  11  12        888.62        899.53        33.16 o                         
   3  11  12        521.72        501.21        22.57 o                         
   4  11  12        218.13        211.07        16.62 o                         
   5  11  12         10.91         19.43        12.93 o                         
  -3 -10  13          1.84         14.99        17.18 o                         
  -2 -10  13        182.81        167.05        23.62 o                         
  -5  -9  13        430.95        399.45        24.05 o                         
  -4  -9  13        588.47        532.21        22.44 o                         
  -3  -9  13        516.98        555.13        39.97 o                         
  -2  -9  13          1.84         32.70        14.72 o                         
  -1  -9  13        155.86        165.94        19.50 o                         
   0  -9  13        479.29        520.36        51.19 o                         
   1  -9  13       1191.04       1361.43        63.98 o                         
  -5  -8  13        377.62        383.65        22.72 o                         
  -4  -8  13        778.77        798.37        24.89 o                         
  -3  -8  13       1037.89        994.44        30.22 o                         
  -2  -8  13        123.04        114.19        16.62 o                         
  -1  -8  13         13.62         26.62        13.06 o                         
   0  -8  13         33.73         32.87        17.25 o                         
   1  -8  13        419.46        480.00        44.40 o                         
   2  -8  13        686.91        717.74        48.21 o                         
   3  -8  13        461.12        500.36        36.32 o                         
  -6  -7  13       1194.22       1186.93        41.27 o                         
  -5  -7  13       1359.33       1309.72        40.48 o                         
  -4  -7  13       1611.90       1622.59        48.51 o                         
  -3  -7  13       1365.36       1394.36        35.39 o                         
  -2  -7  13        552.06        534.90        20.81 o                         
  -1  -7  13         24.56         34.42        11.35 o                         
   0  -7  13         23.56         27.25        12.92 o                         
   1  -7  13         63.25         92.62        13.71 o                         
   2  -7  13        276.69        294.21        27.49 o                         
   3  -7  13        269.48        273.79        22.31 o                         
   4  -7  13        333.95        383.39        26.49 o                         
  -7  -6  13          3.07        -10.85        14.77 o                         
  -6  -6  13        250.95        264.52        21.95 o                         
  -5  -6  13        854.16        828.72        31.77 o                         
  -4  -6  13       2286.18       2146.64        63.16 o                         
  -3  -6  13       4059.95       3976.32        72.74 o                         
  -2  -6  13       2363.71       2441.34        41.97 o                         
  -1  -6  13        647.15        647.01        19.76 o                         
   0  -6  13        738.97        739.11        29.61 o                         
   1  -6  13        120.57        138.71        14.11 o                         
   2  -6  13        331.10        320.27        20.04 o                         
   3  -6  13        312.45        329.53        17.74 o                         
   4  -6  13        417.53        431.29        23.56 o                         
   5  -6  13        394.61        371.53        22.51 o                         
  -7  -5  13        439.25        416.90        24.58 o                         
  -6  -5  13         26.43         22.38        11.01 o                         
  -5  -5  13        118.47         98.16        13.63 o                         
  -4  -5  13        857.44        782.16        23.08 o                         
  -3  -5  13       4173.12       3959.72        73.80 o                         
  -2  -5  13       2542.89       2595.25        43.14 o                         
  -1  -5  13       2398.08       2493.81        41.64 o                         
   0  -5  13       2775.12       2743.71        44.74 o                         
   1  -5  13        147.07        191.21        17.65 o                         
   2  -5  13        134.26        122.47        11.70 o                         
   3  -5  13        248.20        260.79        15.57 o                         
   4  -5  13        656.18        661.11        22.97 o                         
   5  -5  13        477.46        492.82        22.95 o                         
  -7  -4  13        637.56        637.61        33.65 o                         
  -6  -4  13         16.78          2.25         9.86 o                         
  -5  -4  13         74.31         49.46        10.82 o                         
  -4  -4  13        178.83        190.79        15.22 o                         
  -3  -4  13       1262.64       1225.02        25.51 o                         
  -2  -4  13       1595.12       1532.91        29.13 o                         
  -1  -4  13       3099.68       3064.40        47.74 o                         
   0  -4  13       2696.93       2641.55        36.75 o                         
   1  -4  13       1405.81       1367.32        27.37 o                         
   2  -4  13        245.83        264.33        13.99 o                         
   3  -4  13         96.33        117.03        10.93 o                         
   4  -4  13        380.94        341.23        17.52 o                         
   5  -4  13        375.24        377.50        27.06 o                         
   6  -4  13        324.01        313.00        18.81 o                         
  -7  -3  13        642.10        590.74        34.12 o                         
  -6  -3  13        398.84        435.09        21.72 o                         
  -5  -3  13        148.33        147.74        12.93 o                         
  -4  -3  13         19.29         24.12         8.99 o                         
  -3  -3  13       1502.76       1468.22        27.82 o                         
  -2  -3  13       1904.96       1901.15        32.97 o                         
  -1  -3  13       2922.25       2994.89        42.99 o                         
   0  -3  13       4914.03       4971.14        61.11 o                         
   1  -3  13       2100.27       2059.25        38.68 o                         
   2  -3  13        754.88        758.10        19.56 o                         
   3  -3  13        598.95        577.07        16.92 o                         
   4  -3  13         24.41         27.78         8.55 o                         
   5  -3  13        188.05        174.65        13.89 o                         
   6  -3  13        176.76        164.99        19.17 o                         
  -7  -2  13       1467.34       1501.14        40.36 o                         
  -6  -2  13        918.48        923.95        26.59 o                         
  -5  -2  13       1600.95       1493.97        33.53 o                         
  -4  -2  13       1131.69       1092.61        33.43 o                         
  -3  -2  13        974.14        909.07        21.09 o                         
  -2  -2  13       1866.93       1851.43        28.57 o                         
  -1  -2  13       3202.47       3171.14        44.73 o                         
   0  -2  13       8380.08       8651.74       101.58 o                         
   1  -2  13       3093.19       3134.80        58.38 o                         
   2  -2  13        937.79        913.74        21.01 o                         
   3  -2  13        414.36        395.35        15.87 o                         
   4  -2  13         80.92         80.45         9.02 o                         
   5  -2  13         13.75         26.23         9.53 o                         
   6  -2  13         22.46         10.48        11.76 o                         
   7  -2  13        166.35        165.99        31.76 o                         
  -7  -1  13       1106.51       1087.93        37.81 o                         
  -6  -1  13        723.26        709.72        32.03 o                         
  -5  -1  13       2289.94       2280.74        46.04 o                         
  -4  -1  13       2110.59       2074.80        44.09 o                         
  -3  -1  13        388.13        388.96        15.43 o                         
  -2  -1  13         48.88         59.40         6.05 o                         
  -1  -1  13       1663.01       1612.71        22.96 o                         
   0  -1  13       6678.84       6783.97        71.26 o                         
   1  -1  13       4727.51       4668.47        61.50 o                         
   2  -1  13       3988.75       3816.26        52.31 o                         
   3  -1  13       4175.31       3990.08        59.50 o                         
   4  -1  13        462.88        432.77        16.55 o                         
   5  -1  13         14.04         19.61         8.37 o                         
   6  -1  13          0.41          0.78        10.98 o                         
   7  -1  13         88.34         99.01        15.46 o                         
  -7   0  13        545.40        530.01        26.32 o                         
  -6   0  13        703.94        694.47        25.09 o                         
  -5   0  13       2184.41       2131.16        41.61 o                         
  -4   0  13       2780.33       2814.24        45.69 o                         
  -3   0  13        107.06         93.33         8.79 o                         
  -2   0  13        967.10        917.01        16.70 o                         
  -1   0  13        359.37        379.70         9.24 o                         
   0   0  13       2291.94       2332.23        28.45 o                         
   1   0  13       2507.09       2439.99        31.50 o                         
   2   0  13       4213.34       4035.08        51.39 o                         
   3   0  13      11717.36      11143.52       134.52 o                         
   4   0  13       1842.42       1726.84        44.58 o                         
   5   0  13        476.53        466.25        21.76 o                         
   6   0  13         68.32         61.40        13.09 o                         
   7   0  13         33.80         60.25        13.65 o                         
  -7   1  13        451.81        473.58        22.46 o                         
  -6   1  13        982.42        983.40        27.53 o                         
  -5   1  13       2326.75       2260.69        47.82 o                         
  -4   1  13       5792.41       5669.25        86.25 o                         
  -3   1  13        425.31        421.81        16.43 o                         
  -2   1  13        727.90        755.43        19.56 o                         
  -1   1  13        240.60        233.97         8.70 o                         
   0   1  13        487.52        499.72        11.52 o                         
   1   1  13        570.71        540.62        15.31 o                         
   2   1  13        959.96        932.40        17.63 o                         
   3   1  13       3602.31       3413.13        45.10 o                         
   4   1  13       1543.66       1475.16        29.67 o                         
   5   1  13       1647.26       1600.69        43.90 o                         
   6   1  13        660.35        707.10        25.03 o                         
   7   1  13         45.77         39.68        13.35 o                         
   8   1  13          6.99         24.92        22.02 o                         
  -7   2  13         82.29         95.26        13.58 o                         
  -6   2  13        159.28        164.54        14.66 o                         
  -5   2  13       1823.50       1874.20        53.24 o                         
  -4   2  13       4936.27       4885.24        80.12 o                         
  -3   2  13       4902.29       4867.88        74.52 o                         
  -2   2  13       7081.75       7103.20        94.46 o                         
  -1   2  13        807.30        764.65        13.38 o                         
   0   2  13         69.64         78.98         6.86 o                         
   1   2  13        283.20        283.18         9.15 o                         
   2   2  13       1391.97       1320.00        25.66 o                         
   3   2  13       2178.25       2080.97        33.32 o                         
   4   2  13       1178.74       1172.29        23.48 o                         
   5   2  13        972.78        949.25        23.81 o                         
   6   2  13        900.34        940.28        26.67 o                         
   7   2  13        204.53        219.54        16.66 o                         
   8   2  13         15.69         29.90        13.78 o                         
  -7   3  13          1.43        -14.10        22.79 o                         
  -6   3  13         10.21          4.46         9.79 o                         
  -5   3  13        588.05        580.21        20.99 o                         
  -4   3  13       1845.65       1902.22        37.70 o                         
  -3   3  13       2461.95       2466.48        43.86 o                         
  -2   3  13       7604.62       7468.64        92.66 o                         
  -1   3  13       9556.76       9633.07       115.61 o                         
   0   3  13       2649.38       2574.20        32.39 o                         
   1   3  13        151.32        152.85         6.93 o                         
   2   3  13        214.15        213.60         9.83 o                         
   3   3  13       2950.81       2880.47        40.28 o                         
   4   3  13       2054.61       1991.77        31.47 o                         
   5   3  13       1179.14       1186.00        23.45 o                         
   6   3  13        998.67       1071.63        28.26 o                         
   7   3  13        311.04        359.48        20.56 o                         
   8   3  13         55.33         57.45        17.01 o                         
  -6   4  13          9.01         11.48        11.45 o                         
  -5   4  13         38.63         34.84        10.21 o                         
  -4   4  13        645.03        656.68        20.59 o                         
  -3   4  13        492.11        515.03        16.43 o                         
  -2   4  13       3346.35       3309.84        47.72 o                         
  -1   4  13       8301.74       8489.25       110.81 o                         
   0   4  13       2446.55       2415.99        29.04 o                         
   1   4  13       2833.57       2746.52        34.93 o                         
   2   4  13        591.49        597.53        14.06 o                         
   3   4  13        357.99        353.34        13.87 o                         
   4   4  13        517.33        504.35        15.15 o                         
   5   4  13       1778.56       1795.32        30.28 o                         
   6   4  13       1462.76       1514.65        38.95 o                         
   7   4  13        579.30        642.66        28.73 o                         
   8   4  13        232.36        248.10        20.69 o                         
  -6   5  13        397.03        353.08        24.88 o                         
  -5   5  13          5.22         15.99        10.62 o                         
  -4   5  13        327.88        337.36        17.98 o                         
  -3   5  13        417.19        441.05        16.57 o                         
  -2   5  13       3586.94       3548.11        53.02 o                         
  -1   5  13       3122.25       3221.72        44.77 o                         
   0   5  13        909.38        936.58        17.01 o                         
   1   5  13       3848.79       3829.47        48.55 o                         
   2   5  13       2233.42       2143.46        29.70 o                         
   3   5  13          4.83          7.22         6.08 o                         
   4   5  13         13.62         15.88         6.99 o                         
   5   5  13        427.29        431.16        21.35 o                         
   6   5  13       1174.39       1179.60        40.61 o                         
   7   5  13        743.06        771.33        29.85 o                         
   8   5  13        319.43        353.18        21.53 o                         
  -5   6  13        272.16        274.47        20.72 o                         
  -4   6  13          3.30          9.82         9.66 o                         
  -3   6  13        105.45        108.16        12.10 o                         
  -2   6  13       1638.82       1632.75        33.02 o                         
  -1   6  13       2647.44       2745.41        46.74 o                         
   0   6  13       2671.31       2700.04        45.93 o                         
   1   6  13       2221.85       2254.25        34.51 o                         
   2   6  13       2914.59       2815.09        41.65 o                         
   3   6  13        301.40        319.31        13.67 o                         
   4   6  13         71.14         72.50         9.10 o                         
   5   6  13          9.27          3.19         8.95 o                         
   6   6  13        503.22        477.98        21.90 o                         
   7   6  13        529.94        522.35        24.41 o                         
   8   6  13        246.79        303.01        23.83 o                         
  -5   7  13        719.22        657.01        71.36 o                         
  -4   7  13        417.06        414.47        22.09 o                         
  -3   7  13        233.93        241.42        18.68 o                         
  -2   7  13         59.34         81.13        10.38 o                         
  -1   7  13       1420.92       1477.86        39.53 o                         
   0   7  13       3121.01       3162.06        58.53 o                         
   1   7  13       3687.39       3690.28        55.31 o                         
   2   7  13       3566.37       3630.72        56.09 o                         
   3   7  13       1253.53       1226.92        24.74 o                         
   4   7  13        330.08        329.47        17.18 o                         
   5   7  13          1.31          8.15         9.01 o                         
   6   7  13        256.31        233.43        16.62 o                         
   7   7  13        168.28        161.58        15.90 o                         
  -4   8  13        206.32        196.26        19.67 o                         
  -3   8  13        557.17        557.02        25.23 o                         
  -2   8  13         87.24        108.06        14.72 o                         
  -1   8  13        257.33        269.72        19.70 o                         
   0   8  13        191.89        181.90        16.96 o                         
   1   8  13       2650.97       2687.04        47.63 o                         
   2   8  13       3549.40       3679.30        56.51 o                         
   3   8  13       2163.23       2147.10        41.40 o                         
   4   8  13       1192.84       1239.98        29.86 o                         
   5   8  13        623.35        634.56        22.69 o                         
   6   8  13          0.71          8.80        11.54 o                         
   7   8  13         28.43         27.84        13.67 o                         
  -3   9  13        467.03        441.31        31.62 o                         
  -2   9  13        290.60        274.77        21.12 o                         
  -1   9  13         60.94         78.18        14.60 o                         
   0   9  13          5.65          3.41        11.06 o                         
   1   9  13        579.25        577.04        27.23 o                         
   2   9  13       1537.69       1513.81        30.88 o                         
   3   9  13       1376.80       1298.17        31.08 o                         
   4   9  13       1284.23       1321.68        34.66 o                         
   5   9  13       1558.73       1609.67        45.47 o                         
   6   9  13        383.41        389.99        23.04 o                         
   7   9  13         32.76         37.45        30.07 o                         
  -2  10  13        741.01        782.98        39.71 o                         
  -1  10  13        106.48        120.61        16.95 o                         
   0  10  13          1.01          6.38        12.48 o                         
   1  10  13        370.89        394.15        23.66 o                         
   2  10  13       1269.17       1235.06        33.27 o                         
   3  10  13        582.88        599.94        25.71 o                         
   4  10  13        859.02        935.33        50.69 o                         
   5  10  13        720.18        730.76        31.71 o                         
   6  10  13        193.87        193.14        22.95 o                         
   0  11  13        454.40        457.43        34.29 o                         
   1  11  13          7.67         18.53        16.15 o                         
   2  11  13        329.59        359.65        28.87 o                         
   3  11  13        275.24        290.38        20.37 o                         
   4  11  13        799.83        749.37        46.33 o                         
   5  11  13        842.82        913.50        53.01 o                         
  -4  -9  14        256.17        269.81        20.23 o                         
  -3  -9  14        768.89        886.73        36.00 o                         
  -2  -9  14       1110.44       1173.35        40.61 o                         
  -1  -9  14        671.11        734.94        40.50 o                         
   0  -9  14        377.33        446.10        45.32 o                         
  -5  -8  14         29.91         32.15        14.52 o                         
  -4  -8  14        154.23        143.75        15.86 o                         
  -3  -8  14        420.57        412.78        22.10 o                         
  -2  -8  14        780.29        824.93        33.27 o                         
  -1  -8  14        748.71        772.00        37.99 o                         
   0  -8  14        689.10        738.99        33.34 o                         
   1  -8  14        327.01        408.01        31.59 o                         
   2  -8  14        113.58        111.06        21.11 o                         
  -6  -7  14        462.50        458.05        32.81 o                         
  -5  -7  14         15.82        -10.48        12.19 o                         
  -4  -7  14         55.22         61.59        12.89 o                         
  -3  -7  14        248.40        252.12        17.86 o                         
  -2  -7  14       1263.72       1192.84        37.66 o                         
  -1  -7  14       1016.10       1034.43        33.30 o                         
   0  -7  14        976.34       1099.48        38.02 o                         
   1  -7  14        751.93        786.57        32.46 o                         
   2  -7  14        250.36        267.14        21.80 o                         
   3  -7  14         69.70         85.13        17.25 o                         
  -6  -6  14        811.64        812.17        34.12 o                         
  -5  -6  14        564.11        522.48        28.57 o                         
  -4  -6  14        352.14        367.51        18.64 o                         
  -3  -6  14          0.54         18.66         8.68 o                         
  -2  -6  14       1039.19       1050.39        25.22 o                         
  -1  -6  14       1365.12       1384.26        32.74 o                         
   0  -6  14       2356.00       2412.38        58.99 o                         
   1  -6  14       2412.88       2489.85        53.31 o                         
   2  -6  14        436.98        460.30        23.64 o                         
   3  -6  14        222.29        203.81        19.62 o                         
   4  -6  14         25.32         20.73        10.94 o                         
  -7  -5  14        544.39        493.88        29.80 o                         
  -6  -5  14        928.59        857.16        27.40 o                         
  -5  -5  14        705.38        713.63        33.02 o                         
  -4  -5  14       1282.69       1223.04        33.71 o                         
  -3  -5  14        214.64        222.11        13.25 o                         
  -2  -5  14          4.05          9.18         7.48 o                         
  -1  -5  14        221.69        224.42        12.84 o                         
   0  -5  14       1789.84       1876.19        43.23 o                         
   1  -5  14       3313.66       3403.02        79.35 o                         
   2  -5  14       1101.89       1124.54        28.48 o                         
   3  -5  14       1183.99       1160.76        31.59 o                         
   4  -5  14        344.35        312.51        17.64 o                         
   5  -5  14          5.81         19.93        11.71 o                         
  -7  -4  14        846.90        843.13        28.09 o                         
  -6  -4  14       1320.82       1303.47        33.03 o                         
  -5  -4  14        866.72        848.48        32.97 o                         
  -4  -4  14       2529.42       2377.33        56.48 o                         
  -3  -4  14        438.97        451.12        16.47 o                         
  -2  -4  14        153.31        142.13        10.59 o                         
  -1  -4  14          3.51         11.65         6.98 o                         
   0  -4  14        429.95        441.24        18.74 o                         
   1  -4  14       1405.12       1381.49        28.17 o                         
   2  -4  14       1088.77       1164.28        26.31 o                         
   3  -4  14       1722.52       1785.33        37.54 o                         
   4  -4  14       1239.96       1287.36        30.68 o                         
   5  -4  14        212.18        212.85        15.71 o                         
   6  -4  14         17.54         -9.52        13.24 o                         
  -7  -3  14        341.66        333.41        24.03 o                         
  -6  -3  14       1412.94       1458.52        35.01 o                         
  -5  -3  14       1296.64       1297.77        41.01 o                         
  -4  -3  14       4317.19       4197.71        69.16 o                         
  -3  -3  14       2787.68       2681.73        53.52 o                         
  -2  -3  14        176.52        154.84        10.53 o                         
  -1  -3  14        148.05        143.42         9.29 o                         
   0  -3  14          7.21         24.37         5.83 o                         
   1  -3  14        690.10        679.18        18.50 o                         
   2  -3  14        987.41       1008.18        23.48 o                         
   3  -3  14       1132.14       1085.83        25.72 o                         
   4  -3  14       1223.41       1209.90        27.09 o                         
   5  -3  14        425.64        437.38        20.10 o                         
   6  -3  14        168.76        182.96        18.04 o                         
  -7  -2  14          8.70         22.52        12.88 o                         
  -6  -2  14        662.62        676.74        27.95 o                         
  -5  -2  14       1095.74       1023.03        27.43 o                         
  -4  -2  14       3242.26       3227.28        55.94 o                         
  -3  -2  14       7970.04       7723.09       104.33 o                         
  -2  -2  14       2355.76       2255.76        45.87 o                         
  -1  -2  14       2123.38       2102.21        30.86 o                         
   0  -2  14        465.31        462.35        12.46 o                         
   1  -2  14        329.45        344.89        13.06 o                         
   2  -2  14        607.55        586.76        17.63 o                         
   3  -2  14       1174.90       1170.19        31.26 o                         
   4  -2  14        974.42        942.19        25.25 o                         
   5  -2  14        547.38        511.35        22.10 o                         
   6  -2  14        320.49        323.82        21.19 o                         
   7  -2  14         85.84         25.86        39.23 o                         
  -7  -1  14         25.45         28.18        14.29 o                         
  -6  -1  14         48.27         51.86        11.72 o                         
  -5  -1  14        343.53        357.89        17.81 o                         
  -4  -1  14       2151.63       2100.95        37.44 o                         
  -3  -1  14       4016.85       3869.66        58.10 o                         
  -2  -1  14       5502.89       5376.13        65.54 o                         
  -1  -1  14       5215.83       5345.90        64.97 o                         
   0  -1  14       2647.47       2706.36        32.62 o                         
   1  -1  14         44.90         44.25         6.07 o                         
   2  -1  14          2.29         -1.55         5.52 o                         
   3  -1  14       1497.38       1413.66        34.15 o                         
   4  -1  14       1021.77       1043.08        24.43 o                         
   5  -1  14        880.01        881.89        31.25 o                         
   6  -1  14        458.73        486.56        29.10 o                         
   7  -1  14        234.45        242.73        19.42 o                         
  -7   0  14         85.37         70.40        14.60 o                         
  -6   0  14          2.44         10.83        10.61 o                         
  -5   0  14         12.81          9.16         9.59 o                         
  -4   0  14       1588.68       1478.06        34.52 o                         
  -3   0  14        272.32        270.20        13.44 o                         
  -2   0  14       2853.55       2810.11        42.74 o                         
  -1   0  14       4485.34       4508.29        52.52 o                         
   0   0  14       5395.82       5515.13        66.15 o                         
   1   0  14       1441.79       1393.06        22.88 o                         
   2   0  14       1065.90        972.45        18.81 o                         
   3   0  14        347.55        348.33        14.08 o                         
   4   0  14        685.52        655.60        21.88 o                         
   5   0  14        942.14        928.37        46.76 o                         
   6   0  14        933.63        893.38        56.56 o                         
   7   0  14        509.85        524.77        30.42 o                         
  -7   1  14        903.96        941.45        29.00 o                         
  -6   1  14        289.85        272.55        17.35 o                         
  -5   1  14        193.05        178.36        15.08 o                         
  -4   1  14        263.46        292.01        15.70 o                         
  -3   1  14        640.49        612.33        18.75 o                         
  -2   1  14       3801.40       3772.24        60.29 o                         
  -1   1  14       6111.17       6097.94        71.83 o                         
   0   1  14       2813.94       2788.09        37.08 o                         
   1   1  14       1748.00       1746.99        33.83 o                         
   2   1  14       1341.56       1298.68        22.20 o                         
   3   1  14         60.24         49.91         7.64 o                         
   4   1  14         85.17         86.87        10.22 o                         
   5   1  14        129.06        114.23        12.47 o                         
   6   1  14        637.11        646.96        26.56 o                         
   7   1  14        577.79        573.15        26.69 o                         
  -7   2  14        735.90        691.18        38.91 o                         
  -6   2  14       1088.55       1166.03        41.02 o                         
  -5   2  14       1278.23       1264.40        39.14 o                         
  -4   2  14        192.64        180.28        13.32 o                         
  -3   2  14        779.39        772.67        20.76 o                         
  -2   2  14       1302.25       1328.90        27.92 o                         
  -1   2  14       8029.58       7868.85        85.55 o                         
   0   2  14       4358.58       4209.13        52.07 o                         
   1   2  14       3225.02       3188.88        52.50 o                         
   2   2  14       2143.03       2124.99        33.74 o                         
   3   2  14        746.13        696.54        17.65 o                         
   4   2  14          2.37         -1.67         6.48 o                         
   5   2  14          6.60         -5.62         8.29 o                         
   6   2  14        155.29        144.63        14.20 o                         
   7   2  14        355.16        344.37        20.04 o                         
   8   2  14        221.16        220.42        33.33 o                         
  -6   3  14        625.90        611.92        24.14 o                         
  -5   3  14       1408.48       1358.62        32.09 o                         
  -4   3  14        670.66        636.09        22.63 o                         
  -3   3  14          4.31          3.73         7.39 o                         
  -2   3  14        178.40        160.49         9.59 o                         
  -1   3  14       1059.64       1014.71        21.31 o                         
   0   3  14       6392.75       6295.16        70.15 o                         
   1   3  14       5287.57       5307.06        64.47 o                         
   2   3  14       5474.36       5324.15        70.03 o                         
   3   3  14       3667.61       3619.98        48.79 o                         
   4   3  14        770.56        742.69        17.99 o                         
   5   3  14          2.69          0.58         8.05 o                         
   6   3  14        140.21        144.67        13.97 o                         
   7   3  14        326.00        335.07        22.06 o                         
   8   3  14        138.28        142.67        21.67 o                         
  -6   4  14        583.81        573.89        24.22 o                         
  -5   4  14       1394.20       1388.92        40.41 o                         
  -4   4  14        991.65        979.00        25.61 o                         
  -3   4  14        572.34        562.11        18.10 o                         
  -2   4  14         11.32         12.74         6.25 o                         
  -1   4  14         22.82         37.30         6.04 o                         
   0   4  14       1982.86       1964.00        26.61 o                         
   1   4  14       1725.53       1727.07        26.49 o                         
   2   4  14       4995.22       4973.01        66.29 o                         
   3   4  14       3865.04       3831.21        54.12 o                         
   4   4  14       2224.40       2120.14        35.53 o                         
   5   4  14        509.68        525.87        18.01 o                         
   6   4  14         33.43         41.42        11.67 o                         
   7   4  14         47.22         47.19        13.74 o                         
   8   4  14         78.50         61.36        16.13 o                         
  -5   5  14       1940.00       1922.16        50.73 o                         
  -4   5  14       1345.41       1324.29        30.86 o                         
  -3   5  14       1027.21        985.11        23.08 o                         
  -2   5  14        353.38        387.65        15.03 o                         
  -1   5  14         20.73         26.57         6.19 o                         
   0   5  14        364.69        361.67        11.52 o                         
   1   5  14        634.41        612.24        14.13 o                         
   2   5  14       2548.91       2538.33        34.15 o                         
   3   5  14       2584.90       2515.03        39.59 o                         
   4   5  14       1616.81       1572.00        31.82 o                         
   5   5  14       1286.47       1223.24        33.10 o                         
   6   5  14        622.76        622.89        25.27 o                         
   7   5  14         86.00         72.06        13.90 o                         
   8   5  14         19.77         33.43        21.42 o                         
  -5   6  14        789.14        772.87        30.95 o                         
  -4   6  14       1611.21       1683.49        39.33 o                         
  -3   6  14       1455.63       1434.60        31.95 o                         
  -2   6  14       2859.05       2923.49        60.21 o                         
  -1   6  14        771.01        725.68        23.45 o                         
   0   6  14         40.28         40.01         8.33 o                         
   1   6  14       1055.53       1014.72        20.58 o                         
   2   6  14       1252.50       1175.92        23.03 o                         
   3   6  14       2256.17       2169.16        35.78 o                         
   4   6  14       1268.62       1307.28        26.58 o                         
   5   6  14       1162.82       1131.11        29.30 o                         
   6   6  14        492.35        532.36        23.33 o                         
   7   6  14        115.80        108.77        15.97 o                         
  -4   7  14        962.84        995.97        29.93 o                         
  -3   7  14       1485.22       1530.29        40.52 o                         
  -2   7  14       3018.34       3064.37        58.75 o                         
  -1   7  14       2513.95       2594.49        58.36 o                         
   0   7  14       1198.80       1205.69        30.99 o                         
   1   7  14         13.47         26.40         9.71 o                         
   2   7  14        424.76        425.15        15.91 o                         
   3   7  14       1435.18       1466.13        29.86 o                         
   4   7  14        844.99        831.07        28.33 o                         
   5   7  14       1307.80       1300.20        31.72 o                         
   6   7  14        513.20        553.84        24.02 o                         
   7   7  14        124.62        125.24        15.46 o                         
  -4   8  14        331.51        408.26        67.64 o                         
  -3   8  14        447.79        480.70        26.55 o                         
  -2   8  14       1760.89       1809.95        47.12 o                         
  -1   8  14       1816.33       1793.41        46.29 o                         
   0   8  14        975.16        976.54        45.92 o                         
   1   8  14       1982.50       1930.64        42.47 o                         
   2   8  14         96.02        110.36        10.67 o                         
   3   8  14        185.02        165.13        12.31 o                         
   4   8  14        429.47        441.84        20.44 o                         
   5   8  14       1415.55       1414.37        33.88 o                         
   6   8  14       1005.54        979.16        30.03 o                         
   7   8  14        427.77        434.98        25.26 o                         
  -3   9  14        285.12        303.71        34.13 o                         
  -2   9  14       1338.09       1375.69        64.02 o                         
  -1   9  14        862.26        862.23        51.46 o                         
   0   9  14        478.80        525.24        35.90 o                         
   1   9  14       1007.17        979.37        33.22 o                         
   2   9  14        537.46        574.12        21.76 o                         
   3   9  14         61.90         59.56        10.98 o                         
   4   9  14         18.73         23.91        11.56 o                         
   5   9  14        467.86        426.65        23.43 o                         
   6   9  14        724.74        754.14        32.39 o                         
  -2  10  14        853.94        762.28        61.45 o                         
  -1  10  14        789.42        780.88        31.47 o                         
   0  10  14       1164.99       1210.21        55.93 o                         
   1  10  14        998.37       1110.45        36.48 o                         
   2  10  14        522.11        534.96        24.97 o                         
   3  10  14         17.97         14.05        10.67 o                         
   4  10  14         30.84         44.35        14.48 o                         
   5  10  14         60.86         61.73        16.23 o                         
   0  11  14        789.30        829.00        40.40 o                         
   1  11  14       1688.96       1796.98        49.96 o                         
   2  11  14       1174.12       1239.50        99.68 o                         
   3  11  14        200.61        220.24        27.86 o                         
   4  11  14        137.85        129.02        18.68 o                         
  -3  -9  15        213.49        220.55        22.32 o                         
  -2  -9  15          1.84         25.59        18.20 o                         
  -1  -9  15        140.60        154.81        24.16 o                         
  -5  -8  15        699.55        741.75        45.63 o                         
  -4  -8  15        304.43        283.17        20.82 o                         
  -3  -8  15        715.36        739.97        29.60 o                         
  -2  -8  15        196.66        238.25        21.93 o                         
  -1  -8  15          9.87         27.22        17.60 o                         
   0  -8  15         31.81         51.93        16.72 o                         
   1  -8  15        423.17        475.61        34.59 o                         
   2  -8  15        572.39        630.88        45.89 o                         
  -5  -7  15       1046.82       1036.96        37.16 o                         
  -4  -7  15        870.24        856.34        29.22 o                         
  -3  -7  15       1109.36       1116.46        32.16 o                         
  -2  -7  15        528.98        544.77        29.17 o                         
  -1  -7  15         41.31         48.49        16.01 o                         
   0  -7  15         15.92         35.52        14.80 o                         
   1  -7  15         40.58         60.08        15.76 o                         
   2  -7  15        330.67        328.66        26.55 o                         
   3  -7  15        231.41        252.71        22.80 o                         
  -6  -6  15        242.79        249.49        19.84 o                         
  -5  -6  15        728.35        704.32        31.37 o                         
  -4  -6  15       1450.96       1346.88        61.89 o                         
  -3  -6  15       2713.93       2663.25        46.00 o                         
  -2  -6  15       1739.70       1758.94        37.46 o                         
  -1  -6  15        231.87        239.14        17.57 o                         
   0  -6  15        255.80        311.27        25.32 o                         
   1  -6  15         26.80         61.52        14.85 o                         
   2  -6  15        386.31        401.36        22.60 o                         
   3  -6  15        229.31        243.74        21.89 o                         
   4  -6  15        307.20        278.24        23.02 o                         
  -6  -5  15         17.98         27.03        11.47 o                         
  -5  -5  15        268.78        257.25        17.64 o                         
  -4  -5  15        558.78        550.11        24.74 o                         
  -3  -5  15       3213.95       3171.04        51.38 o                         
  -2  -5  15       2553.14       2557.04        43.58 o                         
  -1  -5  15       1513.84       1584.53        31.53 o                         
   0  -5  15       1287.00       1424.45        37.40 o                         
   1  -5  15         52.59         88.10        13.37 o                         
   2  -5  15        102.68        100.55        13.80 o                         
   3  -5  15        262.37        255.19        17.78 o                         
   4  -5  15        324.91        352.57        20.85 o                         
   5  -5  15        420.84        376.63        21.25 o                         
  -7  -4  15        376.15        335.93        22.75 o                         
  -6  -4  15          2.56          6.18        10.93 o                         
  -5  -4  15         82.02         81.01        11.94 o                         
  -4  -4  15        364.92        330.39        18.23 o                         
  -3  -4  15       1253.39       1232.96        29.13 o                         
  -2  -4  15       2017.38       2022.41        36.33 o                         
  -1  -4  15       1523.93       1508.03        32.41 o                         
   0  -4  15       1714.03       1711.12        40.38 o                         
   1  -4  15        693.97        714.09        20.15 o                         
   2  -4  15        196.67        208.82        14.44 o                         
   3  -4  15         34.07         34.06        10.35 o                         
   4  -4  15        160.72        193.36        16.26 o                         
   5  -4  15        436.72        428.43        20.58 o                         
  -7  -3  15        913.89        886.10        67.82 o                         
  -6  -3  15        254.85        237.65        18.74 o                         
  -5  -3  15         59.73         49.71        11.11 o                         
  -4  -3  15         55.97         54.46        10.19 o                         
  -3  -3  15        321.53        316.39        16.66 o                         
  -2  -3  15       2039.72       2078.90        36.41 o                         
  -1  -3  15       1682.36       1753.00        32.05 o                         
   0  -3  15       4210.81       4239.19        62.74 o                         
   1  -3  15       1603.92       1607.24        40.08 o                         
   2  -3  15        394.42        382.94        16.46 o                         
   3  -3  15        103.98         95.51        11.45 o                         
   4  -3  15         72.93         64.88        11.40 o                         
   5  -3  15        193.69        198.89        17.15 o                         
   6  -3  15        117.97        120.25        16.23 o                         
  -7  -2  15       1485.88       1543.03        60.91 o                         
  -6  -2  15        606.27        555.86        24.53 o                         
  -5  -2  15        534.53        532.86        22.39 o                         
  -4  -2  15        657.09        613.59        21.52 o                         
  -3  -2  15        390.49        398.16        19.94 o                         
  -2  -2  15       1781.46       1670.67        26.92 o                         
  -1  -2  15       1868.42       1830.34        28.32 o                         
   0  -2  15       5971.08       6037.47        68.75 o                         
   1  -2  15       3074.29       3092.32        57.40 o                         
   2  -2  15        817.93        859.06        23.41 o                         
   3  -2  15        759.22        713.39        33.10 o                         
   4  -2  15         30.16         24.24         9.93 o                         
   5  -2  15         28.79         23.64        13.64 o                         
   6  -2  15         44.90         30.09        15.30 o                         
  -7  -1  15        947.82        932.08        47.72 o                         
  -6  -1  15        552.01        516.45        25.62 o                         
  -5  -1  15       1236.78       1210.81        30.22 o                         
  -4  -1  15       1617.58       1517.95        30.77 o                         
  -3  -1  15         79.31         61.56         8.80 o                         
  -2  -1  15        127.39        110.81         8.73 o                         
  -1  -1  15       1221.42       1178.00        20.71 o                         
   0  -1  15       3673.35       3704.64        42.50 o                         
   1  -1  15       4136.96       4137.71        52.96 o                         
   2  -1  15       2843.61       2700.84        55.39 o                         
   3  -1  15       1734.18       1650.69        35.35 o                         
   4  -1  15        761.81        708.59        39.96 o                         
   5  -1  15          2.50         11.34        11.20 o                         
   6  -1  15         16.05         31.52        14.55 o                         
   7  -1  15         82.53         75.24        22.32 o                         
  -7   0  15        559.82        570.69        28.27 o                         
  -6   0  15        733.70        745.59        38.05 o                         
  -5   0  15       1563.30       1454.37        42.40 o                         
  -4   0  15       1469.70       1388.13        29.14 o                         
  -3   0  15        723.24        687.16        18.87 o                         
  -2   0  15        136.60        129.27         9.94 o                         
  -1   0  15          8.05          8.57         4.89 o                         
   0   0  15       1882.05       1886.09        27.93 o                         
   1   0  15       2761.09       2732.30        38.29 o                         
   2   0  15       2729.17       2576.22        36.81 o                         
   3   0  15       2858.18       2815.15        46.64 o                         
   4   0  15       2327.67       2285.77        41.38 o                         
   5   0  15        118.13        144.75        13.57 o                         
   6   0  15         18.87         22.33        11.42 o                         
   7   0  15         16.25         28.08        14.15 o                         
  -7   1  15        349.23        368.92        31.31 o                         
  -6   1  15       1030.69       1068.46        29.60 o                         
  -5   1  15       1764.17       1764.11        74.22 o                         
  -4   1  15       3567.08       3462.99        73.70 o                         
  -3   1  15       3027.47       2860.44        49.89 o                         
  -2   1  15        113.82        145.98        14.46 o                         
  -1   1  15        436.30        418.55        14.99 o                         
   0   1  15        671.67        665.75        14.33 o                         
   1   1  15        976.57        967.47        18.35 o                         
   2   1  15        917.47        883.38        18.76 o                         
   3   1  15       2337.82       2287.34        36.86 o                         
   4   1  15       2160.85       2122.28        42.91 o                         
   5   1  15        745.23        742.55        23.78 o                         
   6   1  15        288.51        293.98        18.17 o                         
   7   1  15         75.64         76.83        15.25 o                         
  -6   2  15        350.57        361.52        19.95 o                         
  -5   2  15       1119.00       1083.54        32.78 o                         
  -4   2  15       4813.67       4731.42        75.80 o                         
  -3   2  15       3081.46       3126.19        53.18 o                         
  -2   2  15       1896.73       1983.82        40.50 o                         
  -1   2  15       2074.82       1990.04        33.61 o                         
   0   2  15         74.19         84.14         6.61 o                         
   1   2  15       1076.76       1044.59        20.32 o                         
   2   2  15       1168.36       1056.20        21.80 o                         
   3   2  15       2213.14       2065.07        34.44 o                         
   4   2  15       1106.27       1082.29        25.40 o                         
   5   2  15        746.42        772.34        25.99 o                         
   6   2  15        423.74        462.85        21.56 o                         
   7   2  15        148.92        134.76        15.20 o                         
  -6   3  15         42.15         27.73        11.05 o                         
  -5   3  15        176.83        180.37        14.78 o                         
  -4   3  15       1872.58       1914.87        39.02 o                         
  -3   3  15       1478.27       1469.83        31.43 o                         
  -2   3  15       3609.89       3579.45        53.87 o                         
  -1   3  15       4841.06       4790.40        67.65 o                         
   0   3  15       3167.20       3133.67        38.91 o                         
   1   3  15          8.60         13.23         5.11 o                         
   2   3  15         92.86         88.35         8.62 o                         
   3   3  15       1700.86       1606.09        32.99 o                         
   4   3  15       1969.87       1932.87        32.02 o                         
   5   3  15        823.07        799.43        24.04 o                         
   6   3  15        687.77        746.74        27.69 o                         
   7   3  15        163.27        152.42        18.12 o                         
  -6   4  15          0.54         -8.74        10.68 o                         
  -5   4  15         38.87         52.94        13.01 o                         
  -4   4  15        889.60        905.56        25.21 o                         
  -3   4  15       1361.51       1392.74        30.78 o                         
  -2   4  15       2176.28       2137.36        33.98 o                         
  -1   4  15       4317.49       4251.01        61.36 o                         
   0   4  15       2868.75       2780.48        35.49 o                         
   1   4  15       1176.49       1154.75        20.79 o                         
   2   4  15        544.67        521.63        15.27 o                         
   3   4  15        172.19        179.03        11.42 o                         
   4   4  15       1348.49       1317.84        26.74 o                         
   5   4  15        903.59        894.36        25.99 o                         
   6   4  15       1140.60       1270.25        36.18 o                         
   7   4  15        595.78        698.00        30.81 o                         
  -5   5  15         10.31         11.23        10.22 o                         
  -4   5  15        529.12        553.80        21.45 o                         
  -3   5  15        839.64        855.86        23.60 o                         
  -2   5  15       1847.27       1825.88        38.21 o                         
  -1   5  15       4468.35       4474.14        71.89 o                         
   0   5  15       1055.29       1063.29        24.94 o                         
   1   5  15       1123.62       1101.86        20.11 o                         
   2   5  15        729.44        741.08        16.83 o                         
   3   5  15          1.49         13.95         7.18 o                         
   4   5  15        128.91        118.18        11.55 o                         
   5   5  15        244.20        245.29        17.79 o                         
   6   5  15        735.00        734.10        39.45 o                         
   7   5  15        892.58        966.87        33.33 o                         
  -5   6  15        506.68        491.95        27.70 o                         
  -4   6  15          0.87         13.17        10.90 o                         
  -3   6  15         81.72         79.34        11.76 o                         
  -2   6  15        875.47        860.57        26.39 o                         
  -1   6  15       3270.61       3314.42        81.32 o                         
   0   6  15       2052.85       2069.98        38.92 o                         
   1   6  15       1173.42       1145.64        22.58 o                         
   2   6  15       2538.86       2510.03        39.06 o                         
   3   6  15        158.72        184.28        11.73 o                         
   4   6  15          1.49         -3.20         8.86 o                         
   5   6  15         12.69          1.32         9.46 o                         
   6   6  15        382.73        354.51        19.98 o                         
   7   6  15        630.87        546.74        27.64 o                         
  -4   7  15        170.00        155.12        15.62 o                         
  -3   7  15         58.85         79.17        13.37 o                         
  -2   7  15         51.49         73.48        12.38 o                         
  -1   7  15       1459.13       1549.58        53.89 o                         
   0   7  15       2851.70       2875.93       110.19 o                         
   1   7  15       1894.34       1912.12        37.97 o                         
   2   7  15       4861.12       4801.94        91.43 o                         
   3   7  15        773.41        788.84        21.70 o                         
   4   7  15        119.95        134.86        13.35 o                         
   5   7  15         14.78         17.02        10.35 o                         
   6   7  15        176.40        182.46        16.05 o                         
   7   7  15        238.54        249.94        18.85 o                         
  -3   8  15        185.35        162.12        18.46 o                         
  -2   8  15         96.66        136.46        17.10 o                         
  -1   8  15        460.97        508.06        29.90 o                         
   0   8  15        814.15        757.80        34.61 o                         
   1   8  15       1080.72       1061.70        30.35 o                         
   2   8  15       2965.84       3028.58        49.39 o                         
   3   8  15       1688.28       1654.60        35.45 o                         
   4   8  15        777.22        759.52        24.47 o                         
   5   8  15        276.76        295.67        18.11 o                         
   6   8  15          1.10          2.15        10.91 o                         
   7   8  15         37.10          3.97        28.18 o                         
  -2   9  15        172.01        196.71        19.61 o                         
  -1   9  15         22.80         27.72        13.44 o                         
   0   9  15         60.96         46.23        15.70 o                         
   1   9  15        416.56        395.99        24.67 o                         
   2   9  15       1181.84       1139.41        29.57 o                         
   3   9  15       1480.76       1515.23        39.18 o                         
   4   9  15       1057.47       1063.14        40.40 o                         
   5   9  15        703.61        751.45        28.86 o                         
   6   9  15        241.80        244.09        20.32 o                         
  -1  10  15         91.88         95.61        16.77 o                         
   0  10  15          0.50          5.29        12.88 o                         
   1  10  15        299.03        324.77        23.37 o                         
   2  10  15       1336.86       1359.07        41.30 o                         
   3  10  15        643.72        600.76        24.23 o                         
   4  10  15        503.80        508.89        28.62 o                         
   5  10  15        560.10        602.97        31.11 o                         
   1  11  15         23.82         31.90        14.69 o                         
   2  11  15        474.20        484.91        34.23 o                         
   3  11  15        275.08        287.03        26.28 o                         
   4  11  15        556.50        515.33        55.13 o                         
  -2  -9  16        827.09        870.70        50.52 o                         
  -1  -9  16        483.76        591.90        68.28 o                         
  -4  -8  16         93.46         71.02        19.20 o                         
  -3  -8  16        346.36        333.18        24.20 o                         
  -2  -8  16        725.20        781.25        40.07 o                         
  -1  -8  16        658.49        749.50        39.21 o                         
   0  -8  16        386.59        438.12        28.92 o                         
   1  -8  16        284.63        297.30        29.31 o                         
  -5  -7  16          2.27         13.81        14.15 o                         
  -4  -7  16         64.92         42.99        14.73 o                         
  -3  -7  16        416.45        426.80        22.55 o                         
  -2  -7  16        928.23        943.69        31.35 o                         
  -1  -7  16        486.01        548.66        31.84 o                         
   0  -7  16        748.74        857.12        35.39 o                         
   1  -7  16        393.78        473.14        37.43 o                         
   2  -7  16        209.29        222.25        25.95 o                         
   3  -7  16         25.65         35.16        17.84 o                         
  -6  -6  16        471.68        425.88        28.21 o                         
  -5  -6  16        371.22        342.87        24.68 o                         
  -4  -6  16        149.68        113.22        17.70 o                         
  -3  -6  16          9.81         33.21        10.54 o                         
  -2  -6  16       1294.06       1323.10        32.12 o                         
  -1  -6  16        647.76        679.72        31.21 o                         
   0  -6  16       1939.86       2053.76        53.89 o                         
   1  -6  16       1323.40       1410.77        43.49 o                         
   2  -6  16        390.56        455.82        28.33 o                         
   3  -6  16         65.04         69.72        16.74 o                         
   4  -6  16         27.93         31.05        19.40 o                         
  -6  -5  16        602.14        586.25        25.84 o                         
  -5  -5  16        478.60        477.94        23.05 o                         
  -4  -5  16        566.21        523.07        25.05 o                         
  -3  -5  16        589.11        614.00        22.54 o                         
  -2  -5  16        143.84        141.22        12.09 o                         
  -1  -5  16        421.93        468.41        20.70 o                         
   0  -5  16       1376.20       1421.02        41.91 o                         
   1  -5  16       2524.02       2677.88        77.20 o                         
   2  -5  16       1299.36       1294.04        53.53 o                         
   3  -5  16        551.65        568.29        37.44 o                         
   4  -5  16        173.41        159.81        16.30 o                         
  -6  -4  16       1144.12       1118.58        41.60 o                         
  -5  -4  16        979.78        933.01        27.79 o                         
  -4  -4  16        613.06        567.32        22.28 o                         
  -3  -4  16        377.07        372.61        26.81 o                         
  -2  -4  16        122.00        111.09        10.61 o                         
  -1  -4  16         54.87         54.16        10.04 o                         
   0  -4  16        190.37        205.95        17.43 o                         
   1  -4  16       1102.72       1140.39        29.26 o                         
   2  -4  16       1000.41       1083.37        27.97 o                         
   3  -4  16        982.16        985.48        27.50 o                         
   4  -4  16        768.99        803.91        27.90 o                         
   5  -4  16        111.41         92.94        15.57 o                         
  -7  -3  16        278.07        239.32        47.96 o                         
  -6  -3  16       1285.83       1323.87        37.95 o                         
  -5  -3  16       1472.75       1448.28        53.97 o                         
  -4  -3  16       2353.22       2287.34        45.30 o                         
  -3  -3  16       1615.24       1562.43        34.34 o                         
  -2  -3  16        510.61        512.06        15.83 o                         
  -1  -3  16         34.03         23.83         7.60 o                         
   0  -3  16         40.54         40.06         8.45 o                         
   1  -3  16        445.32        479.24        17.90 o                         
   2  -3  16        573.84        633.95        20.23 o                         
   3  -3  16        546.45        549.96        21.05 o                         
   4  -3  16        960.80        937.89        44.62 o                         
   5  -3  16        287.80        268.19        21.94 o                         
   6  -3  16        113.83        131.63        26.85 o                         
  -7  -2  16          9.43          7.60        19.56 o                         
  -6  -2  16        424.26        388.26        23.26 o                         
  -5  -2  16        993.82       1009.98        28.27 o                         
  -4  -2  16       3451.88       3353.52        66.85 o
[truncated: 111,538 more chars]
